# Supplementary material for: Reduced stomatal density improves water-use efficiency in grapevine under climate scenarios of decreased water availability
Source: Plant Cell Rep. 2025 Aug 7;44(9):195. doi: 10.1007/s00299-025-03577-9 (PMC12331838; doi:10.1007/s00299-025-03577-9)
Supplement: Supplementary file 2 — Supplementary file2 (XLSX 1812 KB) [file 299_2025_3577_MOESM2_ESM.xlsx]

## Sheet: SraRunTable_classified_simplifi
Run	curated_details_organism	curated_details_tissue	curated_details_stage	curated_details_cultivar	Assay Type	BioProject	BioSample	Center Name	Consent	Experiment	Instrument	LibraryLayout	LibrarySelection	LibrarySource	Organism	Platform	ReleaseDate	Sample Name	SRA Study	Bytes	DATASTORE filetype	DATASTORE provider	DATASTORE region	AvgSpotLen	Bases	create_date	version	tissue	Cultivar	GEO_Accession (exp)
SRR9640374	Vitis vinifera	anther;flower	flowering	Cabernet Sauvignon	RNA-Seq	PRJNA552475	SAMN12210942	GEO	public	SRX6402326	Illumina HiSeq 2000	SINGLE	cDNA	TRANSCRIPTOMIC	Vitis vinifera	ILLUMINA	2021-07-17T00:00:00Z	GSM3926923	SRP212874	1683004741	fastq,sra,run.zq	s3,ncbi,gs	ncbi.public,s3.us-east-1,gs.US	101	2565009635	2019-07-03T09:37:00Z	1	Anthers excised from immature flowers	Cabernet Sauvignon	GSM3926923
SRR9640377	Vitis vinifera	anther;flower	flowering	Sangiovese	RNA-Seq	PRJNA552475	SAMN12210939	GEO	public	SRX6402329	Illumina HiSeq 2000	SINGLE	cDNA	TRANSCRIPTOMIC	Vitis vinifera	ILLUMINA	2021-07-17T00:00:00Z	GSM3926926	SRP212874	1949498777	sra,run.zq,fastq	ncbi,s3,gs	gs.US,s3.us-east-1,ncbi.public	101	2958376254	2019-07-03T09:37:00Z	1	Anthers excised from immature flowers	Sangiovese	GSM3926926
SRR9640378	Vitis vinifera	anther;flower	flowering	Sangiovese	RNA-Seq	PRJNA552475	SAMN12210938	GEO	public	SRX6402330	Illumina HiSeq 2000	SINGLE	cDNA	TRANSCRIPTOMIC	Vitis vinifera	ILLUMINA	2021-07-17T00:00:00Z	GSM3926927	SRP212874	2033968227	fastq,run.zq,sra	ncbi,s3,gs	ncbi.public,gs.US,s3.us-east-1	101	3107762324	2019-07-03T09:38:00Z	1	Anthers excised from immature flowers	Sangiovese	GSM3926927
SRR9640379	Vitis vinifera	anther;flower	flowering	Sangiovese	RNA-Seq	PRJNA552475	SAMN12210937	GEO	public	SRX6402331	Illumina HiSeq 2000	SINGLE	cDNA	TRANSCRIPTOMIC	Vitis vinifera	ILLUMINA	2021-07-17T00:00:00Z	GSM3926928	SRP212874	2072809445	fastq,sra,run.zq	gs,s3,ncbi	s3.us-east-1,ncbi.public,gs.US	101	3143641059	2019-07-03T09:38:00Z	1	Anthers excised from immature flowers	Sangiovese	GSM3926928
SRR9640375	Vitis vinifera	anther;flower	flowering	Cabernet Sauvignon	RNA-Seq	PRJNA552475	SAMN12210941	GEO	public	SRX6402327	Illumina HiSeq 2000	SINGLE	cDNA	TRANSCRIPTOMIC	Vitis vinifera	ILLUMINA	2021-07-17T00:00:00Z	GSM3926924	SRP212874	2157266094	run.zq,fastq,sra	gs,s3,ncbi	gs.US,ncbi.public,s3.us-east-1	101	3264619162	2019-07-03T09:38:00Z	1	Anthers excised from immature flowers	Cabernet Sauvignon	GSM3926924
SRR9640376	Vitis vinifera	anther;flower	flowering	Cabernet Sauvignon	RNA-Seq	PRJNA552475	SAMN12210940	GEO	public	SRX6402328	Illumina HiSeq 2000	SINGLE	cDNA	TRANSCRIPTOMIC	Vitis vinifera	ILLUMINA	2021-07-17T00:00:00Z	GSM3926925	SRP212874	2524726340	fastq,run.zq,sra	gs,ncbi,s3	ncbi.public,gs.US,s3.us-east-1	101	3834669828	2019-07-03T09:38:00Z	1	Anthers excised from immature flowers	Cabernet Sauvignon	GSM3926925
SRR10135178	Vitis vinifera	berry	veraison	Cabernet Sauvignon	RNA-Seq	PRJNA565689	SAMN12758794	INSTITUTE OF BOTANY, THE CHINESE ACADEMY OF SCIENCE	public	SRX6863495	Illumina NovaSeq 6000	PAIRED	RANDOM PCR	TRANSCRIPTOMIC	Vitis vinifera	ILLUMINA	2020-10-01T00:00:00Z	V02V_1	SRP222156	336646	run.zq,fastq,sra	ncbi,s3,gs	ncbi.public,s3.us-east-1,gs.US	200	395800	2019-09-19T13:38:00Z	1	Berry	Cabernet Sauvignon
SRR10135006	Vitis vinifera;Vitis labrusca	berry	flowering		RNA-Seq	PRJNA565689	SAMN12758522	INSTITUTE OF BOTANY, THE CHINESE ACADEMY OF SCIENCE	public	SRX6863192	Illumina NovaSeq 6000	PAIRED	RANDOM PCR	TRANSCRIPTOMIC	Vitis labrusca x Vitis vinifera	ILLUMINA	2020-10-01T00:00:00Z	L19FS_1	SRP222156	437117	sra,run.zq,fastq	s3,ncbi,gs	gs.US,s3.us-east-1,ncbi.public	202	533078	2019-09-19T10:08:00Z	1	Berry	Ryoho
SRR10135357	Vitis vinifera;Vitis labrusca	berry	flowering		RNA-Seq	PRJNA565689	SAMN12758633	INSTITUTE OF BOTANY, THE CHINESE ACADEMY OF SCIENCE	public	SRX6863316	Illumina NovaSeq 6000	PAIRED	RANDOM PCR	TRANSCRIPTOMIC	Vitis labrusca x Vitis vinifera	ILLUMINA	2020-10-01T00:00:00Z	L14R_1	SRP222156	650254	run.zq,sra,fastq	ncbi,gs,s3	ncbi.public,s3.us-east-1,gs.US	202	814060	2019-09-19T16:26:00Z	1	Berry	Jingya
SRR10135053	Vitis aestivalis	berry	flowering		RNA-Seq	PRJNA565689	SAMN12758906	INSTITUTE OF BOTANY, THE CHINESE ACADEMY OF SCIENCE	public	SRX6863145	Illumina NovaSeq 6000	PAIRED	RANDOM PCR	TRANSCRIPTOMIC	Vitis aestivalis	ILLUMINA	2020-10-01T00:00:00Z	W01FS_4	SRP222156	693056	sra,fastq,run.zq	ncbi,s3,gs	gs.US,s3.us-east-1,ncbi.public	202	925766	2019-09-19T10:17:00Z	1	Berry	aestivalis Michx.
SRR10135080	Vitis vinifera	berry	flowering		RNA-Seq	PRJNA565689	SAMN12758882	INSTITUTE OF BOTANY, THE CHINESE ACADEMY OF SCIENCE	public	SRX6863118	Illumina NovaSeq 6000	PAIRED	RANDOM PCR	TRANSCRIPTOMIC	Vitis vinifera	ILLUMINA	2020-10-01T00:00:00Z	V08FS_3	SRP222156	845618	sra,fastq,run.zq	ncbi,s3,gs	s3.us-east-1,ncbi.public,gs.US	202	1120090	2019-09-19T10:29:00Z	1	Berry	Thomson seedless
SRR10135018	Vitis vinifera;Vitis labrusca	berry	veraison		RNA-Seq	PRJNA565689	SAMN12758511	INSTITUTE OF BOTANY, THE CHINESE ACADEMY OF SCIENCE	public	SRX6863180	Illumina NovaSeq 6000	PAIRED	RANDOM PCR	TRANSCRIPTOMIC	Vitis labrusca x Vitis vinifera	ILLUMINA	2020-10-01T00:00:00Z	L07V_4	SRP222156	1150230	sra,fastq,run.zq	ncbi,gs,s3	gs.US,s3.us-east-1,ncbi.public	202	1484700	2019-09-19T10:10:00Z	1	Berry	Fujiminori
SRR10135014	Vitis vinifera;Vitis labrusca	berry	veraison		RNA-Seq	PRJNA565689	SAMN12758452	INSTITUTE OF BOTANY, THE CHINESE ACADEMY OF SCIENCE	public	SRX6863184	Illumina NovaSeq 6000	PAIRED	RANDOM PCR	TRANSCRIPTOMIC	Vitis labrusca x Vitis vinifera	ILLUMINA	2020-10-01T00:00:00Z	L20V_1	SRP222156	1319079	fastq,run.zq,sra	gs,ncbi,s3	ncbi.public,gs.US,s3.us-east-1	202	1858198	2019-09-19T10:09:00Z	1	Berry	Swenson 3
SRR10135001	Vitis vinifera;Vitis labrusca	berry	flowering		RNA-Seq	PRJNA565689	SAMN12758526	INSTITUTE OF BOTANY, THE CHINESE ACADEMY OF SCIENCE	public	SRX6863197	Illumina NovaSeq 6000	PAIRED	RANDOM PCR	TRANSCRIPTOMIC	Vitis labrusca x Vitis vinifera	ILLUMINA	2020-10-01T00:00:00Z	L19R_1	SRP222156	2059609	sra,run.zq,fastq	ncbi,s3,gs	gs.US,s3.us-east-1,ncbi.public	202	2832242	2019-09-19T10:08:00Z	1	Berry	Ryoho
SRR10135237	Vitis vinifera;Vitis labrusca	berry	veraison	Muscat	RNA-Seq	PRJNA565689	SAMN12758741	INSTITUTE OF BOTANY, THE CHINESE ACADEMY OF SCIENCE	public	SRX6863436	Illumina NovaSeq 6000	PAIRED	RANDOM PCR	TRANSCRIPTOMIC	Vitis labrusca x Vitis vinifera	ILLUMINA	2020-10-01T00:00:00Z	L08V_6	SRP222156	2301377	run.zq,fastq,sra	ncbi,gs,s3	s3.us-east-1,gs.US,ncbi.public	202	2981924	2019-09-19T14:40:00Z	1	Berry	Gold Muscat
SRR10135377	Vitis vinifera;Vitis labrusca	berry	flowering		RNA-Seq	PRJNA565689	SAMN12758462	INSTITUTE OF BOTANY, THE CHINESE ACADEMY OF SCIENCE	public	SRX6863296	Illumina NovaSeq 6000	PAIRED	RANDOM PCR	TRANSCRIPTOMIC	Vitis labrusca x Vitis vinifera	ILLUMINA	2020-10-01T00:00:00Z	L02R_3	SRP222156	5637951	sra,run.zq,fastq	ncbi,s3,gs	gs.US,s3.us-east-1,ncbi.public	202	7760840	2019-09-19T18:04:00Z	1	Berry	Benifuii
SRR10135328	Vitis vinifera;Vitis labrusca	berry	veraison		RNA-Seq	PRJNA565689	SAMN12758658	INSTITUTE OF BOTANY, THE CHINESE ACADEMY OF SCIENCE	public	SRX6863345	Illumina NovaSeq 6000	PAIRED	RANDOM PCR	TRANSCRIPTOMIC	Vitis labrusca x Vitis vinifera	ILLUMINA	2020-10-01T00:00:00Z	L12V_4	SRP222156	5992467	fastq,run.zq,sra	s3,ncbi,gs	ncbi.public,gs.US,s3.us-east-1	202	8194736	2019-09-19T16:21:00Z	1	Berry	Jiangshang
SRR10134995	Vitis vinifera;Vitis labrusca	berry	veraison		RNA-Seq	PRJNA565689	SAMN12758532	INSTITUTE OF BOTANY, THE CHINESE ACADEMY OF SCIENCE	public	SRX6863203	Illumina NovaSeq 6000	PAIRED	RANDOM PCR	TRANSCRIPTOMIC	Vitis labrusca x Vitis vinifera	ILLUMINA	2020-10-01T00:00:00Z	L19V_4	SRP222156	7027629	sra,fastq,run.zq	ncbi,gs,s3	ncbi.public,gs.US,s3.us-east-1	202	9544096	2019-09-19T10:08:00Z	1	Berry	Ryoho
SRR10135421	Vitis vinifera;Vitis labrusca	berry	flowering		RNA-Seq	PRJNA565689	SAMN12758458	INSTITUTE OF BOTANY, THE CHINESE ACADEMY OF SCIENCE	public	SRX6863252	Illumina NovaSeq 6000	PAIRED	RANDOM PCR	TRANSCRIPTOMIC	Vitis labrusca x Vitis vinifera	ILLUMINA	2020-10-01T00:00:00Z	L02FS_3	SRP222156	13682893	fastq,sra,run.zq	gs,s3,ncbi	ncbi.public,s3.us-east-1,gs.US	202	19348166	2019-09-19T18:11:00Z	1	Berry	Benifuii
SRR10135456	Vitis vinifera;Vitis labrusca	berry	flowering		RNA-Seq	PRJNA565689	SAMN12758445	INSTITUTE OF BOTANY, THE CHINESE ACADEMY OF SCIENCE	public	SRX6863217	Illumina NovaSeq 6000	PAIRED	RANDOM PCR	TRANSCRIPTOMIC	Vitis labrusca x Vitis vinifera	ILLUMINA	2020-10-01T00:00:00Z	L20FS_1	SRP222156	40977962	run.zq,sra,fastq	s3,gs,ncbi	s3.us-east-1,gs.US,ncbi.public	202	57791190	2019-09-19T18:24:00Z	1	Berry	Swenson 3
SRR10135010	Vitis amurensis	berry	veraison		RNA-Seq	PRJNA565689	SAMN12758518	INSTITUTE OF BOTANY, THE CHINESE ACADEMY OF SCIENCE	public	SRX6863188	Illumina NovaSeq 6000	PAIRED	RANDOM PCR	TRANSCRIPTOMIC	Vitis amurensis	ILLUMINA	2020-10-01T00:00:00Z	W02V_1	SRP222156	71791728	fastq,sra,run.zq	gs,ncbi,s3	ncbi.public,s3.us-east-1,gs.US	200	111112800	2019-09-19T10:16:00Z	1	Berry	amurensis Japan
SRR10135048	Vitis aestivalis	berry	veraison		RNA-Seq	PRJNA565689	SAMN12758911	INSTITUTE OF BOTANY, THE CHINESE ACADEMY OF SCIENCE	public	SRX6863150	Illumina NovaSeq 6000	PAIRED	RANDOM PCR	TRANSCRIPTOMIC	Vitis aestivalis	ILLUMINA	2020-10-01T00:00:00Z	W01V_3	SRP222156	94497901	sra,run.zq,fastq	gs,ncbi,s3	s3.us-east-1,ncbi.public,gs.US	202	133429282	2019-09-19T10:24:00Z	1	Berry	aestivalis Michx.
SRR10134999	Vitis vinifera;Vitis labrusca	berry	flowering		RNA-Seq	PRJNA565689	SAMN12758528	INSTITUTE OF BOTANY, THE CHINESE ACADEMY OF SCIENCE	public	SRX6863199	Illumina NovaSeq 6000	PAIRED	RANDOM PCR	TRANSCRIPTOMIC	Vitis labrusca x Vitis vinifera	ILLUMINA	2020-10-01T00:00:00Z	L19R_3	SRP222156	115055713	run.zq,fastq,sra	gs,ncbi,s3	ncbi.public,s3.us-east-1,gs.US	202	167901188	2019-09-19T10:17:00Z	1	Berry	Ryoho
SRR5648418	Vitis cinerea	berry	fruit formation		RNA-Seq	PRJNA389437	SAMN07198943	GEO	public	SRX2885779	Illumina HiSeq 2000	SINGLE	cDNA	TRANSCRIPTOMIC	Vitis cinerea	ILLUMINA	2019-07-14T00:00:00Z	GSM2650952	SRP108690	151308493	fastq,run.zq,sra	gs,ncbi,s3	gs.US,ncbi.public,s3.us-east-1	100	236251800	2017-06-06T15:43:00Z	1	berries	American native grape species	GSM2650952
SRR4043716	Vitis vinifera	berry			RNA-Seq	PRJNA339456	SAMN05591449	GEO	public	SRX2034621	Illumina HiSeq 3000	SINGLE	cDNA	TRANSCRIPTOMIC	Vitis vinifera	ILLUMINA	2016-12-02T00:00:00Z	GSM2284804	SRP082383	162190953	fastq,run.zq,sra	gs,ncbi,s3	gs.US,ncbi.public,s3.us-east-1	50	468203450	2016-08-19T15:37:00Z	1		Zinfandel	GSM2284804
SRR5648439	Vitis labrusca	berry			RNA-Seq	PRJNA389437	SAMN07198966	GEO	public	SRX2885800	Illumina HiSeq 2000	SINGLE	cDNA	TRANSCRIPTOMIC	Vitis labrusca	ILLUMINA	2019-07-14T00:00:00Z	GSM2650973	SRP108690	169611336	fastq,run.zq,sra	gs,ncbi,s3	gs.US,ncbi.public,s3.us-east-1	100	266781800	2017-06-06T15:46:00Z	1	berries	hybrid of Vitis vinerfera and Vitis labrusca	GSM2650973
SRR4043714	Vitis vinifera	berry			RNA-Seq	PRJNA339456	SAMN05591450	GEO	public	SRX2034619	Illumina HiSeq 3000	SINGLE	cDNA	TRANSCRIPTOMIC	Vitis vinifera	ILLUMINA	2016-12-02T00:00:00Z	GSM2284802	SRP082383	174456450	fastq,run.zq,sra	gs,ncbi,s3	gs.US,ncbi.public,s3.us-east-1	50	508501400	2016-08-19T15:37:00Z	1		Zinfandel	GSM2284802
SRR4043720	Vitis vinifera	berry			RNA-Seq	PRJNA339456	SAMN05591444	GEO	public	SRX2034625	Illumina HiSeq 3000	SINGLE	cDNA	TRANSCRIPTOMIC	Vitis vinifera	ILLUMINA	2016-12-02T00:00:00Z	GSM2284808	SRP082383	176784772	fastq,run.zq,sra	gs,ncbi,s3	gs.US,ncbi.public,s3.us-east-1	50	497258500	2016-08-19T15:38:00Z	1		Zinfandel	GSM2284808
SRR4043713	Vitis vinifera	berry			RNA-Seq	PRJNA339456	SAMN05591418	GEO	public	SRX2034618	Illumina HiSeq 3000	SINGLE	cDNA	TRANSCRIPTOMIC	Vitis vinifera	ILLUMINA	2016-12-02T00:00:00Z	GSM2284801	SRP082383	182451685	fastq,run.zq,sra	gs,ncbi,s3	gs.US,ncbi.public,s3.us-east-1	50	520677250	2016-08-19T15:36:00Z	1		Zinfandel	GSM2284801
SRR4043719	Vitis vinifera	berry			RNA-Seq	PRJNA339456	SAMN05591446	GEO	public	SRX2034624	Illumina HiSeq 3000	SINGLE	cDNA	TRANSCRIPTOMIC	Vitis vinifera	ILLUMINA	2016-12-02T00:00:00Z	GSM2284807	SRP082383	185472993	fastq,run.zq,sra	gs,ncbi,s3	gs.US,ncbi.public,s3.us-east-1	50	549636650	2016-08-19T15:38:00Z	1		Zinfandel	GSM2284807
SRR4043705	Vitis vinifera	berry			RNA-Seq	PRJNA339456	SAMN05591426	GEO	public	SRX2034610	Illumina HiSeq 3000	SINGLE	cDNA	TRANSCRIPTOMIC	Vitis vinifera	ILLUMINA	2016-12-02T00:00:00Z	GSM2284793	SRP082383	186638988	fastq,run.zq,sra	gs,ncbi,s3	gs.US,ncbi.public,s3.us-east-1	50	547581300	2016-08-19T15:35:00Z	1		Zinfandel	GSM2284793
SRR5648407	Vitis acerifolia	berry	fruit formation		RNA-Seq	PRJNA389437	SAMN07198976	GEO	public	SRX2885768	Illumina HiSeq 2000	SINGLE	cDNA	TRANSCRIPTOMIC	Vitis acerifolia	ILLUMINA	2019-07-14T00:00:00Z	GSM2650941	SRP108690	189773825	fastq,run.zq,sra	gs,ncbi,s3	gs.US,ncbi.public,s3.us-east-1	100	297526700	2017-06-06T15:43:00Z	1	berries	wild species	GSM2650941
SRR4043731	Vitis vinifera	berry			RNA-Seq	PRJNA339456	SAMN05591457	GEO	public	SRX2034636	Illumina HiSeq 3000	SINGLE	cDNA	TRANSCRIPTOMIC	Vitis vinifera	ILLUMINA	2016-12-02T00:00:00Z	GSM2284819	SRP082383	192649668	fastq,run.zq,sra	gs,ncbi,s3	gs.US,ncbi.public,s3.us-east-1	50	558056700	2016-08-19T15:38:00Z	1		Zinfandel	GSM2284819
SRR4043733	Vitis vinifera	berry			RNA-Seq	PRJNA339456	SAMN05591455	GEO	public	SRX2034638	Illumina HiSeq 3000	SINGLE	cDNA	TRANSCRIPTOMIC	Vitis vinifera	ILLUMINA	2016-12-02T00:00:00Z	GSM2284821	SRP082383	195527944	fastq,run.zq,sra	gs,ncbi,s3	gs.US,ncbi.public,s3.us-east-1	50	570318650	2016-08-19T15:39:00Z	1		Zinfandel	GSM2284821
SRR4043717	Vitis vinifera	berry			RNA-Seq	PRJNA339456	SAMN05591448	GEO	public	SRX2034622	Illumina HiSeq 3000	SINGLE	cDNA	TRANSCRIPTOMIC	Vitis vinifera	ILLUMINA	2016-12-02T00:00:00Z	GSM2284805	SRP082383	201420550	fastq,run.zq,sra	gs,ncbi,s3	gs.US,ncbi.public,s3.us-east-1	50	579267550	2016-08-19T15:38:00Z	1		Zinfandel	GSM2284805
SRR4043715	Vitis vinifera	berry			RNA-Seq	PRJNA339456	SAMN05591445	GEO	public	SRX2034620	Illumina HiSeq 3000	SINGLE	cDNA	TRANSCRIPTOMIC	Vitis vinifera	ILLUMINA	2016-12-02T00:00:00Z	GSM2284803	SRP082383	202739958	fastq,run.zq,sra	gs,ncbi,s3	gs.US,ncbi.public,s3.us-east-1	50	580014250	2016-08-19T15:38:00Z	1		Zinfandel	GSM2284803
SRR4043694	Vitis vinifera	berry			RNA-Seq	PRJNA339456	SAMN05591437	GEO	public	SRX2034599	Illumina HiSeq 3000	SINGLE	cDNA	TRANSCRIPTOMIC	Vitis vinifera	ILLUMINA	2016-12-02T00:00:00Z	GSM2284782	SRP082383	204600715	fastq,run.zq,sra	gs,ncbi,s3	gs.US,ncbi.public,s3.us-east-1	50	599140700	2016-08-19T15:34:00Z	1		Zinfandel	GSM2284782
SRR4043691	Vitis vinifera	berry			RNA-Seq	PRJNA339456	SAMN05591440	GEO	public	SRX2034596	Illumina HiSeq 3000	SINGLE	cDNA	TRANSCRIPTOMIC	Vitis vinifera	ILLUMINA	2016-12-02T00:00:00Z	GSM2284779	SRP082383	205650364	fastq,run.zq,sra	gs,ncbi,s3	gs.US,ncbi.public,s3.us-east-1	50	605547700	2016-08-19T15:34:00Z	1		Zinfandel	GSM2284779
SRR4043718	Vitis vinifera	berry			RNA-Seq	PRJNA339456	SAMN05591447	GEO	public	SRX2034623	Illumina HiSeq 3000	SINGLE	cDNA	TRANSCRIPTOMIC	Vitis vinifera	ILLUMINA	2016-12-02T00:00:00Z	GSM2284806	SRP082383	207601977	fastq,run.zq	gs,ncbi,s3	gs.US,ncbi.public,s3.us-east-1	50	607926800				Zinfandel	GSM2284806
SRR6813437	Vitis vinifera	berry	flowering		RNA-Seq	PRJNA436693	SAMN08644072	UNIVERSITY OF NATURAL RESOURCES AND LIFE SCIENCES	public	SRX3770470	Illumina HiSeq 2500	SINGLE	unspecified	TRANSCRIPTOMIC	Vitis vinifera	ILLUMINA	2018-06-01T00:00:00Z	BS_2 72DAA	SRP134067	210517381	run.zq,fastq,sra	gs,s3,ncbi	ncbi.public,gs.US,s3.us-east-1	50	663256000	2018-03-07T03:48:00Z	1	whole berry	Zweigelt
ERR7421538	Vitis vinifera	berry			RNA-Seq	PRJEB48949	SAMEA11296464	UD-GenoMed Medical Genomic Technologies Ltd., H4032 Debrecen, Nagyerdei krt. 98., Hungary	public	ERX6991131	NextSeq 500	SINGLE	PolyA	TRANSCRIPTOMIC	Vitis vinifera	ILLUMINA	2021-11-26T00:00:00Z	SAMEA11296464	ERP133391	212653750	fastq,run.zq,sra	gs,s3,ncbi	s3.us-east-1,ncbi.public,gs.US	75	590647362	2021-12-13T22:48:00Z	1		Furmint
SRR4043712	Vitis vinifera	berry			RNA-Seq	PRJNA339456	SAMN05591419	GEO	public	SRX2034617	Illumina HiSeq 3000	SINGLE	cDNA	TRANSCRIPTOMIC	Vitis vinifera	ILLUMINA	2016-12-02T00:00:00Z	GSM2284800	SRP082383	213607800	fastq,run.zq,sra	gs,ncbi,s3	gs.US,ncbi.public,s3.us-east-1	50	612369950	2016-08-19T15:37:00Z	1		Zinfandel	GSM2284800
SRR5648403	Vitis acerifolia	berry			RNA-Seq	PRJNA389437	SAMN07198925	GEO	public	SRX2885764	Illumina HiSeq 2000	SINGLE	cDNA	TRANSCRIPTOMIC	Vitis acerifolia	ILLUMINA	2019-07-14T00:00:00Z	GSM2650937	SRP108690	215298215	fastq,run.zq,sra	gs,ncbi,s3	gs.US,ncbi.public,s3.us-east-1	100	334368300	2017-06-06T15:44:00Z	1	berries	wild species	GSM2650937
SRR4043704	Vitis vinifera	berry			RNA-Seq	PRJNA339456	SAMN05591427	GEO	public	SRX2034609	Illumina HiSeq 3000	SINGLE	cDNA	TRANSCRIPTOMIC	Vitis vinifera	ILLUMINA	2016-12-02T00:00:00Z	GSM2284792	SRP082383	218869370	fastq,run.zq,sra	gs,ncbi,s3	gs.US,ncbi.public,s3.us-east-1	50	640888600	2016-08-19T15:37:00Z	1		Zinfandel	GSM2284792
SRR4043696	Vitis vinifera	berry			RNA-Seq	PRJNA339456	SAMN05591435	GEO	public	SRX2034601	Illumina HiSeq 3000	SINGLE	cDNA	TRANSCRIPTOMIC	Vitis vinifera	ILLUMINA	2016-12-02T00:00:00Z	GSM2284784	SRP082383	223172974	fastq,run.zq,sra	gs,ncbi,s3	gs.US,ncbi.public,s3.us-east-1	50	656665000	2016-08-19T15:34:00Z	1		Zinfandel	GSM2284784
SRR6813448	Vitis vinifera	berry	flowering		RNA-Seq	PRJNA436693	SAMN08644062	UNIVERSITY OF NATURAL RESOURCES AND LIFE SCIENCES	public	SRX3770459	Illumina HiSeq 2500	SINGLE	unspecified	TRANSCRIPTOMIC	Vitis vinifera	ILLUMINA	2018-06-01T00:00:00Z	C_1 58DAA	SRP134067	226099169	fastq,run.zq,sra	s3,gs,ncbi	gs.US,ncbi.public,s3.us-east-1	50	712263250	2018-03-07T03:48:00Z	1	whole berry	Zweigelt
SRR4043729	Vitis vinifera	berry			RNA-Seq	PRJNA339456	SAMN05591459	GEO	public	SRX2034634	Illumina HiSeq 3000	SINGLE	cDNA	TRANSCRIPTOMIC	Vitis vinifera	ILLUMINA	2016-12-02T00:00:00Z	GSM2284817	SRP082383	226122575	fastq,run.zq,sra	gs,ncbi,s3	gs.US,ncbi.public,s3.us-east-1	50	658444950	2016-08-19T15:40:00Z	1		Zinfandel	GSM2284817
SRR4043687	Vitis vinifera	berry			RNA-Seq	PRJNA339456	SAMN05591416	GEO	public	SRX2034592	Illumina HiSeq 3000	SINGLE	cDNA	TRANSCRIPTOMIC	Vitis vinifera	ILLUMINA	2016-12-02T00:00:00Z	GSM2284775	SRP082383	226527982	fastq,run.zq,sra	gs,ncbi,s3	gs.US,ncbi.public,s3.us-east-1	50	670100550	2016-08-19T15:36:00Z	1		Zinfandel	GSM2284775
SRR13280492	Vitis vinifera	berry	harvest	Sugrasixteen	RNA-Seq	PRJNA686849	SAMN17126592	AGRICULTURAL RESEARCH ORGANISATION - VOLCANI CENTER - ISRAEL	public	SRX9710131	Illumina NovaSeq 6000	SINGLE	Oligo-dT	TRANSCRIPTOMIC	Vitis vinifera	ILLUMINA	2020-12-21T00:00:00Z	grape CPPU treatment Late harvest	SRP298693	227140628	fastq,sra,run.zq	gs,s3,ncbi	ncbi.public,gs.US,s3.us-east-1	101	537039321	2020-12-21T22:06:00Z	1	fruit	Sugrasixteen
SRR4043708	Vitis vinifera	berry			RNA-Seq	PRJNA339456	SAMN05591423	GEO	public	SRX2034613	Illumina HiSeq 3000	SINGLE	cDNA	TRANSCRIPTOMIC	Vitis vinifera	ILLUMINA	2016-12-02T00:00:00Z	GSM2284796	SRP082383	227373425	fastq,run.zq,sra	gs,ncbi,s3	gs.US,ncbi.public,s3.us-east-1	50	665477950	2016-08-19T15:39:00Z	1		Zinfandel	GSM2284796
SRR4043701	Vitis vinifera	berry			RNA-Seq	PRJNA339456	SAMN05591430	GEO	public	SRX2034606	Illumina HiSeq 3000	SINGLE	cDNA	TRANSCRIPTOMIC	Vitis vinifera	ILLUMINA	2016-12-02T00:00:00Z	GSM2284789	SRP082383	227375047	fastq,run.zq,sra	gs,ncbi,s3	gs.US,ncbi.public,s3.us-east-1	50	662218650	2016-08-19T15:35:00Z	1		Zinfandel	GSM2284789
SRR6813438	Vitis vinifera	berry	flowering		RNA-Seq	PRJNA436693	SAMN08644073	UNIVERSITY OF NATURAL RESOURCES AND LIFE SCIENCES	public	SRX3770469	Illumina HiSeq 2500	SINGLE	unspecified	TRANSCRIPTOMIC	Vitis vinifera	ILLUMINA	2018-06-01T00:00:00Z	BS_3 72DAA	SRP134067	228122701	fastq,sra,run.zq	ncbi,gs,s3	ncbi.public,s3.us-east-1,gs.US	50	720384550	2018-03-07T03:47:00Z	1	whole berry	Zweigelt
SRR4043703	Vitis vinifera	berry			RNA-Seq	PRJNA339456	SAMN05591428	GEO	public	SRX2034608	Illumina HiSeq 3000	SINGLE	cDNA	TRANSCRIPTOMIC	Vitis vinifera	ILLUMINA	2016-12-02T00:00:00Z	GSM2284791	SRP082383	230946359	fastq,run.zq,sra	gs,ncbi,s3	gs.US,ncbi.public,s3.us-east-1	50	676620200	2016-08-19T15:34:00Z	1		Zinfandel	GSM2284791
SRR4043710	Vitis vinifera	berry			RNA-Seq	PRJNA339456	SAMN05591421	GEO	public	SRX2034615	Illumina HiSeq 3000	SINGLE	cDNA	TRANSCRIPTOMIC	Vitis vinifera	ILLUMINA	2016-12-02T00:00:00Z	GSM2284798	SRP082383	232638781	fastq,run.zq,sra	gs,ncbi,s3	gs.US,ncbi.public,s3.us-east-1	50	682654700	2016-08-19T15:37:00Z	1		Zinfandel	GSM2284798
SRR4043707	Vitis vinifera	berry			RNA-Seq	PRJNA339456	SAMN05591424	GEO	public	SRX2034612	Illumina HiSeq 3000	SINGLE	cDNA	TRANSCRIPTOMIC	Vitis vinifera	ILLUMINA	2016-12-02T00:00:00Z	GSM2284795	SRP082383	232661596	fastq,run.zq,sra	gs,ncbi,s3	gs.US,ncbi.public,s3.us-east-1	50	683754250	2016-08-19T15:37:00Z	1		Zinfandel	GSM2284795
SRR4043693	Vitis vinifera	berry			RNA-Seq	PRJNA339456	SAMN05591438	GEO	public	SRX2034598	Illumina HiSeq 3000	SINGLE	cDNA	TRANSCRIPTOMIC	Vitis vinifera	ILLUMINA	2016-12-02T00:00:00Z	GSM2284781	SRP082383	232804275	fastq,run.zq,sra	gs,ncbi,s3	gs.US,ncbi.public,s3.us-east-1	50	687330800	2016-08-19T15:34:00Z	1		Zinfandel	GSM2284781
SRR4043711	Vitis vinifera	berry			RNA-Seq	PRJNA339456	SAMN05591420	GEO	public	SRX2034616	Illumina HiSeq 3000	SINGLE	cDNA	TRANSCRIPTOMIC	Vitis vinifera	ILLUMINA	2016-12-02T00:00:00Z	GSM2284799	SRP082383	233088609	fastq,run.zq,sra	gs,ncbi,s3	gs.US,ncbi.public,s3.us-east-1	50	688783500	2016-08-19T15:37:00Z	1		Zinfandel	GSM2284799
SRR13280488	Vitis vinifera	berry	harvest	Sugrasixteen	RNA-Seq	PRJNA686849	SAMN17126588	AGRICULTURAL RESEARCH ORGANISATION - VOLCANI CENTER - ISRAEL	public	SRX9710135	Illumina NovaSeq 6000	SINGLE	Oligo-dT	TRANSCRIPTOMIC	Vitis vinifera	ILLUMINA	2020-12-21T00:00:00Z	grape GA treatment early harvest	SRP298693	233985872	run.zq,sra,fastq	ncbi,gs,s3	s3.us-east-1,gs.US,ncbi.public	101	536406354	2020-12-21T22:06:00Z	1	fruit	Sugrasixteen
SRR4043698	Vitis vinifera	berry			RNA-Seq	PRJNA339456	SAMN05591433	GEO	public	SRX2034603	Illumina HiSeq 3000	SINGLE	cDNA	TRANSCRIPTOMIC	Vitis vinifera	ILLUMINA	2016-12-02T00:00:00Z	GSM2284786	SRP082383	235411360	fastq,run.zq,sra	gs,ncbi,s3	gs.US,ncbi.public,s3.us-east-1	50	691153550	2016-08-19T15:35:00Z	1		Zinfandel	GSM2284786
ERR7421522	Vitis vinifera	berry			RNA-Seq	PRJEB48949	SAMEA11296448	UD-GenoMed Medical Genomic Technologies Ltd., H4032 Debrecen, Nagyerdei krt. 98., Hungary	public	ERX6991115	NextSeq 500	SINGLE	PolyA	TRANSCRIPTOMIC	Vitis vinifera	ILLUMINA	2021-11-26T00:00:00Z	SAMEA11296448	ERP133391	235983768	sra,fastq,run.zq	gs,ncbi,s3	ncbi.public,s3.us-east-1,gs.US	75	650401467	2021-12-13T22:47:00Z	1		Furmint
SRR4043726	Vitis vinifera	berry			RNA-Seq	PRJNA339456	SAMN05591462	GEO	public	SRX2034631	Illumina HiSeq 3000	SINGLE	cDNA	TRANSCRIPTOMIC	Vitis vinifera	ILLUMINA	2016-12-02T00:00:00Z	GSM2284814	SRP082383	238511666	fastq,run.zq,sra	gs,ncbi,s3	gs.US,ncbi.public,s3.us-east-1	50	701589650	2016-08-19T15:41:00Z	1		Zinfandel	GSM2284814
SRR5884537	Vitis vinifera	berry	veraison		RNA-Seq	PRJNA396459	SAMN07426826	SHANDONG AGRICULTURAL UNIVERSITY	public	SRX3050557	Illumina HiSeq 2500	SINGLE	cDNA	TRANSCRIPTOMIC	Vitis vinifera	ILLUMINA	2017-07-31T00:00:00Z	Melatonin_grape_transcriptome	SRP114442	238928642	fastq,run.zq,sra	gs,ncbi,s3	gs.US,ncbi.public,s3.us-east-1	49	638914332	2017-07-31T14:18:00Z	1	berry	Moldova
SRR4043709	Vitis vinifera	berry			RNA-Seq	PRJNA339456	SAMN05591422	GEO	public	SRX2034614	Illumina HiSeq 3000	SINGLE	cDNA	TRANSCRIPTOMIC	Vitis vinifera	ILLUMINA	2016-12-02T00:00:00Z	GSM2284797	SRP082383	240010420	fastq,run.zq,sra	gs,ncbi,s3	gs.US,ncbi.public,s3.us-east-1	50	709019250	2016-08-19T15:42:00Z	1		Zinfandel	GSM2284797
SRR5884533	Vitis vinifera	berry	veraison		RNA-Seq	PRJNA396459	SAMN07426826	SHANDONG AGRICULTURAL UNIVERSITY	public	SRX3050561	Illumina HiSeq 2500	SINGLE	cDNA	TRANSCRIPTOMIC	Vitis vinifera	ILLUMINA	2017-07-31T00:00:00Z	Melatonin_grape_transcriptome	SRP114442	240054656	fastq,run.zq,sra	gs,ncbi,s3	gs.US,ncbi.public,s3.us-east-1	49	636397349	2017-07-31T14:18:00Z	1	berry	Moldova
SRR5884534	Vitis vinifera	berry	veraison		RNA-Seq	PRJNA396459	SAMN07426826	SHANDONG AGRICULTURAL UNIVERSITY	public	SRX3050560	Illumina HiSeq 2500	SINGLE	cDNA	TRANSCRIPTOMIC	Vitis vinifera	ILLUMINA	2017-07-31T00:00:00Z	Melatonin_grape_transcriptome	SRP114442	240291124	fastq,run.zq,sra	gs,ncbi,s3	gs.US,ncbi.public,s3.us-east-1	49	638746605	2017-07-31T14:18:00Z	1	berry	Moldova
SRR5884538	Vitis vinifera	berry	veraison		RNA-Seq	PRJNA396459	SAMN07426826	SHANDONG AGRICULTURAL UNIVERSITY	public	SRX3050556	Illumina HiSeq 2500	SINGLE	cDNA	TRANSCRIPTOMIC	Vitis vinifera	ILLUMINA	2017-07-31T00:00:00Z	Melatonin_grape_transcriptome	SRP114442	240415576	fastq,run.zq,sra	gs,ncbi,s3	gs.US,ncbi.public,s3.us-east-1	49	638671488	2017-07-31T14:19:00Z	1	berry	Moldova
SRR4043692	Vitis vinifera	berry			RNA-Seq	PRJNA339456	SAMN05591439	GEO	public	SRX2034597	Illumina HiSeq 3000	SINGLE	cDNA	TRANSCRIPTOMIC	Vitis vinifera	ILLUMINA	2016-12-02T00:00:00Z	GSM2284780	SRP082383	241068970	fastq,run.zq,sra	gs,ncbi,s3	gs.US,ncbi.public,s3.us-east-1	50	711630450	2016-08-19T15:34:00Z	1		Zinfandel	GSM2284780
SRR4043690	Vitis vinifera	berry			RNA-Seq	PRJNA339456	SAMN05591441	GEO	public	SRX2034595	Illumina HiSeq 3000	SINGLE	cDNA	TRANSCRIPTOMIC	Vitis vinifera	ILLUMINA	2016-12-02T00:00:00Z	GSM2284778	SRP082383	241320195	fastq,run.zq,sra	gs,ncbi,s3	gs.US,ncbi.public,s3.us-east-1	50	710314800	2016-08-19T15:35:00Z	1		Zinfandel	GSM2284778
SRR4043688	Vitis vinifera	berry			RNA-Seq	PRJNA339456	SAMN05591415	GEO	public	SRX2034593	Illumina HiSeq 3000	SINGLE	cDNA	TRANSCRIPTOMIC	Vitis vinifera	ILLUMINA	2016-12-02T00:00:00Z	GSM2284776	SRP082383	242027125	fastq,run.zq,sra	gs,ncbi,s3	gs.US,ncbi.public,s3.us-east-1	50	714926200	2016-08-19T15:36:00Z	1		Zinfandel	GSM2284776
SRR4043702	Vitis vinifera	berry			RNA-Seq	PRJNA339456	SAMN05591429	GEO	public	SRX2034607	Illumina HiSeq 3000	SINGLE	cDNA	TRANSCRIPTOMIC	Vitis vinifera	ILLUMINA	2016-12-02T00:00:00Z	GSM2284790	SRP082383	242506903	fastq,run.zq,sra	gs,ncbi,s3	gs.US,ncbi.public,s3.us-east-1	50	708670350	2016-08-19T15:36:00Z	1		Zinfandel	GSM2284790
SRR13280496	Vitis vinifera	berry	harvest	Sugrasixteen	RNA-Seq	PRJNA686849	SAMN17126590	AGRICULTURAL RESEARCH ORGANISATION - VOLCANI CENTER - ISRAEL	public	SRX9710127	Illumina NovaSeq 6000	SINGLE	Oligo-dT	TRANSCRIPTOMIC	Vitis vinifera	ILLUMINA	2020-12-21T00:00:00Z	grape Control Late harvest	SRP298693	244374611	run.zq,sra,fastq	ncbi,gs,s3	s3.us-east-1,gs.US,ncbi.public	101	588522960	2020-12-21T22:06:00Z	1	fruit	Sugrasixteen
SRR13280497	Vitis vinifera	berry	harvest	Sugrasixteen	RNA-Seq	PRJNA686849	SAMN17126590	AGRICULTURAL RESEARCH ORGANISATION - VOLCANI CENTER - ISRAEL	public	SRX9710126	Illumina NovaSeq 6000	SINGLE	Oligo-dT	TRANSCRIPTOMIC	Vitis vinifera	ILLUMINA	2020-12-21T00:00:00Z	grape Control Late harvest	SRP298693	245150566	fastq,sra,run.zq	s3,ncbi,gs	ncbi.public,s3.us-east-1,gs.US	101	581311257	2020-12-21T22:06:00Z	1	fruit	Sugrasixteen
SRR4043727	Vitis vinifera	berry			RNA-Seq	PRJNA339456	SAMN05591461	GEO	public	SRX2034632	Illumina HiSeq 3000	SINGLE	cDNA	TRANSCRIPTOMIC	Vitis vinifera	ILLUMINA	2016-12-02T00:00:00Z	GSM2284815	SRP082383	245274806	fastq,run.zq,sra	gs,ncbi,s3	gs.US,ncbi.public,s3.us-east-1	50	717488500	2016-08-19T15:38:00Z	1		Zinfandel	GSM2284815
SRR4043721	Vitis vinifera	berry			RNA-Seq	PRJNA339456	SAMN05591443	GEO	public	SRX2034626	Illumina HiSeq 3000	SINGLE	cDNA	TRANSCRIPTOMIC	Vitis vinifera	ILLUMINA	2016-12-02T00:00:00Z	GSM2284809	SRP082383	245419078	fastq,run.zq,sra	gs,ncbi,s3	gs.US,ncbi.public,s3.us-east-1	50	698167300	2016-08-19T15:39:00Z	1		Zinfandel	GSM2284809
SRR5884535	Vitis vinifera	berry	veraison		RNA-Seq	PRJNA396459	SAMN07426826	SHANDONG AGRICULTURAL UNIVERSITY	public	SRX3050559	Illumina HiSeq 2500	SINGLE	cDNA	TRANSCRIPTOMIC	Vitis vinifera	ILLUMINA	2017-07-31T00:00:00Z	Melatonin_grape_transcriptome	SRP114442	245768630	fastq,run.zq,sra	gs,ncbi,s3	gs.US,ncbi.public,s3.us-east-1	49	545159545	2017-07-31T14:17:00Z	1	berry	Moldova
SRR4043699	Vitis vinifera	berry			RNA-Seq	PRJNA339456	SAMN05591432	GEO	public	SRX2034604	Illumina HiSeq 3000	SINGLE	cDNA	TRANSCRIPTOMIC	Vitis vinifera	ILLUMINA	2016-12-02T00:00:00Z	GSM2284787	SRP082383	248809305	fastq,run.zq,sra	gs,ncbi,s3	gs.US,ncbi.public,s3.us-east-1	50	729737650	2016-08-19T15:34:00Z	1		Zinfandel	GSM2284787
SRR5648422	Vitis cinerea	berry			RNA-Seq	PRJNA389437	SAMN07198940	GEO	public	SRX2885783	Illumina HiSeq 2000	SINGLE	cDNA	TRANSCRIPTOMIC	Vitis cinerea	ILLUMINA	2019-07-14T00:00:00Z	GSM2650956	SRP108690	250490962	fastq,run.zq,sra	gs,ncbi,s3	gs.US,ncbi.public,s3.us-east-1	100	388435800	2017-06-06T15:44:00Z	1	berries	American native grape species	GSM2650956
SRR4043700	Vitis vinifera	berry			RNA-Seq	PRJNA339456	SAMN05591431	GEO	public	SRX2034605	Illumina HiSeq 3000	SINGLE	cDNA	TRANSCRIPTOMIC	Vitis vinifera	ILLUMINA	2016-12-02T00:00:00Z	GSM2284788	SRP082383	250667797	fastq,run.zq,sra	gs,ncbi,s3	gs.US,ncbi.public,s3.us-east-1	50	733711050	2016-08-19T15:36:00Z	1		Zinfandel	GSM2284788
SRR4043730	Vitis vinifera	berry			RNA-Seq	PRJNA339456	SAMN05591458	GEO	public	SRX2034635	Illumina HiSeq 3000	SINGLE	cDNA	TRANSCRIPTOMIC	Vitis vinifera	ILLUMINA	2016-12-02T00:00:00Z	GSM2284818	SRP082383	251784426	fastq,run.zq,sra	gs,ncbi,s3	gs.US,ncbi.public,s3.us-east-1	50	735756450	2016-08-19T15:39:00Z	1		Zinfandel	GSM2284818
SRR4043734	Vitis vinifera	berry			RNA-Seq	PRJNA339456	SAMN05591454	GEO	public	SRX2034639	Illumina HiSeq 3000	SINGLE	cDNA	TRANSCRIPTOMIC	Vitis vinifera	ILLUMINA	2016-12-02T00:00:00Z	GSM2284822	SRP082383	252005223	fastq,run.zq,sra	gs,ncbi,s3	gs.US,ncbi.public,s3.us-east-1	50	712098050	2016-08-19T15:39:00Z	1		Zinfandel	GSM2284822
SRR13280498	Vitis vinifera	berry	harvest	Sugrasixteen	RNA-Seq	PRJNA686849	SAMN17126528	AGRICULTURAL RESEARCH ORGANISATION - VOLCANI CENTER - ISRAEL	public	SRX9710125	Illumina NovaSeq 6000	SINGLE	Oligo-dT	TRANSCRIPTOMIC	Vitis vinifera	ILLUMINA	2020-12-21T00:00:00Z	vitis vinifera cv Sugrasixteen	SRP298693	252318316	run.zq,fastq,sra	s3,ncbi,gs	ncbi.public,gs.US,s3.us-east-1	101	591110176	2020-12-21T22:06:00Z	1	fruit	Sugrasixteen
SRR4043706	Vitis vinifera	berry			RNA-Seq	PRJNA339456	SAMN05591425	GEO	public	SRX2034611	Illumina HiSeq 3000	SINGLE	cDNA	TRANSCRIPTOMIC	Vitis vinifera	ILLUMINA	2016-12-02T00:00:00Z	GSM2284794	SRP082383	254574786	fastq,run.zq,sra	gs,ncbi,s3	gs.US,ncbi.public,s3.us-east-1	50	747700050	2016-08-19T15:38:00Z	1		Zinfandel	GSM2284794
ERR7421544	Vitis vinifera	berry			RNA-Seq	PRJEB48949	SAMEA11296470	UD-GenoMed Medical Genomic Technologies Ltd., H4032 Debrecen, Nagyerdei krt. 98., Hungary	public	ERX6991137	NextSeq 500	SINGLE	PolyA	TRANSCRIPTOMIC	Vitis vinifera	ILLUMINA	2021-11-26T00:00:00Z	SAMEA11296470	ERP133391	255692982	run.zq,fastq,sra	s3,gs,ncbi	s3.us-east-1,ncbi.public,gs.US	75	707212788	2021-12-13T22:49:00Z	1		Furmint
SRR13280483	Vitis vinifera	berry	harvest	Sugrasixteen	RNA-Seq	PRJNA686849	SAMN17126589	AGRICULTURAL RESEARCH ORGANISATION - VOLCANI CENTER - ISRAEL	public	SRX9710140	Illumina NovaSeq 6000	SINGLE	Oligo-dT	TRANSCRIPTOMIC	Vitis vinifera	ILLUMINA	2020-12-21T00:00:00Z	grape CPPU treatment Early harvest	SRP298693	256967924	run.zq,fastq,sra	ncbi,s3,gs	ncbi.public,s3.us-east-1,gs.US	101	594192292	2020-12-21T22:06:00Z	1	fruit	Sugrasixteen
SRR5648438	Vitis labrusca	berry			RNA-Seq	PRJNA389437	SAMN07198967	GEO	public	SRX2885799	Illumina HiSeq 2000	SINGLE	cDNA	TRANSCRIPTOMIC	Vitis labrusca	ILLUMINA	2019-07-14T00:00:00Z	GSM2650972	SRP108690	260883957	fastq,run.zq,sra	gs,ncbi,s3	gs.US,ncbi.public,s3.us-east-1	100	408798300	2017-06-06T15:46:00Z	1	berries	hybrid of Vitis vinerfera and Vitis labrusca	GSM2650972
SRR359916	Vitis vinifera	berry		microvine	RNA-Seq	PRJNA148951	SAMN00744945	GEO	public	SRX103970	Illumina Genome Analyzer II	SINGLE	size fractionation	TRANSCRIPTOMIC	Vitis vinifera	ILLUMINA	2018-11-23T00:00:00Z	GSM824894	SRP009156	262101251	fastq,run.zq,sra	gs,ncbi,s3	gs.US,ncbi.public,s3.us-east-1	35	317117780	2012-01-21T09:01:00Z	3	deseeded berries	L1 microvine	GSM824894
SRR5648410	Vitis acerifolia	berry	veraison		RNA-Seq	PRJNA389437	SAMN07198973	GEO	public	SRX2885771	Illumina HiSeq 2000	SINGLE	cDNA	TRANSCRIPTOMIC	Vitis acerifolia	ILLUMINA	2019-07-14T00:00:00Z	GSM2650944	SRP108690	262252946	fastq,run.zq,sra	gs,ncbi,s3	gs.US,ncbi.public,s3.us-east-1	100	393972500	2017-06-06T15:43:00Z	1	berries	wild species	GSM2650944
SRR5884536	Vitis vinifera	berry	veraison		RNA-Seq	PRJNA396459	SAMN07426826	SHANDONG AGRICULTURAL UNIVERSITY	public	SRX3050558	Illumina HiSeq 2500	SINGLE	cDNA	TRANSCRIPTOMIC	Vitis vinifera	ILLUMINA	2017-07-31T00:00:00Z	Melatonin_grape_transcriptome	SRP114442	262762980	fastq,run.zq,sra	gs,ncbi,s3	gs.US,ncbi.public,s3.us-east-1	49	547095633	2017-07-31T14:18:00Z	1	berry	Moldova
SRR6813430	Vitis vinifera	berry	flowering		RNA-Seq	PRJNA436693	SAMN08644055	UNIVERSITY OF NATURAL RESOURCES AND LIFE SCIENCES	public	SRX3770477	Illumina HiSeq 2500	SINGLE	unspecified	TRANSCRIPTOMIC	Vitis vinifera	ILLUMINA	2018-06-01T00:00:00Z	BS_3 51DAA	SRP134067	263909683	sra,fastq,run.zq	gs,ncbi,s3	gs.US,ncbi.public,s3.us-east-1	50	772471350	2018-03-07T03:47:00Z	1	whole berry	Zweigelt
SRR13280495	Vitis vinifera	berry	harvest	Sugrasixteen	RNA-Seq	PRJNA686849	SAMN17126591	AGRICULTURAL RESEARCH ORGANISATION - VOLCANI CENTER - ISRAEL	public	SRX9710128	Illumina NovaSeq 6000	SINGLE	Oligo-dT	TRANSCRIPTOMIC	Vitis vinifera	ILLUMINA	2020-12-21T00:00:00Z	grape GA tratment Late harvest	SRP298693	264829770	fastq,run.zq,sra	s3,ncbi,gs	s3.us-east-1,gs.US,ncbi.public	101	613792453	2020-12-21T22:06:00Z	1	fruit	Sugrasixteen
SRR5648404	Vitis acerifolia	berry			RNA-Seq	PRJNA389437	SAMN07198979	GEO	public	SRX2885765	Illumina HiSeq 2000	SINGLE	cDNA	TRANSCRIPTOMIC	Vitis acerifolia	ILLUMINA	2019-07-14T00:00:00Z	GSM2650938	SRP108690	266738168	fastq,run.zq,sra	gs,ncbi,s3	gs.US,ncbi.public,s3.us-east-1	100	399685400	2017-06-06T15:43:00Z	1	berries	wild species	GSM2650938
SRR5648456	Vitis labrusca	berry			RNA-Seq	PRJNA389437	SAMN07198951	GEO	public	SRX2885817	Illumina HiSeq 2000	SINGLE	cDNA	TRANSCRIPTOMIC	Vitis labrusca	ILLUMINA	2019-07-14T00:00:00Z	GSM2650990	SRP108690	267727893	fastq,run.zq,sra	gs,ncbi,s3	gs.US,ncbi.public,s3.us-east-1	100	417664900	2017-06-06T19:12:00Z	1	berries	hybrid of Vitis vinerfera and Vitis labrusca	GSM2650990
SRR4043697	Vitis vinifera	berry			RNA-Seq	PRJNA339456	SAMN05591434	GEO	public	SRX2034602	Illumina HiSeq 3000	SINGLE	cDNA	TRANSCRIPTOMIC	Vitis vinifera	ILLUMINA	2016-12-02T00:00:00Z	GSM2284785	SRP082383	268048442	fastq,run.zq,sra	gs,ncbi,s3	gs.US,ncbi.public,s3.us-east-1	50	798832000	2016-08-19T15:37:00Z	1		Zinfandel	GSM2284785
SRR359912	Vitis vinifera	berry		microvine	RNA-Seq	PRJNA148951	SAMN00744941	GEO	public	SRX103966	Illumina Genome Analyzer II	SINGLE	size fractionation	TRANSCRIPTOMIC	Vitis vinifera	ILLUMINA	2018-11-23T00:00:00Z	GSM824890	SRP009156	268268904	fastq,run.zq,sra	gs,ncbi,s3	gs.US,ncbi.public,s3.us-east-1	35	310492420	2012-01-21T09:01:00Z	3	deseeded berries	L1 microvine	GSM824890
SRR10135152	Vitis vinifera	berry	veraison	Merlot	RNA-Seq	PRJNA565689	SAMN12758817	INSTITUTE OF BOTANY, THE CHINESE ACADEMY OF SCIENCE	public	SRX6863521	Illumina NovaSeq 6000	PAIRED	RANDOM PCR	TRANSCRIPTOMIC	Vitis vinifera	ILLUMINA	2020-10-01T00:00:00Z	V05V_5	SRP222156	269408524	run.zq,sra,fastq	gs,ncbi,s3	gs.US,ncbi.public,s3.us-east-1	202	382810604	2019-09-19T13:42:00Z	1	Berry	Merlot
SRR5648412	Vitis cinerea	berry			RNA-Seq	PRJNA389437	SAMN07198949	GEO	public	SRX2885773	Illumina HiSeq 2000	SINGLE	cDNA	TRANSCRIPTOMIC	Vitis cinerea	ILLUMINA	2019-07-14T00:00:00Z	GSM2650946	SRP108690	270004124	fastq,run.zq,sra	gs,ncbi,s3	gs.US,ncbi.public,s3.us-east-1	100	419002700	2017-06-06T15:43:00Z	1	berries	American native grape species	GSM2650946
SRR5648437	Vitis labrusca	berry			RNA-Seq	PRJNA389437	SAMN07198968	GEO	public	SRX2885798	Illumina HiSeq 2000	SINGLE	cDNA	TRANSCRIPTOMIC	Vitis labrusca	ILLUMINA	2019-07-14T00:00:00Z	GSM2650971	SRP108690	271414728	fastq,run.zq,sra	gs,ncbi,s3	gs.US,ncbi.public,s3.us-east-1	100	408256000	2017-06-06T15:46:00Z	1	berries	hybrid of Vitis vinerfera and Vitis labrusca	GSM2650971
SRR4043686	Vitis vinifera	berry			RNA-Seq	PRJNA339456	SAMN05591417	GEO	public	SRX2034591	Illumina HiSeq 3000	SINGLE	cDNA	TRANSCRIPTOMIC	Vitis vinifera	ILLUMINA	2016-12-02T00:00:00Z	GSM2284774	SRP082383	272062050	fastq,run.zq,sra	gs,ncbi,s3	gs.US,ncbi.public,s3.us-east-1	50	807276750	2016-08-19T15:37:00Z	1		Zinfandel	GSM2284774
SRR5648413	Vitis cinerea	berry			RNA-Seq	PRJNA389437	SAMN07198948	GEO	public	SRX2885774	Illumina HiSeq 2000	SINGLE	cDNA	TRANSCRIPTOMIC	Vitis cinerea	ILLUMINA	2019-07-14T00:00:00Z	GSM2650947	SRP108690	277220041	fastq,run.zq,sra	gs,ncbi,s3	gs.US,ncbi.public,s3.us-east-1	100	414640900	2017-06-06T15:44:00Z	1	berries	American native grape species	GSM2650947
SRR13280494	Vitis vinifera	berry	harvest	Sugrasixteen	RNA-Seq	PRJNA686849	SAMN17126591	AGRICULTURAL RESEARCH ORGANISATION - VOLCANI CENTER - ISRAEL	public	SRX9710129	Illumina NovaSeq 6000	SINGLE	Oligo-dT	TRANSCRIPTOMIC	Vitis vinifera	ILLUMINA	2020-12-21T00:00:00Z	grape GA tratment Late harvest	SRP298693	277527763	fastq,sra,run.zq	s3,ncbi,gs	s3.us-east-1,ncbi.public,gs.US	101	654831581	2020-12-21T22:06:00Z	1	fruit	Sugrasixteen
SRR4043722	Vitis vinifera	berry			RNA-Seq	PRJNA339456	SAMN05591414	GEO	public	SRX2034627	Illumina HiSeq 3000	SINGLE	cDNA	TRANSCRIPTOMIC	Vitis vinifera	ILLUMINA	2016-12-02T00:00:00Z	GSM2284810	SRP082383	278612853	fastq,run.zq,sra	gs,ncbi,s3	gs.US,ncbi.public,s3.us-east-1	50	810104550	2016-08-19T15:39:00Z	1		Zinfandel	GSM2284810
SRR6813436	Vitis vinifera	berry	flowering		RNA-Seq	PRJNA436693	SAMN08644071	UNIVERSITY OF NATURAL RESOURCES AND LIFE SCIENCES	public	SRX3770471	Illumina HiSeq 2500	SINGLE	unspecified	TRANSCRIPTOMIC	Vitis vinifera	ILLUMINA	2018-06-01T00:00:00Z	BS_1 72DAA	SRP134067	280966550	run.zq,fastq,sra	s3,gs,ncbi	s3.us-east-1,gs.US,ncbi.public	50	888164350	2018-03-07T03:48:00Z	1	whole berry	Zweigelt
SRR5648426	Vitis cinerea	berry			RNA-Seq	PRJNA389437	SAMN07198936	GEO	public	SRX2885787	Illumina HiSeq 2000	SINGLE	cDNA	TRANSCRIPTOMIC	Vitis cinerea	ILLUMINA	2019-07-14T00:00:00Z	GSM2650960	SRP108690	281074857	fastq,run.zq,sra	gs,ncbi,s3	gs.US,ncbi.public,s3.us-east-1	100	421349500	2017-06-06T15:44:00Z	1	berries	American native grape species	GSM2650960
SRR4043736	Vitis vinifera	berry			RNA-Seq	PRJNA339456	SAMN05591452	GEO	public	SRX2034641	Illumina HiSeq 3000	SINGLE	cDNA	TRANSCRIPTOMIC	Vitis vinifera	ILLUMINA	2016-12-02T00:00:00Z	GSM2284824	SRP082383	281872623	fastq,run.zq,sra	gs,ncbi,s3	gs.US,ncbi.public,s3.us-east-1	50	797248400	2016-08-19T15:39:00Z	1		Zinfandel	GSM2284824
SRR6813416	Vitis vinifera	berry	flowering		RNA-Seq	PRJNA436693	SAMN08644047	UNIVERSITY OF NATURAL RESOURCES AND LIFE SCIENCES	public	SRX3770491	Illumina HiSeq 2500	SINGLE	unspecified	TRANSCRIPTOMIC	Vitis vinifera	ILLUMINA	2018-06-01T00:00:00Z	BS_1 44DAA	SRP134067	284203925	sra,run.zq,fastq	gs,ncbi,s3	s3.us-east-1,gs.US,ncbi.public	50	840465300	2018-03-07T03:48:00Z	1	whole berry	Zweigelt
SRR4043689	Vitis vinifera	berry			RNA-Seq	PRJNA339456	SAMN05591442	GEO	public	SRX2034594	Illumina HiSeq 3000	SINGLE	cDNA	TRANSCRIPTOMIC	Vitis vinifera	ILLUMINA	2016-12-02T00:00:00Z	GSM2284777	SRP082383	285612055	fastq,run.zq,sra	gs,ncbi,s3	gs.US,ncbi.public,s3.us-east-1	50	843433850	2016-08-19T15:34:00Z	1		Zinfandel	GSM2284777
SRR13280499	Vitis vinifera	berry	harvest	Sugrasixteen	RNA-Seq	PRJNA686849	SAMN17126528	AGRICULTURAL RESEARCH ORGANISATION - VOLCANI CENTER - ISRAEL	public	SRX9710124	Illumina NovaSeq 6000	SINGLE	Oligo-dT	TRANSCRIPTOMIC	Vitis vinifera	ILLUMINA	2020-12-21T00:00:00Z	vitis vinifera cv Sugrasixteen	SRP298693	286628155	fastq,run.zq,sra	ncbi,gs,s3	gs.US,s3.us-east-1,ncbi.public	101	676368114	2020-12-21T22:06:00Z	1	fruit	Sugrasixteen
SRR13280484	Vitis vinifera	berry	harvest	Sugrasixteen	RNA-Seq	PRJNA686849	SAMN17126589	AGRICULTURAL RESEARCH ORGANISATION - VOLCANI CENTER - ISRAEL	public	SRX9710139	Illumina NovaSeq 6000	SINGLE	Oligo-dT	TRANSCRIPTOMIC	Vitis vinifera	ILLUMINA	2020-12-21T00:00:00Z	grape CPPU treatment Early harvest	SRP298693	286642119	fastq,run.zq,sra	gs,ncbi,s3	gs.US,s3.us-east-1,ncbi.public	101	663154890	2020-12-21T22:06:00Z	1	fruit	Sugrasixteen
SRR13280489	Vitis vinifera	berry	harvest	Sugrasixteen	RNA-Seq	PRJNA686849	SAMN17126528	AGRICULTURAL RESEARCH ORGANISATION - VOLCANI CENTER - ISRAEL	public	SRX9710134	Illumina NovaSeq 6000	SINGLE	Oligo-dT	TRANSCRIPTOMIC	Vitis vinifera	ILLUMINA	2020-12-21T00:00:00Z	vitis vinifera cv Sugrasixteen	SRP298693	288263539	run.zq,fastq,sra	ncbi,gs,s3	gs.US,ncbi.public,s3.us-east-1	101	678573651	2020-12-21T22:06:00Z	1	fruit	Sugrasixteen
SRR13280486	Vitis vinifera	berry	harvest	Sugrasixteen	RNA-Seq	PRJNA686849	SAMN17126588	AGRICULTURAL RESEARCH ORGANISATION - VOLCANI CENTER - ISRAEL	public	SRX9710137	Illumina NovaSeq 6000	SINGLE	Oligo-dT	TRANSCRIPTOMIC	Vitis vinifera	ILLUMINA	2020-12-21T00:00:00Z	grape GA treatment early harvest	SRP298693	289422861	run.zq,sra,fastq	gs,s3,ncbi	ncbi.public,s3.us-east-1,gs.US	101	669988146	2020-12-21T22:06:00Z	1	fruit	Sugrasixteen
SRR6813440	Vitis vinifera	berry	flowering		RNA-Seq	PRJNA436693	SAMN08644075	UNIVERSITY OF NATURAL RESOURCES AND LIFE SCIENCES	public	SRX3770467	Illumina HiSeq 2500	SINGLE	unspecified	TRANSCRIPTOMIC	Vitis vinifera	ILLUMINA	2018-06-01T00:00:00Z	C_2 72DAA	SRP134067	289764201	fastq,run.zq,sra	s3,ncbi,gs	gs.US,s3.us-east-1,ncbi.public	50	908559250	2018-03-07T03:50:00Z	1	whole berry	Zweigelt
SRR5648402	Vitis acerifolia	berry			RNA-Seq	PRJNA389437	SAMN07198926	GEO	public	SRX2885763	Illumina HiSeq 2000	SINGLE	cDNA	TRANSCRIPTOMIC	Vitis acerifolia	ILLUMINA	2019-07-14T00:00:00Z	GSM2650936	SRP108690	292350616	fastq,run.zq,sra	gs,ncbi,s3	gs.US,ncbi.public,s3.us-east-1	100	438449200	2017-06-06T15:43:00Z	1	berries	wild species	GSM2650936
SRR6080310	Vitis vinifera	berry	seed stage	Cabernet Sauvignon	RNA-Seq	PRJNA412324	SAMN07709635	GEO	public	SRX3219299	Illumina HiSeq 1000	SINGLE	cDNA	TRANSCRIPTOMIC	Vitis vinifera	ILLUMINA	2023-04-28T00:00:00Z	GSM2795000	SRP118973	293741365	run.zq,sra	gs,ncbi,s3	gs.US,ncbi.public,s3.us-east-1	95	404246090	2017-09-27T10:01:00Z	1	grape berry pericarp	Cabernet Sauvignon	GSM2795000
SRR13280493	Vitis vinifera	berry	harvest	Sugrasixteen	RNA-Seq	PRJNA686849	SAMN17126591	AGRICULTURAL RESEARCH ORGANISATION - VOLCANI CENTER - ISRAEL	public	SRX9710130	Illumina NovaSeq 6000	SINGLE	Oligo-dT	TRANSCRIPTOMIC	Vitis vinifera	ILLUMINA	2020-12-21T00:00:00Z	grape GA tratment Late harvest	SRP298693	293749785	run.zq,fastq,sra	ncbi,s3,gs	ncbi.public,gs.US,s3.us-east-1	101	698978681	2020-12-21T22:06:00Z	1	fruit	Sugrasixteen
SRR13280490	Vitis vinifera	berry	harvest	Sugrasixteen	RNA-Seq	PRJNA686849	SAMN17126592	AGRICULTURAL RESEARCH ORGANISATION - VOLCANI CENTER - ISRAEL	public	SRX9710133	Illumina NovaSeq 6000	SINGLE	Oligo-dT	TRANSCRIPTOMIC	Vitis vinifera	ILLUMINA	2020-12-21T00:00:00Z	grape CPPU treatment Late harvest	SRP298693	296545751	run.zq,sra,fastq	s3,gs,ncbi	ncbi.public,s3.us-east-1,gs.US	101	702385209	2020-12-21T22:06:00Z	1	fruit	Sugrasixteen
SRR13280485	Vitis vinifera	berry	harvest	Sugrasixteen	RNA-Seq	PRJNA686849	SAMN17126589	AGRICULTURAL RESEARCH ORGANISATION - VOLCANI CENTER - ISRAEL	public	SRX9710138	Illumina NovaSeq 6000	SINGLE	Oligo-dT	TRANSCRIPTOMIC	Vitis vinifera	ILLUMINA	2020-12-21T00:00:00Z	grape CPPU treatment Early harvest	SRP298693	298497280	fastq,run.zq,sra	ncbi,gs,s3	ncbi.public,s3.us-east-1,gs.US	101	698057864	2020-12-21T22:06:00Z	1	fruit	Sugrasixteen
SRR5648427	Vitis cinerea	berry			RNA-Seq	PRJNA389437	SAMN07198935	GEO	public	SRX2885788	Illumina HiSeq 2000	SINGLE	cDNA	TRANSCRIPTOMIC	Vitis cinerea	ILLUMINA	2019-07-14T00:00:00Z	GSM2650961	SRP108690	300112051	fastq,run.zq,sra	gs,ncbi,s3	gs.US,ncbi.public,s3.us-east-1	100	468731500	2017-06-06T15:45:00Z	1	berries	American native grape species	GSM2650961
SRR6813446	Vitis vinifera	berry	flowering		RNA-Seq	PRJNA436693	SAMN08644064	UNIVERSITY OF NATURAL RESOURCES AND LIFE SCIENCES	public	SRX3770461	Illumina HiSeq 2500	SINGLE	unspecified	TRANSCRIPTOMIC	Vitis vinifera	ILLUMINA	2018-06-01T00:00:00Z	C_3 58DAA	SRP134067	300303513	fastq,run.zq,sra	s3,ncbi,gs	gs.US,ncbi.public,s3.us-east-1	50	950911850	2018-03-07T03:49:00Z	1	whole berry	Zweigelt
SRR4043735	Vitis vinifera	berry			RNA-Seq	PRJNA339456	SAMN05591453	GEO	public	SRX2034640	Illumina HiSeq 3000	SINGLE	cDNA	TRANSCRIPTOMIC	Vitis vinifera	ILLUMINA	2016-12-02T00:00:00Z	GSM2284823	SRP082383	302131556	fastq,run.zq,sra	gs,ncbi,s3	gs.US,ncbi.public,s3.us-east-1	50	862170550	2016-08-19T15:41:00Z	1		Zinfandel	GSM2284823
SRR5648441	Vitis labrusca	berry	fruit formation		RNA-Seq	PRJNA389437	SAMN07198964	GEO	public	SRX2885802	Illumina HiSeq 2000	SINGLE	cDNA	TRANSCRIPTOMIC	Vitis labrusca	ILLUMINA	2019-07-14T00:00:00Z	GSM2650975	SRP108690	302769274	fastq,run.zq,sra	gs,ncbi,s3	gs.US,ncbi.public,s3.us-east-1	100	475828900	2017-06-06T15:47:00Z	1	berries	hybrid of Vitis vinerfera and Vitis labrusca	GSM2650975
SRR5648447	Vitis labrusca	berry			RNA-Seq	PRJNA389437	SAMN07198928	GEO	public	SRX2885808	Illumina HiSeq 2000	SINGLE	cDNA	TRANSCRIPTOMIC	Vitis labrusca	ILLUMINA	2019-07-14T00:00:00Z	GSM2650981	SRP108690	304124678	fastq,run.zq,sra	gs,ncbi,s3	gs.US,ncbi.public,s3.us-east-1	100	475640800	2017-06-06T15:48:00Z	1	berries	hybrid of Vitis vinerfera and Vitis labrusca	GSM2650981
SRR5648457	Vitis labrusca	berry			RNA-Seq	PRJNA389437	SAMN07198950	GEO	public	SRX2885818	Illumina HiSeq 2000	SINGLE	cDNA	TRANSCRIPTOMIC	Vitis labrusca	ILLUMINA	2019-07-14T00:00:00Z	GSM2650991	SRP108690	304849298	fastq,run.zq,sra	gs,ncbi,s3	gs.US,ncbi.public,s3.us-east-1	100	478795700	2017-06-06T19:12:00Z	1	berries	hybrid of Vitis vinerfera and Vitis labrusca	GSM2650991
SRR5648421	Vitis cinerea	berry			RNA-Seq	PRJNA389437	SAMN07198941	GEO	public	SRX2885782	Illumina HiSeq 2000	SINGLE	cDNA	TRANSCRIPTOMIC	Vitis cinerea	ILLUMINA	2019-07-14T00:00:00Z	GSM2650955	SRP108690	304849741	fastq,run.zq,sra	gs,ncbi,s3	gs.US,ncbi.public,s3.us-east-1	100	458943200	2017-06-06T15:44:00Z	1	berries	American native grape species	GSM2650955
SRR4043723	Vitis vinifera	berry			RNA-Seq	PRJNA339456	SAMN05591413	GEO	public	SRX2034628	Illumina HiSeq 3000	SINGLE	cDNA	TRANSCRIPTOMIC	Vitis vinifera	ILLUMINA	2016-12-02T00:00:00Z	GSM2284811	SRP082383	309495660	fastq,run.zq,sra	gs,ncbi,s3	gs.US,ncbi.public,s3.us-east-1	50	893827900	2016-08-19T15:40:00Z	1		Zinfandel	GSM2284811
SRR4043724	Vitis vinifera	berry			RNA-Seq	PRJNA339456	SAMN05591412	GEO	public	SRX2034629	Illumina HiSeq 3000	SINGLE	cDNA	TRANSCRIPTOMIC	Vitis vinifera	ILLUMINA	2016-12-02T00:00:00Z	GSM2284812	SRP082383	309583839	fastq,run.zq,sra	gs,ncbi,s3	gs.US,ncbi.public,s3.us-east-1	50	907197400	2016-08-19T15:44:00Z	1		Zinfandel	GSM2284812
SRR4043695	Vitis vinifera	berry			RNA-Seq	PRJNA339456	SAMN05591436	GEO	public	SRX2034600	Illumina HiSeq 3000	SINGLE	cDNA	TRANSCRIPTOMIC	Vitis vinifera	ILLUMINA	2016-12-02T00:00:00Z	GSM2284783	SRP082383	309830224	fastq,run.zq,sra	gs,ncbi,s3	gs.US,ncbi.public,s3.us-east-1	50	913589750	2016-08-19T15:35:00Z	1		Zinfandel	GSM2284783
SRR5648454	Vitis labrusca	berry	fruit formation		RNA-Seq	PRJNA389437	SAMN07198953	GEO	public	SRX2885815	Illumina HiSeq 2000	SINGLE	cDNA	TRANSCRIPTOMIC	Vitis labrusca	ILLUMINA	2019-07-14T00:00:00Z	GSM2650988	SRP108690	310504843	fastq,run.zq,sra	gs,ncbi,s3	gs.US,ncbi.public,s3.us-east-1	100	464608800	2017-06-06T15:49:00Z	1	berries	hybrid of Vitis vinerfera and Vitis labrusca	GSM2650988
SRR6813425	Vitis vinifera	berry	flowering		RNA-Seq	PRJNA436693	SAMN08644050	UNIVERSITY OF NATURAL RESOURCES AND LIFE SCIENCES	public	SRX3770482	Illumina HiSeq 2500	SINGLE	unspecified	TRANSCRIPTOMIC	Vitis vinifera	ILLUMINA	2018-06-01T00:00:00Z	C_1 44DAA	SRP134067	313026700	run.zq,fastq,sra	gs,s3,ncbi	ncbi.public,s3.us-east-1,gs.US	50	916669300	2018-03-07T03:48:00Z	1	whole berry	Zweigelt
SRR359919	Vitis vinifera	berry		microvine	RNA-Seq	PRJNA148951	SAMN00744948	GEO	public	SRX103973	Illumina Genome Analyzer II	SINGLE	size fractionation	TRANSCRIPTOMIC	Vitis vinifera	ILLUMINA	2018-11-23T00:00:00Z	GSM824897	SRP009156	313657041	fastq,run.zq,sra	gs,ncbi,s3	gs.US,ncbi.public,s3.us-east-1	35	462054460	2012-01-21T09:01:00Z	3	deseeded berries	L1 microvine	GSM824897
SRR5648423	Vitis cinerea	berry			RNA-Seq	PRJNA389437	SAMN07198939	GEO	public	SRX2885784	Illumina HiSeq 2000	SINGLE	cDNA	TRANSCRIPTOMIC	Vitis cinerea	ILLUMINA	2019-07-14T00:00:00Z	GSM2650957	SRP108690	313798088	fastq,run.zq,sra	gs,ncbi,s3	gs.US,ncbi.public,s3.us-east-1	100	467702100	2017-06-06T15:44:00Z	1	berries	American native grape species	GSM2650957
ERR7421546	Vitis vinifera	berry			RNA-Seq	PRJEB48949	SAMEA11296472	UD-GenoMed Medical Genomic Technologies Ltd., H4032 Debrecen, Nagyerdei krt. 98., Hungary	public	ERX6991139	NextSeq 500	SINGLE	PolyA	TRANSCRIPTOMIC	Vitis vinifera	ILLUMINA	2021-11-26T00:00:00Z	SAMEA11296472	ERP133391	316562715	run.zq,fastq,sra	gs,s3,ncbi	ncbi.public,s3.us-east-1,gs.US	75	873585344	2021-12-13T22:51:00Z	1		Furmint
ERR7421540	Vitis vinifera	berry			RNA-Seq	PRJEB48949	SAMEA11296466	UD-GenoMed Medical Genomic Technologies Ltd., H4032 Debrecen, Nagyerdei krt. 98., Hungary	public	ERX6991133	NextSeq 500	SINGLE	PolyA	TRANSCRIPTOMIC	Vitis vinifera	ILLUMINA	2021-11-26T00:00:00Z	SAMEA11296466	ERP133391	316803283	run.zq,sra,fastq	ncbi,gs,s3	s3.us-east-1,gs.US,ncbi.public	75	887060675	2021-12-13T22:50:00Z	1		Furmint
SRR359913	Vitis vinifera	berry		microvine	RNA-Seq	PRJNA148951	SAMN00744942	GEO	public	SRX103967	Illumina Genome Analyzer II	SINGLE	size fractionation	TRANSCRIPTOMIC	Vitis vinifera	ILLUMINA	2018-11-23T00:00:00Z	GSM824891	SRP009156	317213952	fastq,run.zq,sra	gs,ncbi,s3	gs.US,ncbi.public,s3.us-east-1	35	461807955	2012-01-21T09:01:00Z	3	deseeded berries	L1 microvine	GSM824891
ERR7421550	Vitis vinifera	berry			RNA-Seq	PRJEB48949	SAMEA11296476	UD-GenoMed Medical Genomic Technologies Ltd., H4032 Debrecen, Nagyerdei krt. 98., Hungary	public	ERX6991143	NextSeq 500	SINGLE	PolyA	TRANSCRIPTOMIC	Vitis vinifera	ILLUMINA	2021-11-26T00:00:00Z	SAMEA11296476	ERP133391	317586915	run.zq,fastq,sra	gs,ncbi,s3	gs.US,ncbi.public,s3.us-east-1	75	891359214	2021-12-13T22:50:00Z	1		Furmint
ERR7421548	Vitis vinifera	berry			RNA-Seq	PRJEB48949	SAMEA11296474	UD-GenoMed Medical Genomic Technologies Ltd., H4032 Debrecen, Nagyerdei krt. 98., Hungary	public	ERX6991141	NextSeq 500	SINGLE	PolyA	TRANSCRIPTOMIC	Vitis vinifera	ILLUMINA	2021-11-26T00:00:00Z	SAMEA11296474	ERP133391	317799146	fastq,run.zq,sra	s3,gs,ncbi	gs.US,s3.us-east-1,ncbi.public	75	872827920	2021-12-13T22:51:00Z	1		Furmint
SRR5648449	Vitis labrusca	berry			RNA-Seq	PRJNA389437	SAMN07198958	GEO	public	SRX2885810	Illumina HiSeq 2000	SINGLE	cDNA	TRANSCRIPTOMIC	Vitis labrusca	ILLUMINA	2019-07-14T00:00:00Z	GSM2650983	SRP108690	319113752	fastq,run.zq,sra	gs,ncbi,s3	gs.US,ncbi.public,s3.us-east-1	100	498677400	2017-06-06T15:47:00Z	1	berries	hybrid of Vitis vinerfera and Vitis labrusca	GSM2650983
SRR5648446	Vitis labrusca	berry			RNA-Seq	PRJNA389437	SAMN07198959	GEO	public	SRX2885807	Illumina HiSeq 2000	SINGLE	cDNA	TRANSCRIPTOMIC	Vitis labrusca	ILLUMINA	2019-07-14T00:00:00Z	GSM2650980	SRP108690	320183590	fastq,run.zq,sra	gs,ncbi,s3	gs.US,ncbi.public,s3.us-east-1	100	499670900	2017-06-06T15:47:00Z	1	berries	hybrid of Vitis vinerfera and Vitis labrusca	GSM2650980
SRR10135154	Vitis vinifera	berry	veraison	Merlot	RNA-Seq	PRJNA565689	SAMN12758815	INSTITUTE OF BOTANY, THE CHINESE ACADEMY OF SCIENCE	public	SRX6863519	Illumina NovaSeq 6000	PAIRED	RANDOM PCR	TRANSCRIPTOMIC	Vitis vinifera	ILLUMINA	2020-10-01T00:00:00Z	V05V_3	SRP222156	321224462	fastq,run.zq,sra	s3,ncbi,gs	gs.US,ncbi.public,s3.us-east-1	202	461710390	2019-09-19T13:48:00Z	1	Berry	Merlot
SRR5648405	Vitis acerifolia	berry			RNA-Seq	PRJNA389437	SAMN07198978	GEO	public	SRX2885766	Illumina HiSeq 2000	SINGLE	cDNA	TRANSCRIPTOMIC	Vitis acerifolia	ILLUMINA	2019-07-14T00:00:00Z	GSM2650939	SRP108690	321608813	fastq,run.zq,sra	gs,ncbi,s3	gs.US,ncbi.public,s3.us-east-1	100	483641300	2017-06-06T15:43:00Z	1	berries	wild species	GSM2650939
SRR6813443	Vitis vinifera	berry	flowering		RNA-Seq	PRJNA436693	SAMN08644067	UNIVERSITY OF NATURAL RESOURCES AND LIFE SCIENCES	public	SRX3770464	Illumina HiSeq 2500	SINGLE	unspecified	TRANSCRIPTOMIC	Vitis vinifera	ILLUMINA	2018-06-01T00:00:00Z	BS_3 65DAA	SRP134067	321827850	run.zq,sra,fastq	s3,gs,ncbi	s3.us-east-1,ncbi.public,gs.US	50	941435600	2018-03-07T03:49:00Z	1	whole berry	Zweigelt
SRR5648451	Vitis labrusca	berry			RNA-Seq	PRJNA389437	SAMN07198956	GEO	public	SRX2885812	Illumina HiSeq 2000	SINGLE	cDNA	TRANSCRIPTOMIC	Vitis labrusca	ILLUMINA	2019-07-14T00:00:00Z	GSM2650985	SRP108690	322157090	fastq,run.zq,sra	gs,ncbi,s3	gs.US,ncbi.public,s3.us-east-1	100	484723800	2017-06-06T15:48:00Z	1	berries	hybrid of Vitis vinerfera and Vitis labrusca	GSM2650985
SRR359917	Vitis vinifera	berry		microvine	RNA-Seq	PRJNA148951	SAMN00744946	GEO	public	SRX103971	Illumina Genome Analyzer II	SINGLE	size fractionation	TRANSCRIPTOMIC	Vitis vinifera	ILLUMINA	2018-11-23T00:00:00Z	GSM824895	SRP009156	322741717	fastq,run.zq,sra	gs,ncbi,s3	gs.US,ncbi.public,s3.us-east-1	35	478471245	2012-01-21T09:01:00Z	3	deseeded berries	L1 microvine	GSM824895
ERR7421526	Vitis vinifera	berry			RNA-Seq	PRJEB48949	SAMEA11296452	UD-GenoMed Medical Genomic Technologies Ltd., H4032 Debrecen, Nagyerdei krt. 98., Hungary	public	ERX6991119	NextSeq 500	SINGLE	PolyA	TRANSCRIPTOMIC	Vitis vinifera	ILLUMINA	2021-11-26T00:00:00Z	SAMEA11296452	ERP133391	322754873	sra,run.zq,fastq	s3,ncbi,gs	gs.US,ncbi.public,s3.us-east-1	75	896944366	2021-12-13T22:49:00Z	1		Furmint
SRR6813434	Vitis vinifera	berry	flowering		RNA-Seq	PRJNA436693	SAMN08644051	UNIVERSITY OF NATURAL RESOURCES AND LIFE SCIENCES	public	SRX3770473	Illumina HiSeq 2500	SINGLE	unspecified	TRANSCRIPTOMIC	Vitis vinifera	ILLUMINA	2018-06-01T00:00:00Z	C_2 44DAA	SRP134067	324905453	run.zq,fastq,sra	s3,gs,ncbi	ncbi.public,gs.US,s3.us-east-1	50	951726550	2018-03-07T03:48:00Z	1	whole berry	Zweigelt
SRR5648419	Vitis cinerea	berry	veraison		RNA-Seq	PRJNA389437	SAMN07198980	GEO	public	SRX2885780	Illumina HiSeq 2000	SINGLE	cDNA	TRANSCRIPTOMIC	Vitis cinerea	ILLUMINA	2019-07-14T00:00:00Z	GSM2650953	SRP108690	324929269	fastq,run.zq,sra	gs,ncbi,s3	gs.US,ncbi.public,s3.us-east-1	100	487462200	2017-06-06T15:44:00Z	1	berries	American native grape species	GSM2650953
SRR359915	Vitis vinifera	berry		microvine	RNA-Seq	PRJNA148951	SAMN00744944	GEO	public	SRX103969	Illumina Genome Analyzer II	SINGLE	size fractionation	TRANSCRIPTOMIC	Vitis vinifera	ILLUMINA	2018-11-23T00:00:00Z	GSM824893	SRP009156	326721834	fastq,run.zq,sra	gs,ncbi,s3	gs.US,ncbi.public,s3.us-east-1	35	486726205	2012-01-21T09:01:00Z	3	deseeded berries	L1 microvine	GSM824893
SRR5648424	Vitis cinerea	berry			RNA-Seq	PRJNA389437	SAMN07198938	GEO	public	SRX2885785	Illumina HiSeq 2000	SINGLE	cDNA	TRANSCRIPTOMIC	Vitis cinerea	ILLUMINA	2019-07-14T00:00:00Z	GSM2650958	SRP108690	327065925	fastq,run.zq,sra	gs,ncbi,s3	gs.US,ncbi.public,s3.us-east-1	100	512679600	2017-06-06T15:45:00Z	1	berries	American native grape species	GSM2650958
SRR5648417	Vitis cinerea	berry	fruit formation		RNA-Seq	PRJNA389437	SAMN07198944	GEO	public	SRX2885778	Illumina HiSeq 2000	SINGLE	cDNA	TRANSCRIPTOMIC	Vitis cinerea	ILLUMINA	2019-07-14T00:00:00Z	GSM2650951	SRP108690	327581971	fastq,run.zq,sra	gs,ncbi,s3	gs.US,ncbi.public,s3.us-east-1	100	515080000	2017-06-06T15:43:00Z	1	berries	American native grape species	GSM2650951
SRR13280482	Vitis vinifera	berry	harvest	Sugrasixteen	RNA-Seq	PRJNA686849	SAMN17126590	AGRICULTURAL RESEARCH ORGANISATION - VOLCANI CENTER - ISRAEL	public	SRX9710141	Illumina NovaSeq 6000	SINGLE	Oligo-dT	TRANSCRIPTOMIC	Vitis vinifera	ILLUMINA	2020-12-21T00:00:00Z	grape Control Late harvest	SRP298693	328449908	sra,run.zq,fastq	s3,ncbi,gs	gs.US,ncbi.public,s3.us-east-1	101	776209442	2020-12-21T22:06:00Z	1	fruit	Sugrasixteen
SRR5648428	Vitis cinerea	berry			RNA-Seq	PRJNA389437	SAMN07198934	GEO	public	SRX2885789	Illumina HiSeq 2000	SINGLE	cDNA	TRANSCRIPTOMIC	Vitis cinerea	ILLUMINA	2019-07-14T00:00:00Z	GSM2650962	SRP108690	330080973	fastq,run.zq,sra	gs,ncbi,s3	gs.US,ncbi.public,s3.us-east-1	100	514760400	2017-06-06T15:45:00Z	1	berries	American native grape species	GSM2650962
SRR5648448	Vitis labrusca	berry			RNA-Seq	PRJNA389437	SAMN07198927	GEO	public	SRX2885809	Illumina HiSeq 2000	SINGLE	cDNA	TRANSCRIPTOMIC	Vitis labrusca	ILLUMINA	2019-07-14T00:00:00Z	GSM2650982	SRP108690	330658606	fastq,run.zq,sra	gs,ncbi,s3	gs.US,ncbi.public,s3.us-east-1	100	517005700	2017-06-06T15:47:00Z	1	berries	hybrid of Vitis vinerfera and Vitis labrusca	GSM2650982
SRR4043725	Vitis vinifera	berry			RNA-Seq	PRJNA339456	SAMN05591463	GEO	public	SRX2034630	Illumina HiSeq 3000	SINGLE	cDNA	TRANSCRIPTOMIC	Vitis vinifera	ILLUMINA	2016-12-02T00:00:00Z	GSM2284813	SRP082383	330678261	fastq,run.zq,sra	gs,ncbi,s3	gs.US,ncbi.public,s3.us-east-1	50	954098200	2016-08-19T15:40:00Z	1		Zinfandel	GSM2284813
SRR6813427	Vitis vinifera	berry	flowering		RNA-Seq	PRJNA436693	SAMN08644060	UNIVERSITY OF NATURAL RESOURCES AND LIFE SCIENCES	public	SRX3770480	Illumina HiSeq 2500	SINGLE	unspecified	TRANSCRIPTOMIC	Vitis vinifera	ILLUMINA	2018-06-01T00:00:00Z	BS_2 58DAA	SRP134067	330826307	fastq,run.zq,sra	s3,gs,ncbi	s3.us-east-1,ncbi.public,gs.US	50	1047573650	2018-03-07T03:49:00Z	1	whole berry	Zweigelt
SRR359914	Vitis vinifera	berry		microvine	RNA-Seq	PRJNA148951	SAMN00744943	GEO	public	SRX103968	Illumina Genome Analyzer II	SINGLE	size fractionation	TRANSCRIPTOMIC	Vitis vinifera	ILLUMINA	2018-11-23T00:00:00Z	GSM824892	SRP009156	331147799	fastq,run.zq,sra	gs,ncbi,s3	gs.US,ncbi.public,s3.us-east-1	35	491957445	2012-01-21T09:01:00Z	3	deseeded berries	L1 microvine	GSM824892
SRR359918	Vitis vinifera	berry		microvine	RNA-Seq	PRJNA148951	SAMN00744947	GEO	public	SRX103972	Illumina Genome Analyzer II	SINGLE	size fractionation	TRANSCRIPTOMIC	Vitis vinifera	ILLUMINA	2018-11-23T00:00:00Z	GSM824896	SRP009156	333060282	fastq,run.zq,sra	gs,ncbi,s3	gs.US,ncbi.public,s3.us-east-1	35	484019480	2012-01-21T09:01:00Z	3	deseeded berries	L1 microvine	GSM824896
SRR5648450	Vitis labrusca	berry			RNA-Seq	PRJNA389437	SAMN07198957	GEO	public	SRX2885811	Illumina HiSeq 2000	SINGLE	cDNA	TRANSCRIPTOMIC	Vitis labrusca	ILLUMINA	2019-07-14T00:00:00Z	GSM2650984	SRP108690	335296714	fastq,run.zq,sra	gs,ncbi,s3	gs.US,ncbi.public,s3.us-east-1	100	525761300	2017-06-06T15:48:00Z	1	berries	hybrid of Vitis vinerfera and Vitis labrusca	GSM2650984
SRR10135280	Vitis vinifera;Vitis labrusca	berry	veraison		RNA-Seq	PRJNA565689	SAMN12758702	INSTITUTE OF BOTANY, THE CHINESE ACADEMY OF SCIENCE	public	SRX6863393	Illumina NovaSeq 6000	PAIRED	RANDOM PCR	TRANSCRIPTOMIC	Vitis labrusca x Vitis vinifera	ILLUMINA	2020-10-01T00:00:00Z	L23V_3	SRP222156	335314051	sra,fastq,run.zq	s3,ncbi,gs	ncbi.public,s3.us-east-1,gs.US	202	509645596	2019-09-19T16:40:00Z	1	Berry	Venus Seedless
SRR5648415	Vitis cinerea	berry			RNA-Seq	PRJNA389437	SAMN07198946	GEO	public	SRX2885776	Illumina HiSeq 2000	SINGLE	cDNA	TRANSCRIPTOMIC	Vitis cinerea	ILLUMINA	2019-07-14T00:00:00Z	GSM2650949	SRP108690	335390159	fastq,run.zq,sra	gs,ncbi,s3	gs.US,ncbi.public,s3.us-east-1	100	503208500	2017-06-06T15:44:00Z	1	berries	American native grape species	GSM2650949
SRR5648406	Vitis acerifolia	berry			RNA-Seq	PRJNA389437	SAMN07198977	GEO	public	SRX2885767	Illumina HiSeq 2000	SINGLE	cDNA	TRANSCRIPTOMIC	Vitis acerifolia	ILLUMINA	2019-07-14T00:00:00Z	GSM2650940	SRP108690	335426747	fastq,run.zq,sra	gs,ncbi,s3	gs.US,ncbi.public,s3.us-east-1	100	522493200	2017-06-06T15:43:00Z	1	berries	wild species	GSM2650940
ERR7421539	Vitis vinifera	berry			RNA-Seq	PRJEB48949	SAMEA11296465	UD-GenoMed Medical Genomic Technologies Ltd., H4032 Debrecen, Nagyerdei krt. 98., Hungary	public	ERX6991132	NextSeq 500	SINGLE	PolyA	TRANSCRIPTOMIC	Vitis vinifera	ILLUMINA	2021-11-26T00:00:00Z	SAMEA11296465	ERP133391	336125052	fastq,run.zq,sra	gs,ncbi,s3	ncbi.public,gs.US,s3.us-east-1	75	931902597	2021-12-13T22:50:00Z	1		Furmint
SRR4425621	Vitis vinifera	berry	harvest	Merlot	RNA-Seq	PRJNA348618	SAMN05912931	UNIVERSITY OF BRITISH COLUMBIA	public	SRX2247547	Illumina HiSeq 2000	SINGLE	cDNA	TRANSCRIPTOMIC	Vitis vinifera	ILLUMINA	2017-07-16T00:00:00Z	ME105	SRP091611	336439172	fastq,run.zq,sra	gs,ncbi,s3	gs.US,ncbi.public,s3.us-east-1	50	504570300	2016-10-16T06:19:00Z	1	Berry	Merlot
SRR5648434	Vitis labrusca	berry			RNA-Seq	PRJNA389437	SAMN07198971	GEO	public	SRX2885795	Illumina HiSeq 2000	SINGLE	cDNA	TRANSCRIPTOMIC	Vitis labrusca	ILLUMINA	2019-07-14T00:00:00Z	GSM2650968	SRP108690	337001963	fastq,run.zq,sra	gs,ncbi,s3	gs.US,ncbi.public,s3.us-east-1	100	501947000	2017-06-06T15:46:00Z	1	berries	hybrid of Vitis vinerfera and Vitis labrusca	GSM2650968
SRR5648445	Vitis labrusca	berry			RNA-Seq	PRJNA389437	SAMN07198960	GEO	public	SRX2885806	Illumina HiSeq 2000	SINGLE	cDNA	TRANSCRIPTOMIC	Vitis labrusca	ILLUMINA	2019-07-14T00:00:00Z	GSM2650979	SRP108690	337573189	fastq,run.zq,sra	gs,ncbi,s3	gs.US,ncbi.public,s3.us-east-1	100	529366400	2017-06-06T15:47:00Z	1	berries	hybrid of Vitis vinerfera and Vitis labrusca	GSM2650979
ERR7421525	Vitis vinifera	berry			RNA-Seq	PRJEB48949	SAMEA11296451	UD-GenoMed Medical Genomic Technologies Ltd., H4032 Debrecen, Nagyerdei krt. 98., Hungary	public	ERX6991118	NextSeq 500	SINGLE	PolyA	TRANSCRIPTOMIC	Vitis vinifera	ILLUMINA	2021-11-26T00:00:00Z	SAMEA11296451	ERP133391	339191814	fastq,run.zq,sra	ncbi,s3,gs	gs.US,s3.us-east-1,ncbi.public	75	946197217	2021-12-13T22:48:00Z	1		Furmint
ERR7421547	Vitis vinifera	berry			RNA-Seq	PRJEB48949	SAMEA11296473	UD-GenoMed Medical Genomic Technologies Ltd., H4032 Debrecen, Nagyerdei krt. 98., Hungary	public	ERX6991140	NextSeq 500	SINGLE	PolyA	TRANSCRIPTOMIC	Vitis vinifera	ILLUMINA	2021-11-26T00:00:00Z	SAMEA11296473	ERP133391	342800789	run.zq,fastq,sra	gs,ncbi,s3	gs.US,ncbi.public,s3.us-east-1	75	960084708	2021-12-13T22:50:00Z	1		Furmint
SRR4425620	Vitis vinifera	berry	harvest	Merlot	RNA-Seq	PRJNA348618	SAMN05912928	UNIVERSITY OF BRITISH COLUMBIA	public	SRX2247546	Illumina HiSeq 2000	SINGLE	cDNA	TRANSCRIPTOMIC	Vitis vinifera	ILLUMINA	2017-07-16T00:00:00Z	ME101	SRP091611	344380924	fastq,run.zq,sra	gs,ncbi,s3	gs.US,ncbi.public,s3.us-east-1	50	517047850	2016-10-16T06:23:00Z	1	Berry	Merlot
SRR5648455	Vitis labrusca	berry			RNA-Seq	PRJNA389437	SAMN07198952	GEO	public	SRX2885816	Illumina HiSeq 2000	SINGLE	cDNA	TRANSCRIPTOMIC	Vitis labrusca	ILLUMINA	2019-07-14T00:00:00Z	GSM2650989	SRP108690	345337974	fastq,run.zq,sra	gs,ncbi,s3	gs.US,ncbi.public,s3.us-east-1	100	541184400	2017-06-06T19:12:00Z	1	berries	hybrid of Vitis vinerfera and Vitis labrusca	GSM2650989
SRR6813447	Vitis vinifera	berry	flowering		RNA-Seq	PRJNA436693	SAMN08644063	UNIVERSITY OF NATURAL RESOURCES AND LIFE SCIENCES	public	SRX3770460	Illumina HiSeq 2500	SINGLE	unspecified	TRANSCRIPTOMIC	Vitis vinifera	ILLUMINA	2018-06-01T00:00:00Z	C_2 58DAA	SRP134067	345339894	fastq,sra,run.zq	ncbi,gs,s3	gs.US,ncbi.public,s3.us-east-1	50	1088212000	2018-03-07T03:50:00Z	1	whole berry	Zweigelt
SRR13280491	Vitis vinifera	berry	harvest	Sugrasixteen	RNA-Seq	PRJNA686849	SAMN17126592	AGRICULTURAL RESEARCH ORGANISATION - VOLCANI CENTER - ISRAEL	public	SRX9710132	Illumina NovaSeq 6000	SINGLE	Oligo-dT	TRANSCRIPTOMIC	Vitis vinifera	ILLUMINA	2020-12-21T00:00:00Z	grape CPPU treatment Late harvest	SRP298693	347658652	run.zq,sra,fastq	ncbi,gs,s3	gs.US,ncbi.public,s3.us-east-1	101	810196649	2020-12-21T22:07:00Z	1	fruit	Sugrasixteen
SRR6813428	Vitis vinifera	berry	flowering		RNA-Seq	PRJNA436693	SAMN08644057	UNIVERSITY OF NATURAL RESOURCES AND LIFE SCIENCES	public	SRX3770479	Illumina HiSeq 2500	SINGLE	unspecified	TRANSCRIPTOMIC	Vitis vinifera	ILLUMINA	2018-06-01T00:00:00Z	C_2 51DAA	SRP134067	349243665	sra,run.zq,fastq	s3,ncbi,gs	s3.us-east-1,gs.US,ncbi.public	50	1027881500	2018-03-07T03:49:00Z	1	whole berry	Zweigelt
SRR4043732	Vitis vinifera	berry			RNA-Seq	PRJNA339456	SAMN05591456	GEO	public	SRX2034637	Illumina HiSeq 3000	SINGLE	cDNA	TRANSCRIPTOMIC	Vitis vinifera	ILLUMINA	2016-12-02T00:00:00Z	GSM2284820	SRP082383	349824260	fastq,run.zq,sra	gs,ncbi,s3	gs.US,ncbi.public,s3.us-east-1	50	1011200600	2016-08-19T15:41:00Z	1		Zinfandel	GSM2284820
ERR7421529	Vitis vinifera	berry			RNA-Seq	PRJEB48949	SAMEA11296455	UD-GenoMed Medical Genomic Technologies Ltd., H4032 Debrecen, Nagyerdei krt. 98., Hungary	public	ERX6991122	NextSeq 500	SINGLE	PolyA	TRANSCRIPTOMIC	Vitis vinifera	ILLUMINA	2021-11-26T00:00:00Z	SAMEA11296455	ERP133391	350199064	sra,fastq,run.zq	gs,ncbi,s3	ncbi.public,s3.us-east-1,gs.US	75	968038941	2021-12-13T22:48:00Z	1		Furmint
SRR5648408	Vitis acerifolia	berry	fruit formation		RNA-Seq	PRJNA389437	SAMN07198975	GEO	public	SRX2885769	Illumina HiSeq 2000	SINGLE	cDNA	TRANSCRIPTOMIC	Vitis acerifolia	ILLUMINA	2019-07-14T00:00:00Z	GSM2650942	SRP108690	350545708	fastq,run.zq,sra	gs,ncbi,s3	gs.US,ncbi.public,s3.us-east-1	100	550166300	2017-06-06T15:43:00Z	1	berries	wild species	GSM2650942
SRR6813441	Vitis vinifera	berry	flowering		RNA-Seq	PRJNA436693	SAMN08644076	UNIVERSITY OF NATURAL RESOURCES AND LIFE SCIENCES	public	SRX3770466	Illumina HiSeq 2500	SINGLE	unspecified	TRANSCRIPTOMIC	Vitis vinifera	ILLUMINA	2018-06-01T00:00:00Z	C_3 72DAA	SRP134067	351666970	sra,run.zq,fastq	s3,gs,ncbi	gs.US,ncbi.public,s3.us-east-1	50	1116434400	2018-03-07T03:50:00Z	1	whole berry	Zweigelt
SRR5648425	Vitis cinerea	berry			RNA-Seq	PRJNA389437	SAMN07198937	GEO	public	SRX2885786	Illumina HiSeq 2000	SINGLE	cDNA	TRANSCRIPTOMIC	Vitis cinerea	ILLUMINA	2019-07-14T00:00:00Z	GSM2650959	SRP108690	354867341	fastq,run.zq,sra	gs,ncbi,s3	gs.US,ncbi.public,s3.us-east-1	100	555057000	2017-06-06T15:44:00Z	1	berries	American native grape species	GSM2650959
SRR6813435	Vitis vinifera	berry	flowering		RNA-Seq	PRJNA436693	SAMN08644052	UNIVERSITY OF NATURAL RESOURCES AND LIFE SCIENCES	public	SRX3770472	Illumina HiSeq 2500	SINGLE	unspecified	TRANSCRIPTOMIC	Vitis vinifera	ILLUMINA	2018-06-01T00:00:00Z	C_3 44DAA	SRP134067	355223863	fastq,sra,run.zq	ncbi,gs,s3	s3.us-east-1,gs.US,ncbi.public	50	1051831750	2018-03-07T03:48:00Z	1	whole berry	Zweigelt
SRR10135159	Vitis vinifera	berry	flowering	Merlot	RNA-Seq	PRJNA565689	SAMN12758811	INSTITUTE OF BOTANY, THE CHINESE ACADEMY OF SCIENCE	public	SRX6863514	Illumina NovaSeq 6000	PAIRED	RANDOM PCR	TRANSCRIPTOMIC	Vitis vinifera	ILLUMINA	2020-10-01T00:00:00Z	V05R_3	SRP222156	355531877	sra,fastq,run.zq	ncbi,s3,gs	gs.US,ncbi.public,s3.us-east-1	202	491977464	2019-09-19T13:54:00Z	1	Berry	Merlot
SRR6813431	Vitis vinifera	berry	flowering		RNA-Seq	PRJNA436693	SAMN08644056	UNIVERSITY OF NATURAL RESOURCES AND LIFE SCIENCES	public	SRX3770476	Illumina HiSeq 2500	SINGLE	unspecified	TRANSCRIPTOMIC	Vitis vinifera	ILLUMINA	2018-06-01T00:00:00Z	C_1 51DAA	SRP134067	355666943	sra,run.zq,fastq	s3,ncbi,gs	ncbi.public,gs.US,s3.us-east-1	50	1044043450	2018-03-07T03:49:00Z	1	whole berry	Zweigelt
ERR7421556	Vitis vinifera	berry			RNA-Seq	PRJEB48949	SAMEA11296482	UD-GenoMed Medical Genomic Technologies Ltd., H4032 Debrecen, Nagyerdei krt. 98., Hungary	public	ERX6991149	NextSeq 500	SINGLE	PolyA	TRANSCRIPTOMIC	Vitis vinifera	ILLUMINA	2021-11-26T00:00:00Z	SAMEA11296482	ERP133391	357379338	fastq,run.zq,sra	gs,s3,ncbi	s3.us-east-1,ncbi.public,gs.US	75	986210214	2021-12-13T22:51:00Z	1		Furmint
SRR6813449	Vitis vinifera	berry	flowering		RNA-Seq	PRJNA436693	SAMN08644061	UNIVERSITY OF NATURAL RESOURCES AND LIFE SCIENCES	public	SRX3770458	Illumina HiSeq 2500	SINGLE	unspecified	TRANSCRIPTOMIC	Vitis vinifera	ILLUMINA	2018-06-01T00:00:00Z	BS_3 58DAA	SRP134067	357386534	sra,run.zq,fastq	ncbi,gs,s3	ncbi.public,gs.US,s3.us-east-1	50	1132385050	2018-03-07T03:51:00Z	1	whole berry	Zweigelt
SRR6813439	Vitis vinifera	berry	flowering		RNA-Seq	PRJNA436693	SAMN08644074	UNIVERSITY OF NATURAL RESOURCES AND LIFE SCIENCES	public	SRX3770468	Illumina HiSeq 2500	SINGLE	unspecified	TRANSCRIPTOMIC	Vitis vinifera	ILLUMINA	2018-06-01T00:00:00Z	C_1 72DAA	SRP134067	357955814	sra,run.zq,fastq	gs,ncbi,s3	ncbi.public,s3.us-east-1,gs.US	50	1120182700	2018-03-07T03:51:00Z	1	whole berry	Zweigelt
SRR5989172	Vitis vinifera	berry	veraison	Riesling	RNA-Seq	PRJNA400621	SAMN07572095	GEO	public	SRX3144941	Illumina HiSeq 2000	SINGLE	cDNA	TRANSCRIPTOMIC	Vitis vinifera	ILLUMINA	2017-10-11T00:00:00Z	GSM2758508	SRP116553	359907264	fastq,run.zq,sra	gs,ncbi,s3	gs.US,ncbi.public,s3.us-east-1	49	891975371	2017-08-29T15:24:00Z	1		Riesling	GSM2758508
SRR5648442	Vitis labrusca	berry	fruit formation		RNA-Seq	PRJNA389437	SAMN07198963	GEO	public	SRX2885803	Illumina HiSeq 2000	SINGLE	cDNA	TRANSCRIPTOMIC	Vitis labrusca	ILLUMINA	2019-07-14T00:00:00Z	GSM2650976	SRP108690	360406790	fastq,run.zq,sra	gs,ncbi,s3	gs.US,ncbi.public,s3.us-east-1	100	566969500	2017-06-06T15:47:00Z	1	berries	hybrid of Vitis vinerfera and Vitis labrusca	GSM2650976
SRR5648420	Vitis cinerea	berry	veraison		RNA-Seq	PRJNA389437	SAMN07198942	GEO	public	SRX2885781	Illumina HiSeq 2000	SINGLE	cDNA	TRANSCRIPTOMIC	Vitis cinerea	ILLUMINA	2019-07-14T00:00:00Z	GSM2650954	SRP108690	360813787	fastq,run.zq,sra	gs,ncbi,s3	gs.US,ncbi.public,s3.us-east-1	100	542136600	2017-06-06T15:44:00Z	1	berries	American native grape species	GSM2650954
SRR6813419	Vitis vinifera	berry	flowering		RNA-Seq	PRJNA436693	SAMN08644046	UNIVERSITY OF NATURAL RESOURCES AND LIFE SCIENCES	public	SRX3770488	Illumina HiSeq 2500	SINGLE	unspecified	TRANSCRIPTOMIC	Vitis vinifera	ILLUMINA	2018-06-01T00:00:00Z	C_3 30DAA	SRP134067	361756712	sra,fastq,run.zq	ncbi,s3,gs	s3.us-east-1,ncbi.public,gs.US	50	1070014450	2018-03-07T03:48:00Z	1	whole berry	Zweigelt
SRR6813426	Vitis vinifera	berry	flowering		RNA-Seq	PRJNA436693	SAMN08644059	UNIVERSITY OF NATURAL RESOURCES AND LIFE SCIENCES	public	SRX3770481	Illumina HiSeq 2500	SINGLE	unspecified	TRANSCRIPTOMIC	Vitis vinifera	ILLUMINA	2018-06-01T00:00:00Z	BS_1 58DAA	SRP134067	361860487	fastq,run.zq,sra	gs,ncbi,s3	gs.US,ncbi.public,s3.us-east-1	50	1145711350	2018-03-07T03:50:00Z	1	whole berry	Zweigelt
ERR7421542	Vitis vinifera	berry			RNA-Seq	PRJEB48949	SAMEA11296468	UD-GenoMed Medical Genomic Technologies Ltd., H4032 Debrecen, Nagyerdei krt. 98., Hungary	public	ERX6991135	NextSeq 500	SINGLE	PolyA	TRANSCRIPTOMIC	Vitis vinifera	ILLUMINA	2021-11-26T00:00:00Z	SAMEA11296468	ERP133391	363025641	run.zq,fastq,sra	ncbi,gs,s3	ncbi.public,gs.US,s3.us-east-1	75	998271904	2021-12-13T22:53:00Z	1		Furmint
ERR7421531	Vitis vinifera	berry			RNA-Seq	PRJEB48949	SAMEA11296457	UD-GenoMed Medical Genomic Technologies Ltd., H4032 Debrecen, Nagyerdei krt. 98., Hungary	public	ERX6991124	NextSeq 500	SINGLE	PolyA	TRANSCRIPTOMIC	Vitis vinifera	ILLUMINA	2021-11-26T00:00:00Z	SAMEA11296457	ERP133391	363673247	run.zq,sra,fastq	ncbi,gs,s3	s3.us-east-1,ncbi.public,gs.US	75	1003411101	2021-12-13T22:49:00Z	1		Furmint
SRR6813418	Vitis vinifera	berry	flowering		RNA-Seq	PRJNA436693	SAMN08644045	UNIVERSITY OF NATURAL RESOURCES AND LIFE SCIENCES	public	SRX3770489	Illumina HiSeq 2500	SINGLE	unspecified	TRANSCRIPTOMIC	Vitis vinifera	ILLUMINA	2018-06-01T00:00:00Z	C_2 30DAA	SRP134067	363972870	fastq,run.zq,sra	ncbi,gs,s3	ncbi.public,s3.us-east-1,gs.US	50	1074457800	2018-03-07T03:48:00Z	1	whole berry	Zweigelt
SRR8916065	Vitis vinifera	berry	E-L 38	Cabernet Sauvignon	RNA-Seq	PRJNA533137	SAMN11440991	GEO	public	SRX5697519	Illumina HiSeq 2000	SINGLE	cDNA	TRANSCRIPTOMIC	Vitis vinifera	ILLUMINA	2019-11-28T00:00:00Z	GSM3727980	SRP192773	364742962	sra,run.zq,fastq	ncbi,gs,s3	s3.us-east-1,gs.US,ncbi.public	49	573380850	2019-04-16T16:59:00Z	1	berries	Cabernet Sauvignon	GSM3727980
SRR12570994	Vitis vinifera	berry	E-L 38	Cabernet Sauvignon;M4 rootstock	RNA-Seq	PRJNA661034	SAMN15967346	GEO	public	SRX9058205	Illumina HiSeq 2000	SINGLE	cDNA	TRANSCRIPTOMIC	Vitis vinifera	ILLUMINA	2021-10-22T00:00:00Z	GSM4762233	SRP279747	364742969	sra,run.zq,fastq	gs,ncbi,s3	ncbi.public,s3.us-east-1,gs.US	49	573380850	2021-10-22T02:30:00Z	1	grape berries	cv. Cabernet Sauvignon	GSM4762233
SRR8034273	Vitis vinifera	berry	E-L 38	Cabernet Sauvignon	RNA-Seq	PRJNA495848	SAMN10232887	GEO	public	SRX4866841	Illumina HiSeq 2000	SINGLE	cDNA	TRANSCRIPTOMIC	Vitis vinifera	ILLUMINA	2018-10-15T00:00:00Z	GSM3426909	SRP165227	364743131	run.zq,fastq,sra	s3,ncbi,gs	ncbi.public,gs.US,s3.us-east-1	49	573380850	2018-10-11T17:04:00Z	1		Cabernet Sauvignon	GSM3426909
SRR2057039	Vitis amurensis	berry	flowering		RNA-Seq	PRJNA286165	SAMN03765692	BOYCE THOMPSON INSTITUTE	public	SRX1053874	Illumina HiSeq 2000	SINGLE	RANDOM	TRANSCRIPTOMIC	Vitis amurensis	ILLUMINA	2016-05-17T00:00:00Z	4h-CK	SRP059263	365543461	fastq,run.zq,sra	gs,ncbi,s3	gs.US,ncbi.public,s3.us-east-1	50	556768500	2015-06-09T07:04:00Z	1	berries
SRR5648453	Vitis labrusca	berry	fruit formation		RNA-Seq	PRJNA389437	SAMN07198954	GEO	public	SRX2885814	Illumina HiSeq 2000	SINGLE	cDNA	TRANSCRIPTOMIC	Vitis labrusca	ILLUMINA	2019-07-14T00:00:00Z	GSM2650987	SRP108690	366546882	fastq,run.zq,sra	gs,ncbi,s3	gs.US,ncbi.public,s3.us-east-1	100	550101800	2017-06-06T15:48:00Z	1	berries	hybrid of Vitis vinerfera and Vitis labrusca	GSM2650987
SRR8916056	Vitis vinifera	berry	veraison	Cabernet Sauvignon	RNA-Seq	PRJNA533137	SAMN11440999	GEO	public	SRX5697510	Illumina HiSeq 2000	SINGLE	cDNA	TRANSCRIPTOMIC	Vitis vinifera	ILLUMINA	2019-11-28T00:00:00Z	GSM3727971	SRP192773	366947729	run.zq,sra,fastq	gs,s3,ncbi	gs.US,s3.us-east-1,ncbi.public	49	575624609	2019-04-16T16:59:00Z	1	berries	Cabernet Sauvignon	GSM3727971
SRR13951267	Vitis vinifera	berry		Victoria	RNA-Seq	PRJNA713982	SAMN18277002	GEO	public	SRX10330071	Illumina HiSeq 2000	SINGLE	cDNA	TRANSCRIPTOMIC	Vitis vinifera	ILLUMINA	2021-03-14T00:00:00Z	GSM5169453	SRP310390	367029255	fastq,sra,run.zq	s3,gs,ncbi	gs.US,ncbi.public,s3.us-east-1	49	936915525	2021-03-12T10:39:00Z	1	grape berry	Victoria	GSM5169453
SRR8260954	Vitis vinifera	berry		Victoria	RNA-Seq	PRJNA507550	SAMN10497842	GEO	public	SRX5078092	Illumina HiSeq 2000	SINGLE	cDNA	TRANSCRIPTOMIC	Vitis vinifera	ILLUMINA	2018-12-02T00:00:00Z	GSM3466292	SRP171126	367029262	fastq,sra,run.zq	gs,ncbi,s3	ncbi.public,gs.US,s3.us-east-1	49	936915525	2018-11-29T10:06:00Z	1	grape berry	Victoria	GSM3466292
SRR6813423	Vitis vinifera	berry	flowering		RNA-Seq	PRJNA436693	SAMN08644042	UNIVERSITY OF NATURAL RESOURCES AND LIFE SCIENCES	public	SRX3770484	Illumina HiSeq 2500	SINGLE	unspecified	TRANSCRIPTOMIC	Vitis vinifera	ILLUMINA	2018-06-01T00:00:00Z	BS_2 30DAA	SRP134067	367379609	run.zq,fastq,sra	s3,gs,ncbi	ncbi.public,s3.us-east-1,gs.US	50	1084426200	2018-03-07T03:49:00Z	1	whole berry	Zweigelt
SRR8916051	Vitis vinifera	berry	E-L 31	Cabernet Sauvignon	RNA-Seq	PRJNA533137	SAMN11441004	GEO	public	SRX5697505	Illumina HiSeq 2000	SINGLE	cDNA	TRANSCRIPTOMIC	Vitis vinifera	ILLUMINA	2019-11-28T00:00:00Z	GSM3727966	SRP192773	368616335	run.zq,fastq,sra	s3,gs,ncbi	gs.US,ncbi.public,s3.us-east-1	49	580103552	2019-04-16T16:59:00Z	1	berries	Cabernet Sauvignon	GSM3727966
ERR7421532	Vitis vinifera	berry			RNA-Seq	PRJEB48949	SAMEA11296458	UD-GenoMed Medical Genomic Technologies Ltd., H4032 Debrecen, Nagyerdei krt. 98., Hungary	public	ERX6991125	NextSeq 500	SINGLE	PolyA	TRANSCRIPTOMIC	Vitis vinifera	ILLUMINA	2021-11-26T00:00:00Z	SAMEA11296458	ERP133391	369726312	fastq,sra,run.zq	s3,gs,ncbi	gs.US,ncbi.public,s3.us-east-1	75	1029038383	2021-12-13T22:51:00Z	1		Furmint
SRR13951279	Vitis vinifera	berry		Muscat	RNA-Seq	PRJNA713982	SAMN18277049	GEO	public	SRX10330083	Illumina HiSeq 2000	SINGLE	cDNA	TRANSCRIPTOMIC	Vitis vinifera	ILLUMINA	2021-03-14T00:00:00Z	GSM5169465	SRP310390	370111160	fastq,sra,run.zq	s3,gs,ncbi	s3.us-east-1,ncbi.public,gs.US	49	929400787	2021-03-12T10:39:00Z	1	grape berry	Muscat Hamburg	GSM5169465
SRR8260966	Vitis vinifera	berry		Muscat	RNA-Seq	PRJNA507550	SAMN10497829	GEO	public	SRX5078104	Illumina HiSeq 2000	SINGLE	cDNA	TRANSCRIPTOMIC	Vitis vinifera	ILLUMINA	2018-12-02T00:00:00Z	GSM3466304	SRP171126	370111166	fastq,sra,run.zq	gs,s3,ncbi	ncbi.public,gs.US,s3.us-east-1	49	929400787	2018-11-29T10:06:00Z	1	grape berry	Muscat Superior	GSM3466304
SRR6813450	Vitis vinifera	berry	flowering		RNA-Seq	PRJNA436693	SAMN08644070	UNIVERSITY OF NATURAL RESOURCES AND LIFE SCIENCES	public	SRX3770457	Illumina HiSeq 2500	SINGLE	unspecified	TRANSCRIPTOMIC	Vitis vinifera	ILLUMINA	2018-06-01T00:00:00Z	C_3 65DAA	SRP134067	371618004	sra,run.zq,fastq	s3,gs,ncbi	ncbi.public,gs.US,s3.us-east-1	50	1092711250	2018-03-07T03:53:00Z	1	whole berry	Zweigelt
SRR6813421	Vitis vinifera	berry	flowering		RNA-Seq	PRJNA436693	SAMN08644044	UNIVERSITY OF NATURAL RESOURCES AND LIFE SCIENCES	public	SRX3770486	Illumina HiSeq 2500	SINGLE	unspecified	TRANSCRIPTOMIC	Vitis vinifera	ILLUMINA	2018-06-01T00:00:00Z	C_1 30DAA	SRP134067	372331733	run.zq,sra,fastq	gs,ncbi,s3	s3.us-east-1,gs.US,ncbi.public	50	1096028500	2018-03-07T03:49:00Z	1	whole berry	Zweigelt
SRR8260972	Vitis vinifera	berry		Muscat	RNA-Seq	PRJNA507550	SAMN10497880	GEO	public	SRX5078110	Illumina HiSeq 2000	SINGLE	cDNA	TRANSCRIPTOMIC	Vitis vinifera	ILLUMINA	2018-12-02T00:00:00Z	GSM3466310	SRP171126	372446722	run.zq,sra,fastq	s3,ncbi,gs	s3.us-east-1,ncbi.public,gs.US	49	935681950	2018-11-29T10:06:00Z	1	grape berry	Muscat Superior	GSM3466310
SRR13951285	Vitis vinifera	berry		Muscat	RNA-Seq	PRJNA713982	SAMN18277045	GEO	public	SRX10330089	Illumina HiSeq 2000	SINGLE	cDNA	TRANSCRIPTOMIC	Vitis vinifera	ILLUMINA	2021-03-14T00:00:00Z	GSM5169471	SRP310390	372446740	run.zq,sra,fastq	s3,ncbi,gs	gs.US,ncbi.public,s3.us-east-1	49	935681950	2021-03-12T10:47:00Z	1	grape berry	Muscat Hamburg	GSM5169471
SRR8916055	Vitis vinifera	berry	veraison	Cabernet Sauvignon	RNA-Seq	PRJNA533137	SAMN11441000	GEO	public	SRX5697509	Illumina HiSeq 2000	SINGLE	cDNA	TRANSCRIPTOMIC	Vitis vinifera	ILLUMINA	2019-11-28T00:00:00Z	GSM3727970	SRP192773	372956021	run.zq,sra,fastq	s3,gs,ncbi	gs.US,ncbi.public,s3.us-east-1	49	583222549	2019-04-16T16:59:00Z	1	berries	Cabernet Sauvignon	GSM3727970
SRR8916048	Vitis vinifera	berry	E-L 29	Cabernet Sauvignon	RNA-Seq	PRJNA533137	SAMN11441007	GEO	public	SRX5697502	Illumina HiSeq 2000	SINGLE	cDNA	TRANSCRIPTOMIC	Vitis vinifera	ILLUMINA	2019-11-28T00:00:00Z	GSM3727963	SRP192773	373384035	run.zq,sra,fastq	gs,ncbi,s3	ncbi.public,gs.US,s3.us-east-1	49	579743500	2019-04-16T16:59:00Z	1	berries	Cabernet Sauvignon	GSM3727963
SRR8034269	Vitis vinifera	berry	E-L 37	Cabernet Sauvignon	RNA-Seq	PRJNA495848	SAMN10232891	GEO	public	SRX4866837	Illumina HiSeq 2000	SINGLE	cDNA	TRANSCRIPTOMIC	Vitis vinifera	ILLUMINA	2018-10-15T00:00:00Z	GSM3426905	SRP165227	373471091	fastq,sra,run.zq	gs,ncbi,s3	s3.us-east-1,gs.US,ncbi.public	49	575604127	2018-10-11T17:04:00Z	1		Cabernet Sauvignon	GSM3426905
SRR8916061	Vitis vinifera	berry	E-L 37	Cabernet Sauvignon	RNA-Seq	PRJNA533137	SAMN11440995	GEO	public	SRX5697515	Illumina HiSeq 2000	SINGLE	cDNA	TRANSCRIPTOMIC	Vitis vinifera	ILLUMINA	2019-11-28T00:00:00Z	GSM3727976	SRP192773	373471100	sra,fastq,run.zq	ncbi,s3,gs	s3.us-east-1,gs.US,ncbi.public	49	575604127	2019-04-16T16:59:00Z	1	berries	Cabernet Sauvignon	GSM3727976
SRR12570990	Vitis vinifera	berry	E-L 37	Cabernet Sauvignon;M4 rootstock	RNA-Seq	PRJNA661034	SAMN15967350	GEO	public	SRX9058201	Illumina HiSeq 2000	SINGLE	cDNA	TRANSCRIPTOMIC	Vitis vinifera	ILLUMINA	2021-10-22T00:00:00Z	GSM4762229	SRP279747	373471107	fastq,sra,run.zq	s3,ncbi,gs	gs.US,ncbi.public,s3.us-east-1	49	575604127	2021-10-22T02:30:00Z	1	grape berries	cv. Cabernet Sauvignon	GSM4762229
SRR8034276	Vitis vinifera	berry	E-L 36	Cabernet Sauvignon	RNA-Seq	PRJNA495848	SAMN10232884	GEO	public	SRX4866844	Illumina HiSeq 2000	SINGLE	cDNA	TRANSCRIPTOMIC	Vitis vinifera	ILLUMINA	2018-10-15T00:00:00Z	GSM3426912	SRP165227	375475486	fastq,sra,run.zq	s3,ncbi,gs	ncbi.public,gs.US,s3.us-east-1	49	576133229	2018-10-11T17:04:00Z	1		Cabernet Sauvignon	GSM3426912
SRR12570997	Vitis vinifera	berry	E-L 36	Cabernet Sauvignon;M4 rootstock	RNA-Seq	PRJNA661034	SAMN15967343	GEO	public	SRX9058208	Illumina HiSeq 2000	SINGLE	cDNA	TRANSCRIPTOMIC	Vitis vinifera	ILLUMINA	2021-10-22T00:00:00Z	GSM4762236	SRP279747	375475493	run.zq,fastq,sra	s3,gs,ncbi	s3.us-east-1,gs.US,ncbi.public	49	576133229	2021-10-22T02:31:00Z	1	grape berries	cv. Cabernet Sauvignon	GSM4762236
SRR8034287	Vitis vinifera	berry	E-L 37	Cabernet Sauvignon	RNA-Seq	PRJNA495848	SAMN10232905	GEO	public	SRX4866855	Illumina HiSeq 2000	SINGLE	cDNA	TRANSCRIPTOMIC	Vitis vinifera	ILLUMINA	2018-10-15T00:00:00Z	GSM3426923	SRP165227	375557244	fastq,run.zq,sra	gs,s3,ncbi	gs.US,s3.us-east-1,ncbi.public	49	589547420	2018-10-11T17:04:00Z	1		Cabernet Sauvignon	GSM3426923
SRR12571008	Vitis vinifera	berry	E-L 37	Cabernet Sauvignon;M4 rootstock	RNA-Seq	PRJNA661034	SAMN15967332	GEO	public	SRX9058219	Illumina HiSeq 2000	SINGLE	cDNA	TRANSCRIPTOMIC	Vitis vinifera	ILLUMINA	2021-10-22T00:00:00Z	GSM4762247	SRP279747	375557251	run.zq,fastq,sra	ncbi,s3,gs	ncbi.public,gs.US,s3.us-east-1	49	589547420	2021-10-22T02:31:00Z	1	grape berries	cv. Cabernet Sauvignon	GSM4762247
SRR13280487	Vitis vinifera	berry	harvest	Sugrasixteen	RNA-Seq	PRJNA686849	SAMN17126588	AGRICULTURAL RESEARCH ORGANISATION - VOLCANI CENTER - ISRAEL	public	SRX9710136	Illumina NovaSeq 6000	SINGLE	Oligo-dT	TRANSCRIPTOMIC	Vitis vinifera	ILLUMINA	2020-12-21T00:00:00Z	grape GA treatment early harvest	SRP298693	375821973	run.zq,sra,fastq	gs,ncbi,s3	s3.us-east-1,gs.US,ncbi.public	101	870282963	2020-12-21T22:07:00Z	1	fruit	Sugrasixteen
SRR8916070	Vitis vinifera	berry	veraison	Cabernet Sauvignon	RNA-Seq	PRJNA533137	SAMN11440986	GEO	public	SRX5697524	Illumina HiSeq 2000	SINGLE	cDNA	TRANSCRIPTOMIC	Vitis vinifera	ILLUMINA	2019-11-28T00:00:00Z	GSM3727985	SRP192773	376373348	fastq,run.zq,sra	ncbi,s3,gs	s3.us-east-1,gs.US,ncbi.public	49	585132569	2019-04-16T16:59:00Z	1	berries	Cabernet Sauvignon	GSM3727985
SRR8916053	Vitis vinifera	berry	E-L 31	Cabernet Sauvignon	RNA-Seq	PRJNA533137	SAMN11441002	GEO	public	SRX5697507	Illumina HiSeq 2000	SINGLE	cDNA	TRANSCRIPTOMIC	Vitis vinifera	ILLUMINA	2019-11-28T00:00:00Z	GSM3727968	SRP192773	376720327	fastq,sra,run.zq	ncbi,gs,s3	gs.US,s3.us-east-1,ncbi.public	49	594839420	2019-04-16T16:59:00Z	1	berries	Cabernet Sauvignon	GSM3727968
SRR8916081	Vitis vinifera	berry	E-L 36	Cabernet Sauvignon	RNA-Seq	PRJNA533137	SAMN11440975	GEO	public	SRX5697535	Illumina HiSeq 2000	SINGLE	cDNA	TRANSCRIPTOMIC	Vitis vinifera	ILLUMINA	2019-11-28T00:00:00Z	GSM3727996	SRP192773	377468163	run.zq,sra,fastq	s3,ncbi,gs	gs.US,s3.us-east-1,ncbi.public	49	584604300	2019-04-16T17:00:00Z	1	berries	Cabernet Sauvignon	GSM3727996
SRR8916050	Vitis vinifera	berry	E-L 29	Cabernet Sauvignon	RNA-Seq	PRJNA533137	SAMN11441005	GEO	public	SRX5697504	Illumina HiSeq 2000	SINGLE	cDNA	TRANSCRIPTOMIC	Vitis vinifera	ILLUMINA	2019-11-28T00:00:00Z	GSM3727965	SRP192773	377764604	fastq,run.zq,sra	gs,s3,ncbi	s3.us-east-1,gs.US,ncbi.public	49	573487768	2019-04-16T16:59:00Z	1	berries	Cabernet Sauvignon	GSM3727965
SRR8034275	Vitis vinifera	berry	E-L 36	Cabernet Sauvignon	RNA-Seq	PRJNA495848	SAMN10232885	GEO	public	SRX4866843	Illumina HiSeq 2000	SINGLE	cDNA	TRANSCRIPTOMIC	Vitis vinifera	ILLUMINA	2018-10-15T00:00:00Z	GSM3426911	SRP165227	377860590	sra,fastq,run.zq	ncbi,s3,gs	gs.US,ncbi.public,s3.us-east-1	49	586853302	2018-10-11T17:04:00Z	1		Cabernet Sauvignon	GSM3426911
SRR12570996	Vitis vinifera	berry	E-L 36	Cabernet Sauvignon;M4 rootstock	RNA-Seq	PRJNA661034	SAMN15967344	GEO	public	SRX9058207	Illumina HiSeq 2000	SINGLE	cDNA	TRANSCRIPTOMIC	Vitis vinifera	ILLUMINA	2021-10-22T00:00:00Z	GSM4762235	SRP279747	377860597	sra,run.zq,fastq	gs,ncbi,s3	ncbi.public,gs.US,s3.us-east-1	49	586853302	2021-10-22T02:32:00Z	1	grape berries	cv. Cabernet Sauvignon	GSM4762235
SRR8034284	Vitis vinifera	berry	E-L 36	Cabernet Sauvignon	RNA-Seq	PRJNA495848	SAMN10232908	GEO	public	SRX4866852	Illumina HiSeq 2000	SINGLE	cDNA	TRANSCRIPTOMIC	Vitis vinifera	ILLUMINA	2018-10-15T00:00:00Z	GSM3426920	SRP165227	378274330	fastq,run.zq,sra	s3,gs,ncbi	ncbi.public,s3.us-east-1,gs.US	49	587092079	2018-10-11T17:04:00Z	1		Cabernet Sauvignon	GSM3426920
SRR12571005	Vitis vinifera	berry	E-L 36	Cabernet Sauvignon;M4 rootstock	RNA-Seq	PRJNA661034	SAMN15967335	GEO	public	SRX9058216	Illumina HiSeq 2000	SINGLE	cDNA	TRANSCRIPTOMIC	Vitis vinifera	ILLUMINA	2021-10-22T00:00:00Z	GSM4762244	SRP279747	378274337	fastq,run.zq,sra	ncbi,s3,gs	s3.us-east-1,ncbi.public,gs.US	49	587092079	2021-10-22T02:31:00Z	1	grape berries	cv. Cabernet Sauvignon	GSM4762244
SRR8260946	Vitis vinifera	berry		Victoria	RNA-Seq	PRJNA507550	SAMN10497850	GEO	public	SRX5078084	Illumina HiSeq 2000	SINGLE	cDNA	TRANSCRIPTOMIC	Vitis vinifera	ILLUMINA	2018-12-02T00:00:00Z	GSM3466284	SRP171126	378294154	fastq,sra,run.zq	gs,ncbi,s3	s3.us-east-1,ncbi.public,gs.US	49	920349605	2018-11-29T10:06:00Z	1	grape berry	Victoria	GSM3466284
SRR13951259	Vitis vinifera	berry		Victoria	RNA-Seq	PRJNA713982	SAMN18277052	GEO	public	SRX10330063	Illumina HiSeq 2000	SINGLE	cDNA	TRANSCRIPTOMIC	Vitis vinifera	ILLUMINA	2021-03-14T00:00:00Z	GSM5169445	SRP310390	378294172	fastq,sra,run.zq	gs,ncbi,s3	ncbi.public,gs.US,s3.us-east-1	49	920349605	2021-03-12T10:39:00Z	1	grape berry	Victoria	GSM5169445
SRR13726466	Vitis vinifera	berry	fruit formation	Cabernet Franc	RNA-Seq	PRJNA701940	SAMN17927246	UC DAVIS	public	SRX10114443	Illumina HiSeq 4000	SINGLE	cDNA	TRANSCRIPTOMIC	Vitis vinifera	ILLUMINA	2021-11-15T00:00:00Z	298	SRP306764	378636625	fastq,run.zq,sra	gs,s3,ncbi	s3.us-east-1,gs.US,ncbi.public	101	1020842754	2021-02-16T21:26:00Z	1	Berry	Cabernet Franc
SRR5989159	Vitis vinifera	berry	veraison	Cabernet Sauvignon	RNA-Seq	PRJNA400621	SAMN07572070	GEO	public	SRX3144928	Illumina HiSeq 2000	SINGLE	cDNA	TRANSCRIPTOMIC	Vitis vinifera	ILLUMINA	2017-10-11T00:00:00Z	GSM2758495	SRP116553	379813381	fastq,run.zq,sra	gs,ncbi,s3	gs.US,ncbi.public,s3.us-east-1	49	920669869	2017-08-29T15:24:00Z	1		Cabernet Sauvignon	GSM2758495
SRR6813451	Vitis vinifera	berry	flowering		RNA-Seq	PRJNA436693	SAMN08644069	UNIVERSITY OF NATURAL RESOURCES AND LIFE SCIENCES	public	SRX3770456	Illumina HiSeq 2500	SINGLE	unspecified	TRANSCRIPTOMIC	Vitis vinifera	ILLUMINA	2018-06-01T00:00:00Z	C_2 65DAA	SRP134067	380056155	fastq,run.zq,sra	gs,s3,ncbi	s3.us-east-1,ncbi.public,gs.US	50	1111373200	2018-03-07T03:51:00Z	1	whole berry	Zweigelt
SRR8916085	Vitis vinifera	berry	E-L 37	Cabernet Sauvignon	RNA-Seq	PRJNA533137	SAMN11440971	GEO	public	SRX5697539	Illumina HiSeq 2000	SINGLE	cDNA	TRANSCRIPTOMIC	Vitis vinifera	ILLUMINA	2019-11-28T00:00:00Z	GSM3728000	SRP192773	380877542	run.zq,sra,fastq	ncbi,s3,gs	gs.US,ncbi.public,s3.us-east-1	49	579667011	2019-04-16T17:01:00Z	1	berries	Cabernet Sauvignon	GSM3728000
ERR7421560	Vitis vinifera	berry			RNA-Seq	PRJEB48949	SAMEA11296486	UD-GenoMed Medical Genomic Technologies Ltd., H4032 Debrecen, Nagyerdei krt. 98., Hungary	public	ERX6991153	NextSeq 500	SINGLE	PolyA	TRANSCRIPTOMIC	Vitis vinifera	ILLUMINA	2021-11-26T00:00:00Z	SAMEA11296486	ERP133391	381726097	fastq,sra,run.zq	ncbi,s3,gs	gs.US,s3.us-east-1,ncbi.public	75	1065283220	2021-12-13T22:51:00Z	1		Furmint
SRR8916072	Vitis vinifera	berry	E-L 36	Cabernet Sauvignon	RNA-Seq	PRJNA533137	SAMN11440984	GEO	public	SRX5697526	Illumina HiSeq 2000	SINGLE	cDNA	TRANSCRIPTOMIC	Vitis vinifera	ILLUMINA	2019-11-28T00:00:00Z	GSM3727987	SRP192773	382479474	sra,fastq,run.zq	ncbi,s3,gs	s3.us-east-1,gs.US,ncbi.public	49	581896903	2019-04-16T16:59:00Z	1	berries	Cabernet Sauvignon	GSM3727987
SRR5989181	Vitis vinifera	berry	veraison	Riesling	RNA-Seq	PRJNA400621	SAMN07572086	GEO	public	SRX3144950	Illumina HiSeq 2000	SINGLE	cDNA	TRANSCRIPTOMIC	Vitis vinifera	ILLUMINA	2017-10-11T00:00:00Z	GSM2758517	SRP116553	383992106	fastq,run.zq,sra	gs,ncbi,s3	gs.US,ncbi.public,s3.us-east-1	49	943183409	2017-08-29T15:24:00Z	1		Riesling	GSM2758517
SRR8916089	Vitis vinifera	berry	E-L 38	Cabernet Sauvignon	RNA-Seq	PRJNA533137	SAMN11440967	GEO	public	SRX5697543	Illumina HiSeq 2000	SINGLE	cDNA	TRANSCRIPTOMIC	Vitis vinifera	ILLUMINA	2019-11-28T00:00:00Z	GSM3728004	SRP192773	384988840	sra,fastq,run.zq	s3,gs,ncbi	gs.US,ncbi.public,s3.us-east-1	49	584405899	2019-04-16T17:01:00Z	1	berries	Cabernet Sauvignon	GSM3728004
ERR7421554	Vitis vinifera	berry			RNA-Seq	PRJEB48949	SAMEA11296480	UD-GenoMed Medical Genomic Technologies Ltd., H4032 Debrecen, Nagyerdei krt. 98., Hungary	public	ERX6991147	NextSeq 500	SINGLE	PolyA	TRANSCRIPTOMIC	Vitis vinifera	ILLUMINA	2021-11-26T00:00:00Z	SAMEA11296480	ERP133391	385311298	run.zq,sra,fastq	ncbi,s3,gs	gs.US,ncbi.public,s3.us-east-1	75	1064805513	2021-12-13T22:52:00Z	1		Furmint
SRR8034288	Vitis vinifera	berry	E-L 37	Cabernet Sauvignon	RNA-Seq	PRJNA495848	SAMN10232904	GEO	public	SRX4866856	Illumina HiSeq 2000	SINGLE	cDNA	TRANSCRIPTOMIC	Vitis vinifera	ILLUMINA	2018-10-15T00:00:00Z	GSM3426924	SRP165227	385515033	run.zq,sra,fastq	ncbi,gs,s3	ncbi.public,s3.us-east-1,gs.US	49	599335317	2018-10-11T17:04:00Z	1		Cabernet Sauvignon	GSM3426924
SRR12571009	Vitis vinifera	berry	E-L 37	Cabernet Sauvignon;M4 rootstock	RNA-Seq	PRJNA661034	SAMN15967331	GEO	public	SRX9058220	Illumina HiSeq 2000	SINGLE	cDNA	TRANSCRIPTOMIC	Vitis vinifera	ILLUMINA	2021-10-22T00:00:00Z	GSM4762248	SRP279747	385515034	sra,fastq,run.zq	gs,s3,ncbi	gs.US,ncbi.public,s3.us-east-1	49	599335317	2021-10-22T02:31:00Z	1	grape berries	cv. Cabernet Sauvignon	GSM4762248
SRR4043737	Vitis vinifera	berry			RNA-Seq	PRJNA339456	SAMN05591451	GEO	public	SRX2034642	Illumina HiSeq 3000	SINGLE	cDNA	TRANSCRIPTOMIC	Vitis vinifera	ILLUMINA	2016-12-02T00:00:00Z	GSM2284825	SRP082383	385798773	fastq,run.zq,sra	gs,ncbi,s3	gs.US,ncbi.public,s3.us-east-1	50	1128925250	2016-08-19T15:44:00Z	1		Zinfandel	GSM2284825
SRR13951256	Vitis vinifera	berry		Victoria	RNA-Seq	PRJNA713982	SAMN18277094	GEO	public	SRX10330060	Illumina HiSeq 2000	SINGLE	cDNA	TRANSCRIPTOMIC	Vitis vinifera	ILLUMINA	2021-03-14T00:00:00Z	GSM5169442	SRP310390	386092174	run.zq,sra,fastq	gs,ncbi,s3	ncbi.public,gs.US,s3.us-east-1	49	962619847	2021-03-12T10:39:00Z	1	grape berry	Victoria	GSM5169442
SRR8260943	Vitis vinifera	berry		Victoria	RNA-Seq	PRJNA507550	SAMN10497793	GEO	public	SRX5078081	Illumina HiSeq 2000	SINGLE	cDNA	TRANSCRIPTOMIC	Vitis vinifera	ILLUMINA	2018-12-02T00:00:00Z	GSM3466281	SRP171126	386092190	sra,fastq,run.zq	ncbi,s3,gs	ncbi.public,gs.US,s3.us-east-1	49	962619847	2018-11-29T10:07:00Z	1	grape berry	Victoria	GSM3466281
SRR13726453	Vitis vinifera	berry	harvest	Cabernet Franc	RNA-Seq	PRJNA701940	SAMN17927257	UC DAVIS	public	SRX10114456	Illumina HiSeq 4000	SINGLE	cDNA	TRANSCRIPTOMIC	Vitis vinifera	ILLUMINA	2021-11-15T00:00:00Z	309	SRP306764	386383052	sra,run.zq,fastq	s3,ncbi,gs	ncbi.public,gs.US,s3.us-east-1	101	1033620365	2021-02-16T21:24:00Z	1	Berry	Cabernet Franc
SRR2057037	Vitis amurensis	berry	flowering		RNA-Seq	PRJNA286165	SAMN03765691	BOYCE THOMPSON INSTITUTE	public	SRX1053873	Illumina HiSeq 2000	SINGLE	RANDOM	TRANSCRIPTOMIC	Vitis amurensis	ILLUMINA	2016-05-17T00:00:00Z	4h-T	SRP059263	386400265	fastq,run.zq,sra	gs,ncbi,s3	gs.US,ncbi.public,s3.us-east-1	50	597722150	2015-06-09T07:05:00Z	1	berries
SRR8916058	Vitis vinifera	berry	E-L 36	Cabernet Sauvignon	RNA-Seq	PRJNA533137	SAMN11440997	GEO	public	SRX5697512	Illumina HiSeq 2000	SINGLE	cDNA	TRANSCRIPTOMIC	Vitis vinifera	ILLUMINA	2019-11-28T00:00:00Z	GSM3727973	SRP192773	387387863	sra,fastq,run.zq	ncbi,gs,s3	s3.us-east-1,ncbi.public,gs.US	49	593215364	2019-04-16T16:59:00Z	1	berries	Cabernet Sauvignon	GSM3727973
SRR8034266	Vitis vinifera	berry	E-L 36	Cabernet Sauvignon	RNA-Seq	PRJNA495848	SAMN10232894	GEO	public	SRX4866834	Illumina HiSeq 2000	SINGLE	cDNA	TRANSCRIPTOMIC	Vitis vinifera	ILLUMINA	2018-10-15T00:00:00Z	GSM3426902	SRP165227	387387863	fastq,run.zq,sra	gs,ncbi,s3	gs.US,s3.us-east-1,ncbi.public	49	593215364	2018-10-11T17:03:00Z	1		Cabernet Sauvignon	GSM3426902
SRR12570987	Vitis vinifera	berry	E-L 36	Cabernet Sauvignon;M4 rootstock	RNA-Seq	PRJNA661034	SAMN15967353	GEO	public	SRX9058198	Illumina HiSeq 2000	SINGLE	cDNA	TRANSCRIPTOMIC	Vitis vinifera	ILLUMINA	2021-10-22T00:00:00Z	GSM4762226	SRP279747	387387870	sra,fastq,run.zq	s3,gs,ncbi	ncbi.public,s3.us-east-1,gs.US	49	593215364	2021-10-22T02:30:00Z	1	grape berries	cv. Cabernet Sauvignon	GSM4762226
SRR8916066	Vitis vinifera	berry	E-L 31	Cabernet Sauvignon	RNA-Seq	PRJNA533137	SAMN11440990	GEO	public	SRX5697520	Illumina HiSeq 2000	SINGLE	cDNA	TRANSCRIPTOMIC	Vitis vinifera	ILLUMINA	2019-11-28T00:00:00Z	GSM3727981	SRP192773	387512229	sra,run.zq,fastq	ncbi,gs,s3	gs.US,s3.us-east-1,ncbi.public	49	609148106	2019-04-16T16:59:00Z	1	berries	Cabernet Sauvignon	GSM3727981
SRR8916073	Vitis vinifera	berry	E-L 36	Cabernet Sauvignon	RNA-Seq	PRJNA533137	SAMN11440983	GEO	public	SRX5697527	Illumina HiSeq 2000	SINGLE	cDNA	TRANSCRIPTOMIC	Vitis vinifera	ILLUMINA	2019-11-28T00:00:00Z	GSM3727988	SRP192773	388342690	sra,run.zq,fastq	s3,gs,ncbi	s3.us-east-1,ncbi.public,gs.US	49	593105016	2019-04-16T16:59:00Z	1	berries	Cabernet Sauvignon	GSM3727988
SRR8034277	Vitis vinifera	berry	E-L 37	Cabernet Sauvignon	RNA-Seq	PRJNA495848	SAMN10232883	GEO	public	SRX4866845	Illumina HiSeq 2000	SINGLE	cDNA	TRANSCRIPTOMIC	Vitis vinifera	ILLUMINA	2018-10-15T00:00:00Z	GSM3426913	SRP165227	389869243	run.zq,fastq,sra	ncbi,gs,s3	s3.us-east-1,gs.US,ncbi.public	49	600295815	2018-10-11T17:04:00Z	1		Cabernet Sauvignon	GSM3426913
SRR12570998	Vitis vinifera	berry	E-L 37	Cabernet Sauvignon;M4 rootstock	RNA-Seq	PRJNA661034	SAMN15967342	GEO	public	SRX9058209	Illumina HiSeq 2000	SINGLE	cDNA	TRANSCRIPTOMIC	Vitis vinifera	ILLUMINA	2021-10-22T00:00:00Z	GSM4762237	SRP279747	389869259	fastq,run.zq,sra	ncbi,s3,gs	s3.us-east-1,ncbi.public,gs.US	49	600295815	2021-10-22T02:31:00Z	1	grape berries	cv. Cabernet Sauvignon	GSM4762237
SRR8034279	Vitis vinifera	berry	E-L 37	Cabernet Sauvignon	RNA-Seq	PRJNA495848	SAMN10232913	GEO	public	SRX4866847	Illumina HiSeq 2000	SINGLE	cDNA	TRANSCRIPTOMIC	Vitis vinifera	ILLUMINA	2018-10-15T00:00:00Z	GSM3426915	SRP165227	390059790	fastq,run.zq,sra	ncbi,gs,s3	ncbi.public,s3.us-east-1,gs.US	49	601163164	2018-10-11T17:04:00Z	1		Cabernet Sauvignon	GSM3426915
SRR12571000	Vitis vinifera	berry	E-L 37	Cabernet Sauvignon;M4 rootstock	RNA-Seq	PRJNA661034	SAMN15967340	GEO	public	SRX9058211	Illumina HiSeq 2000	SINGLE	cDNA	TRANSCRIPTOMIC	Vitis vinifera	ILLUMINA	2021-10-22T00:00:00Z	GSM4762239	SRP279747	390059797	run.zq,fastq,sra	gs,s3,ncbi	gs.US,ncbi.public,s3.us-east-1	49	601163164	2021-10-22T02:32:00Z	1	grape berries	cv. Cabernet Sauvignon	GSM4762239
SRR2057041	Vitis amurensis	berry	flowering		RNA-Seq	PRJNA286165	SAMN03765694	BOYCE THOMPSON INSTITUTE	public	SRX1053876	Illumina HiSeq 2000	SINGLE	RANDOM	TRANSCRIPTOMIC	Vitis amurensis	ILLUMINA	2016-05-17T00:00:00Z	24h-CK	SRP059263	390153820	fastq,run.zq,sra	gs,ncbi,s3	gs.US,ncbi.public,s3.us-east-1	50	595876400	2015-06-09T07:05:00Z	1	berries
SRR8916057	Vitis vinifera	berry	E-L 36	Cabernet Sauvignon	RNA-Seq	PRJNA533137	SAMN11440998	GEO	public	SRX5697511	Illumina HiSeq 2000	SINGLE	cDNA	TRANSCRIPTOMIC	Vitis vinifera	ILLUMINA	2019-11-28T00:00:00Z	GSM3727972	SRP192773	390817078	fastq,run.zq,sra	s3,ncbi,gs	gs.US,ncbi.public,s3.us-east-1	49	596231510	2019-04-16T16:59:00Z	1	berries	Cabernet Sauvignon	GSM3727972
SRR8034265	Vitis vinifera	berry	E-L 36	Cabernet Sauvignon	RNA-Seq	PRJNA495848	SAMN10232895	GEO	public	SRX4866833	Illumina HiSeq 2000	SINGLE	cDNA	TRANSCRIPTOMIC	Vitis vinifera	ILLUMINA	2018-10-15T00:00:00Z	GSM3426901	SRP165227	390817083	fastq,sra,run.zq	s3,ncbi,gs	gs.US,ncbi.public,s3.us-east-1	49	596231510	2018-10-11T17:03:00Z	1		Cabernet Sauvignon	GSM3426901
SRR12570986	Vitis vinifera	berry	E-L 36	Cabernet Sauvignon;M4 rootstock	RNA-Seq	PRJNA661034	SAMN15967354	GEO	public	SRX9058197	Illumina HiSeq 2000	SINGLE	cDNA	TRANSCRIPTOMIC	Vitis vinifera	ILLUMINA	2021-10-22T00:00:00Z	GSM4762225	SRP279747	390817090	sra,fastq,run.zq	gs,ncbi,s3	gs.US,ncbi.public,s3.us-east-1	49	596231510	2021-10-22T02:30:00Z	1	grape berries	cv. Cabernet Sauvignon	GSM4762225
SRR6813442	Vitis vinifera	berry	flowering		RNA-Seq	PRJNA436693	SAMN08644068	UNIVERSITY OF NATURAL RESOURCES AND LIFE SCIENCES	public	SRX3770465	Illumina HiSeq 2500	SINGLE	unspecified	TRANSCRIPTOMIC	Vitis vinifera	ILLUMINA	2018-06-01T00:00:00Z	C_1 65DAA	SRP134067	390826270	sra,fastq,run.zq	ncbi,gs,s3	gs.US,ncbi.public,s3.us-east-1	50	1149580450	2018-03-07T03:51:00Z	1	whole berry	Zweigelt
SRR8916077	Vitis vinifera	berry	E-L 37	Cabernet Sauvignon	RNA-Seq	PRJNA533137	SAMN11440979	GEO	public	SRX5697531	Illumina HiSeq 2000	SINGLE	cDNA	TRANSCRIPTOMIC	Vitis vinifera	ILLUMINA	2019-11-28T00:00:00Z	GSM3727992	SRP192773	390829433	fastq,sra,run.zq	s3,gs,ncbi	ncbi.public,gs.US,s3.us-east-1	49	602931476	2019-04-16T17:00:00Z	1	berries	Cabernet Sauvignon	GSM3727992
SRR4043728	Vitis vinifera	berry			RNA-Seq	PRJNA339456	SAMN05591460	GEO	public	SRX2034633	Illumina HiSeq 3000	SINGLE	cDNA	TRANSCRIPTOMIC	Vitis vinifera	ILLUMINA	2016-12-02T00:00:00Z	GSM2284816	SRP082383	390848665	fastq,run.zq,sra	gs,ncbi,s3	gs.US,ncbi.public,s3.us-east-1	50	1126689200	2016-08-19T15:42:00Z	1		Zinfandel	GSM2284816
SRR8034286	Vitis vinifera	berry	E-L 37	Cabernet Sauvignon	RNA-Seq	PRJNA495848	SAMN10232906	GEO	public	SRX4866854	Illumina HiSeq 2000	SINGLE	cDNA	TRANSCRIPTOMIC	Vitis vinifera	ILLUMINA	2018-10-15T00:00:00Z	GSM3426922	SRP165227	390937050	sra,fastq,run.zq	ncbi,gs,s3	gs.US,s3.us-east-1,ncbi.public	49	598803961	2018-10-11T17:04:00Z	1		Cabernet Sauvignon	GSM3426922
SRR12571007	Vitis vinifera	berry	E-L 37	Cabernet Sauvignon;M4 rootstock	RNA-Seq	PRJNA661034	SAMN15967333	GEO	public	SRX9058218	Illumina HiSeq 2000	SINGLE	cDNA	TRANSCRIPTOMIC	Vitis vinifera	ILLUMINA	2021-10-22T00:00:00Z	GSM4762246	SRP279747	390937063	sra,fastq,run.zq	gs,ncbi,s3	ncbi.public,gs.US,s3.us-east-1	49	598803961	2021-10-22T02:31:00Z	1	grape berries	cv. Cabernet Sauvignon	GSM4762246
SRR5648440	Vitis labrusca	berry			RNA-Seq	PRJNA389437	SAMN07198965	GEO	public	SRX2885801	Illumina HiSeq 2000	SINGLE	cDNA	TRANSCRIPTOMIC	Vitis labrusca	ILLUMINA	2019-07-14T00:00:00Z	GSM2650974	SRP108690	391161444	fastq,run.zq,sra	gs,ncbi,s3	gs.US,ncbi.public,s3.us-east-1	100	587680900	2017-06-06T15:47:00Z	1	berries	hybrid of Vitis vinerfera and Vitis labrusca	GSM2650974
SRR8034289	Vitis vinifera	berry	E-L 38	Cabernet Sauvignon	RNA-Seq	PRJNA495848	SAMN10232903	GEO	public	SRX4866857	Illumina HiSeq 2000	SINGLE	cDNA	TRANSCRIPTOMIC	Vitis vinifera	ILLUMINA	2018-10-15T00:00:00Z	GSM3426925	SRP165227	391248977	sra,fastq,run.zq	ncbi,gs,s3	ncbi.public,s3.us-east-1,gs.US	49	573252715	2018-10-11T17:04:00Z	1		Cabernet Sauvignon	GSM3426925
SRR12571010	Vitis vinifera	berry	E-L 38	Cabernet Sauvignon;M4 rootstock	RNA-Seq	PRJNA661034	SAMN15967330	GEO	public	SRX9058221	Illumina HiSeq 2000	SINGLE	cDNA	TRANSCRIPTOMIC	Vitis vinifera	ILLUMINA	2021-10-22T00:00:00Z	GSM4762249	SRP279747	391248979	fastq,sra,run.zq	s3,gs,ncbi	ncbi.public,gs.US,s3.us-east-1	49	573252715	2021-10-22T02:32:00Z	1	grape berries	cv. Cabernet Sauvignon	GSM4762249
SRR8916068	Vitis vinifera	berry	E-L 31	Cabernet Sauvignon	RNA-Seq	PRJNA533137	SAMN11440988	GEO	public	SRX5697522	Illumina HiSeq 2000	SINGLE	cDNA	TRANSCRIPTOMIC	Vitis vinifera	ILLUMINA	2019-11-28T00:00:00Z	GSM3727983	SRP192773	391956065	sra,run.zq,fastq	s3,gs,ncbi	ncbi.public,gs.US,s3.us-east-1	49	599070080	2019-04-16T16:59:00Z	1	berries	Cabernet Sauvignon	GSM3727983
SRR8034282	Vitis vinifera	berry	E-L 38	Cabernet Sauvignon	RNA-Seq	PRJNA495848	SAMN10232910	GEO	public	SRX4866850	Illumina HiSeq 2000	SINGLE	cDNA	TRANSCRIPTOMIC	Vitis vinifera	ILLUMINA	2018-10-15T00:00:00Z	GSM3426918	SRP165227	392209389	run.zq,fastq,sra	gs,s3,ncbi	ncbi.public,gs.US,s3.us-east-1	49	575804684	2018-10-11T17:03:00Z	1		Cabernet Sauvignon	GSM3426918
SRR12571003	Vitis vinifera	berry	E-L 38	Cabernet Sauvignon;M4 rootstock	RNA-Seq	PRJNA661034	SAMN15967337	GEO	public	SRX9058214	Illumina HiSeq 2000	SINGLE	cDNA	TRANSCRIPTOMIC	Vitis vinifera	ILLUMINA	2021-10-22T00:00:00Z	GSM4762242	SRP279747	392209396	sra,fastq,run.zq	gs,ncbi,s3	gs.US,ncbi.public,s3.us-east-1	49	575804684	2021-10-22T02:31:00Z	1	grape berries	cv. Cabernet Sauvignon	GSM4762242
SRR8916054	Vitis vinifera	berry	veraison	Cabernet Sauvignon	RNA-Seq	PRJNA533137	SAMN11441001	GEO	public	SRX5697508	Illumina HiSeq 2000	SINGLE	cDNA	TRANSCRIPTOMIC	Vitis vinifera	ILLUMINA	2019-11-28T00:00:00Z	GSM3727969	SRP192773	392351940	fastq,sra,run.zq	s3,ncbi,gs	s3.us-east-1,gs.US,ncbi.public	49	614189618	2019-04-16T16:59:00Z	1	berries	Cabernet Sauvignon	GSM3727969
SRR8034267	Vitis vinifera	berry	E-L 36	Cabernet Sauvignon	RNA-Seq	PRJNA495848	SAMN10232893	GEO	public	SRX4866835	Illumina HiSeq 2000	SINGLE	cDNA	TRANSCRIPTOMIC	Vitis vinifera	ILLUMINA	2018-10-15T00:00:00Z	GSM3426903	SRP165227	394022211	run.zq,fastq,sra	ncbi,gs,s3	ncbi.public,s3.us-east-1,gs.US	49	604121343	2018-10-11T17:03:00Z	1		Cabernet Sauvignon	GSM3426903
SRR8916059	Vitis vinifera	berry	E-L 36	Cabernet Sauvignon	RNA-Seq	PRJNA533137	SAMN11440951	GEO	public	SRX5697513	Illumina HiSeq 2000	SINGLE	cDNA	TRANSCRIPTOMIC	Vitis vinifera	ILLUMINA	2019-11-28T00:00:00Z	GSM3727974	SRP192773	394022211	fastq,run.zq,sra	ncbi,s3,gs	ncbi.public,s3.us-east-1,gs.US	49	604121343	2019-04-16T16:59:00Z	1	berries	Cabernet Sauvignon	GSM3727974
SRR12570988	Vitis vinifera	berry	E-L 36	Cabernet Sauvignon;M4 rootstock	RNA-Seq	PRJNA661034	SAMN15967352	GEO	public	SRX9058199	Illumina HiSeq 2000	SINGLE	cDNA	TRANSCRIPTOMIC	Vitis vinifera	ILLUMINA	2021-10-22T00:00:00Z	GSM4762227	SRP279747	394022218	run.zq,fastq,sra	gs,s3,ncbi	gs.US,ncbi.public,s3.us-east-1	49	604121343	2021-10-22T02:30:00Z	1	grape berries	cv. Cabernet Sauvignon	GSM4762227
SRR8916071	Vitis vinifera	berry	veraison	Cabernet Sauvignon	RNA-Seq	PRJNA533137	SAMN11440985	GEO	public	SRX5697525	Illumina HiSeq 2000	SINGLE	cDNA	TRANSCRIPTOMIC	Vitis vinifera	ILLUMINA	2019-11-28T00:00:00Z	GSM3727986	SRP192773	394053690	fastq,run.zq,sra	ncbi,gs,s3	s3.us-east-1,gs.US,ncbi.public	49	606142446	2019-04-16T16:59:00Z	1	berries	Cabernet Sauvignon	GSM3727986
SRR8916062	Vitis vinifera	berry	E-L 37	Cabernet Sauvignon	RNA-Seq	PRJNA533137	SAMN11440994	GEO	public	SRX5697516	Illumina HiSeq 2000	SINGLE	cDNA	TRANSCRIPTOMIC	Vitis vinifera	ILLUMINA	2019-11-28T00:00:00Z	GSM3727977	SRP192773	394272009	sra,fastq,run.zq	s3,ncbi,gs	ncbi.public,gs.US,s3.us-east-1	49	605327184	2019-04-16T16:59:00Z	1	berries	Cabernet Sauvignon	GSM3727977
SRR8034270	Vitis vinifera	berry	E-L 37	Cabernet Sauvignon	RNA-Seq	PRJNA495848	SAMN10232890	GEO	public	SRX4866838	Illumina HiSeq 2000	SINGLE	cDNA	TRANSCRIPTOMIC	Vitis vinifera	ILLUMINA	2018-10-15T00:00:00Z	GSM3426906	SRP165227	394272009	sra,fastq,run.zq	s3,gs,ncbi	s3.us-east-1,ncbi.public,gs.US	49	605327184	2018-10-11T17:04:00Z	1		Cabernet Sauvignon	GSM3426906
SRR12570991	Vitis vinifera	berry	E-L 37	Cabernet Sauvignon;M4 rootstock	RNA-Seq	PRJNA661034	SAMN15967349	GEO	public	SRX9058202	Illumina HiSeq 2000	SINGLE	cDNA	TRANSCRIPTOMIC	Vitis vinifera	ILLUMINA	2021-10-22T00:00:00Z	GSM4762230	SRP279747	394272016	sra,fastq,run.zq	s3,gs,ncbi	s3.us-east-1,gs.US,ncbi.public	49	605327184	2021-10-22T02:30:00Z	1	grape berries	cv. Cabernet Sauvignon	GSM4762230
SRR8916080	Vitis vinifera	berry	E-L 38	Cabernet Sauvignon	RNA-Seq	PRJNA533137	SAMN11440976	GEO	public	SRX5697534	Illumina HiSeq 2000	SINGLE	cDNA	TRANSCRIPTOMIC	Vitis vinifera	ILLUMINA	2019-11-28T00:00:00Z	GSM3727995	SRP192773	394488446	sra,run.zq,fastq	gs,s3,ncbi	s3.us-east-1,gs.US,ncbi.public	49	601520815	2019-04-16T17:00:00Z	1	berries	Cabernet Sauvignon	GSM3727995
SRR8916060	Vitis vinifera	berry	E-L 37	Cabernet Sauvignon	RNA-Seq	PRJNA533137	SAMN11440996	GEO	public	SRX5697514	Illumina HiSeq 2000	SINGLE	cDNA	TRANSCRIPTOMIC	Vitis vinifera	ILLUMINA	2019-11-28T00:00:00Z	GSM3727975	SRP192773	394647898	sra,run.zq,fastq	ncbi,s3,gs	gs.US,ncbi.public,s3.us-east-1	49	607169437	2019-04-16T16:59:00Z	1	berries	Cabernet Sauvignon	GSM3727975
SRR12570989	Vitis vinifera	berry	E-L 37	Cabernet Sauvignon;M4 rootstock	RNA-Seq	PRJNA661034	SAMN15967351	GEO	public	SRX9058200	Illumina HiSeq 2000	SINGLE	cDNA	TRANSCRIPTOMIC	Vitis vinifera	ILLUMINA	2021-10-22T00:00:00Z	GSM4762228	SRP279747	394647903	run.zq,fastq,sra	gs,s3,ncbi	s3.us-east-1,ncbi.public,gs.US	49	607169437	2021-10-22T02:31:00Z	1	grape berries	cv. Cabernet Sauvignon	GSM4762228
SRR8034268	Vitis vinifera	berry	E-L 37	Cabernet Sauvignon	RNA-Seq	PRJNA495848	SAMN10232892	GEO	public	SRX4866836	Illumina HiSeq 2000	SINGLE	cDNA	TRANSCRIPTOMIC	Vitis vinifera	ILLUMINA	2018-10-15T00:00:00Z	GSM3426904	SRP165227	394647904	sra,fastq,run.zq	ncbi,s3,gs	gs.US,s3.us-east-1,ncbi.public	49	607169437	2018-10-11T17:04:00Z	1		Cabernet Sauvignon	GSM3426904
SRR8034278	Vitis vinifera	berry	E-L 37	Cabernet Sauvignon	RNA-Seq	PRJNA495848	SAMN10232882	GEO	public	SRX4866846	Illumina HiSeq 2000	SINGLE	cDNA	TRANSCRIPTOMIC	Vitis vinifera	ILLUMINA	2018-10-15T00:00:00Z	GSM3426914	SRP165227	395262832	sra,run.zq,fastq	gs,ncbi,s3	ncbi.public,gs.US,s3.us-east-1	49	614987387	2018-10-11T17:04:00Z	1		Cabernet Sauvignon	GSM3426914
SRR12570999	Vitis vinifera	berry	E-L 37	Cabernet Sauvignon;M4 rootstock	RNA-Seq	PRJNA661034	SAMN15967341	GEO	public	SRX9058210	Illumina HiSeq 2000	SINGLE	cDNA	TRANSCRIPTOMIC	Vitis vinifera	ILLUMINA	2021-10-22T00:00:00Z	GSM4762238	SRP279747	395262832	sra,fastq,run.zq	gs,s3,ncbi	s3.us-east-1,ncbi.public,gs.US	49	614987387	2021-10-22T02:32:00Z	1	grape berries	cv. Cabernet Sauvignon	GSM4762238
SRR8916052	Vitis vinifera	berry	E-L 31	Cabernet Sauvignon	RNA-Seq	PRJNA533137	SAMN11441003	GEO	public	SRX5697506	Illumina HiSeq 2000	SINGLE	cDNA	TRANSCRIPTOMIC	Vitis vinifera	ILLUMINA	2019-11-28T00:00:00Z	GSM3727967	SRP192773	395578127	run.zq,fastq,sra	ncbi,gs,s3	ncbi.public,s3.us-east-1,gs.US	49	604048480	2019-04-16T16:59:00Z	1	berries	Cabernet Sauvignon	GSM3727967
SRR8034290	Vitis vinifera	berry	E-L 38	Cabernet Sauvignon	RNA-Seq	PRJNA495848	SAMN10232902	GEO	public	SRX4866858	Illumina HiSeq 2000	SINGLE	cDNA	TRANSCRIPTOMIC	Vitis vinifera	ILLUMINA	2018-10-15T00:00:00Z	GSM3426926	SRP165227	395770501	run.zq,fastq,sra	s3,gs,ncbi	ncbi.public,s3.us-east-1,gs.US	49	614970923	2018-10-11T17:04:00Z	1		Cabernet Sauvignon	GSM3426926
SRR12571011	Vitis vinifera	berry	E-L 38	Cabernet Sauvignon;M4 rootstock	RNA-Seq	PRJNA661034	SAMN15967329	GEO	public	SRX9058222	Illumina HiSeq 2000	SINGLE	cDNA	TRANSCRIPTOMIC	Vitis vinifera	ILLUMINA	2021-10-22T00:00:00Z	GSM4762250	SRP279747	395770515	run.zq,fastq,sra	ncbi,gs,s3	gs.US,s3.us-east-1,ncbi.public	49	614970923	2021-10-22T02:32:00Z	1	grape berries	cv. Cabernet Sauvignon	GSM4762250
SRR8034271	Vitis vinifera	berry	E-L 38	Cabernet Sauvignon	RNA-Seq	PRJNA495848	SAMN10232889	GEO	public	SRX4866839	Illumina HiSeq 2000	SINGLE	cDNA	TRANSCRIPTOMIC	Vitis vinifera	ILLUMINA	2018-10-15T00:00:00Z	GSM3426907	SRP165227	397175474	sra,fastq,run.zq	ncbi,gs,s3	gs.US,s3.us-east-1,ncbi.public	49	610980657	2018-10-11T17:03:00Z	1		Cabernet Sauvignon	GSM3426907
SRR8916063	Vitis vinifera	berry	E-L 38	Cabernet Sauvignon	RNA-Seq	PRJNA533137	SAMN11440993	GEO	public	SRX5697517	Illumina HiSeq 2000	SINGLE	cDNA	TRANSCRIPTOMIC	Vitis vinifera	ILLUMINA	2019-11-28T00:00:00Z	GSM3727978	SRP192773	397175474	sra,fastq,run.zq	s3,gs,ncbi	gs.US,ncbi.public,s3.us-east-1	49	610980657	2019-04-16T16:59:00Z	1	berries	Cabernet Sauvignon	GSM3727978
SRR12570992	Vitis vinifera	berry	E-L 38	Cabernet Sauvignon;M4 rootstock	RNA-Seq	PRJNA661034	SAMN15967348	GEO	public	SRX9058203	Illumina HiSeq 2000	SINGLE	cDNA	TRANSCRIPTOMIC	Vitis vinifera	ILLUMINA	2021-10-22T00:00:00Z	GSM4762231	SRP279747	397175481	sra,fastq,run.zq	s3,gs,ncbi	s3.us-east-1,gs.US,ncbi.public	49	610980657	2021-10-22T02:29:00Z	1	grape berries	cv. Cabernet Sauvignon	GSM4762231
SRR12571012	Vitis vinifera	berry	E-L 38	Cabernet Sauvignon;M4 rootstock	RNA-Seq	PRJNA661034	SAMN15967328	GEO	public	SRX9058223	Illumina HiSeq 2000	SINGLE	cDNA	TRANSCRIPTOMIC	Vitis vinifera	ILLUMINA	2021-10-22T00:00:00Z	GSM4762251	SRP279747	397568302	run.zq,fastq,sra	s3,ncbi,gs	s3.us-east-1,ncbi.public,gs.US	49	582241520	2021-10-22T02:33:00Z	1	grape berries	cv. Cabernet Sauvignon	GSM4762251
SRR8034291	Vitis vinifera	berry	E-L 38	Cabernet Sauvignon	RNA-Seq	PRJNA495848	SAMN10232901	GEO	public	SRX4866859	Illumina HiSeq 2000	SINGLE	cDNA	TRANSCRIPTOMIC	Vitis vinifera	ILLUMINA	2018-10-15T00:00:00Z	GSM3426927	SRP165227	397568304	fastq,sra,run.zq	s3,gs,ncbi	gs.US,ncbi.public,s3.us-east-1	49	582241520	2018-10-11T17:03:00Z	1		Cabernet Sauvignon	GSM3426927
SRR6813424	Vitis vinifera	berry	flowering		RNA-Seq	PRJNA436693	SAMN08644049	UNIVERSITY OF NATURAL RESOURCES AND LIFE SCIENCES	public	SRX3770483	Illumina HiSeq 2500	SINGLE	unspecified	TRANSCRIPTOMIC	Vitis vinifera	ILLUMINA	2018-06-01T00:00:00Z	BS_3 44DAA	SRP134067	397678465	sra,run.zq,fastq	s3,gs,ncbi	ncbi.public,s3.us-east-1,gs.US	50	1177756550	2018-03-07T03:49:00Z	1	whole berry	Zweigelt
SRR8916079	Vitis vinifera	berry	E-L 38	Cabernet Sauvignon	RNA-Seq	PRJNA533137	SAMN11440977	GEO	public	SRX5697533	Illumina HiSeq 2000	SINGLE	cDNA	TRANSCRIPTOMIC	Vitis vinifera	ILLUMINA	2019-11-28T00:00:00Z	GSM3727994	SRP192773	397841535	run.zq,sra,fastq	gs,s3,ncbi	gs.US,ncbi.public,s3.us-east-1	49	607740581	2019-04-16T17:00:00Z	1	berries	Cabernet Sauvignon	GSM3727994
SRR6813429	Vitis vinifera	berry	flowering		RNA-Seq	PRJNA436693	SAMN08644058	UNIVERSITY OF NATURAL RESOURCES AND LIFE SCIENCES	public	SRX3770478	Illumina HiSeq 2500	SINGLE	unspecified	TRANSCRIPTOMIC	Vitis vinifera	ILLUMINA	2018-06-01T00:00:00Z	C_3 51DAA	SRP134067	399159659	fastq,run.zq,sra	gs,s3,ncbi	gs.US,s3.us-east-1,ncbi.public	50	1169937500	2018-03-07T03:49:00Z	1	whole berry	Zweigelt
SRR8916067	Vitis vinifera	berry	E-L 31	Cabernet Sauvignon	RNA-Seq	PRJNA533137	SAMN11440989	GEO	public	SRX5697521	Illumina HiSeq 2000	SINGLE	cDNA	TRANSCRIPTOMIC	Vitis vinifera	ILLUMINA	2019-11-28T00:00:00Z	GSM3727982	SRP192773	400315046	fastq,sra,run.zq	ncbi,gs,s3	s3.us-east-1,gs.US,ncbi.public	49	606170082	2019-04-16T16:59:00Z	1	berries	Cabernet Sauvignon	GSM3727982
SRR5648431	Vitis cinerea	berry	veraison		RNA-Seq	PRJNA389437	SAMN07198931	GEO	public	SRX2885792	Illumina HiSeq 2000	SINGLE	cDNA	TRANSCRIPTOMIC	Vitis cinerea	ILLUMINA	2019-07-14T00:00:00Z	GSM2650965	SRP108690	400499581	fastq,run.zq,sra	gs,ncbi,s3	gs.US,ncbi.public,s3.us-east-1	100	627217000	2017-06-06T15:45:00Z	1	berries	American native grape species	GSM2650965
SRR8916075	Vitis vinifera	berry	E-L 37	Cabernet Sauvignon	RNA-Seq	PRJNA533137	SAMN11440981	GEO	public	SRX5697529	Illumina HiSeq 2000	SINGLE	cDNA	TRANSCRIPTOMIC	Vitis vinifera	ILLUMINA	2019-11-28T00:00:00Z	GSM3727990	SRP192773	401250824	sra,fastq,run.zq	ncbi,gs,s3	ncbi.public,gs.US,s3.us-east-1	49	610510306	2019-04-16T17:00:00Z	1	berries	Cabernet Sauvignon	GSM3727990
SRR8034285	Vitis vinifera	berry	E-L 36	Cabernet Sauvignon	RNA-Seq	PRJNA495848	SAMN10232907	GEO	public	SRX4866853	Illumina HiSeq 2000	SINGLE	cDNA	TRANSCRIPTOMIC	Vitis vinifera	ILLUMINA	2018-10-15T00:00:00Z	GSM3426921	SRP165227	401369977	run.zq,sra,fastq	ncbi,gs,s3	ncbi.public,gs.US,s3.us-east-1	49	615721064	2018-10-11T17:03:00Z	1		Cabernet Sauvignon	GSM3426921
SRR12571006	Vitis vinifera	berry	E-L 36	Cabernet Sauvignon;M4 rootstock	RNA-Seq	PRJNA661034	SAMN15967334	GEO	public	SRX9058217	Illumina HiSeq 2000	SINGLE	cDNA	TRANSCRIPTOMIC	Vitis vinifera	ILLUMINA	2021-10-22T00:00:00Z	GSM4762245	SRP279747	401369984	sra,run.zq,fastq	s3,gs,ncbi	s3.us-east-1,gs.US,ncbi.public	49	615721064	2021-10-22T02:31:00Z	1	grape berries	cv. Cabernet Sauvignon	GSM4762245
SRR8916082	Vitis vinifera	berry	E-L 36	Cabernet Sauvignon	RNA-Seq	PRJNA533137	SAMN11440974	GEO	public	SRX5697536	Illumina HiSeq 2000	SINGLE	cDNA	TRANSCRIPTOMIC	Vitis vinifera	ILLUMINA	2019-11-28T00:00:00Z	GSM3727997	SRP192773	402105524	run.zq,fastq,sra	ncbi,gs,s3	gs.US,ncbi.public,s3.us-east-1	49	585802056	2019-04-16T17:00:00Z	1	berries	Cabernet Sauvignon	GSM3727997
SRR10135091	Vitis vinifera	berry	flowering		RNA-Seq	PRJNA565689	SAMN12758872	INSTITUTE OF BOTANY, THE CHINESE ACADEMY OF SCIENCE	public	SRX6863107	Illumina NovaSeq 6000	PAIRED	RANDOM PCR	TRANSCRIPTOMIC	Vitis vinifera	ILLUMINA	2020-10-01T00:00:00Z	V10FS_3	SRP222156	402410119	sra,fastq,run.zq	s3,ncbi,gs	gs.US,ncbi.public,s3.us-east-1	202	574850186	2019-09-19T13:12:00Z	1	Berry	Yan73
SRR8034280	Vitis vinifera	berry	E-L 38	Cabernet Sauvignon	RNA-Seq	PRJNA495848	SAMN10232912	GEO	public	SRX4866848	Illumina HiSeq 2000	SINGLE	cDNA	TRANSCRIPTOMIC	Vitis vinifera	ILLUMINA	2018-10-15T00:00:00Z	GSM3426916	SRP165227	402426178	run.zq,fastq,sra	gs,ncbi,s3	ncbi.public,gs.US,s3.us-east-1	49	592113697	2018-10-11T17:04:00Z	1		Cabernet Sauvignon	GSM3426916
SRR12571001	Vitis vinifera	berry	E-L 38	Cabernet Sauvignon;M4 rootstock	RNA-Seq	PRJNA661034	SAMN15967339	GEO	public	SRX9058212	Illumina HiSeq 2000	SINGLE	cDNA	TRANSCRIPTOMIC	Vitis vinifera	ILLUMINA	2021-10-22T00:00:00Z	GSM4762240	SRP279747	402426191	run.zq,fastq,sra	s3,gs,ncbi	gs.US,ncbi.public,s3.us-east-1	49	592113697	2021-10-22T02:31:00Z	1	grape berries	cv. Cabernet Sauvignon	GSM4762240
SRR12571002	Vitis vinifera	berry	E-L 38	Cabernet Sauvignon;M4 rootstock	RNA-Seq	PRJNA661034	SAMN15967338	GEO	public	SRX9058213	Illumina HiSeq 2000	SINGLE	cDNA	TRANSCRIPTOMIC	Vitis vinifera	ILLUMINA	2021-10-22T00:00:00Z	GSM4762241	SRP279747	403705709	sra,fastq,run.zq	gs,ncbi,s3	s3.us-east-1,gs.US,ncbi.public	49	615712881	2021-10-22T02:31:00Z	1	grape berries	cv. Cabernet Sauvignon	GSM4762241
SRR8034281	Vitis vinifera	berry	E-L 38	Cabernet Sauvignon	RNA-Seq	PRJNA495848	SAMN10232911	GEO	public	SRX4866849	Illumina HiSeq 2000	SINGLE	cDNA	TRANSCRIPTOMIC	Vitis vinifera	ILLUMINA	2018-10-15T00:00:00Z	GSM3426917	SRP165227	403705710	sra,run.zq,fastq	gs,ncbi,s3	ncbi.public,s3.us-east-1,gs.US	49	615712881	2018-10-11T17:04:00Z	1		Cabernet Sauvignon	GSM3426917
SRR8916074	Vitis vinifera	berry	E-L 36	Cabernet Sauvignon	RNA-Seq	PRJNA533137	SAMN11440982	GEO	public	SRX5697528	Illumina HiSeq 2000	SINGLE	cDNA	TRANSCRIPTOMIC	Vitis vinifera	ILLUMINA	2019-11-28T00:00:00Z	GSM3727989	SRP192773	405532719	sra,fastq,run.zq	s3,gs,ncbi	gs.US,s3.us-east-1,ncbi.public	49	618627842	2019-04-16T17:02:00Z	1	berries	Cabernet Sauvignon	GSM3727989
SRR8916084	Vitis vinifera	berry	E-L 37	Cabernet Sauvignon	RNA-Seq	PRJNA533137	SAMN11440972	GEO	public	SRX5697538	Illumina HiSeq 2000	SINGLE	cDNA	TRANSCRIPTOMIC	Vitis vinifera	ILLUMINA	2019-11-28T00:00:00Z	GSM3727999	SRP192773	406514078	sra,fastq,run.zq	s3,ncbi,gs	gs.US,ncbi.public,s3.us-east-1	49	619027094	2019-04-16T17:01:00Z	1	berries	Cabernet Sauvignon	GSM3727999
SRR8916049	Vitis vinifera	berry	E-L 29	Cabernet Sauvignon	RNA-Seq	PRJNA533137	SAMN11441006	GEO	public	SRX5697503	Illumina HiSeq 2000	SINGLE	cDNA	TRANSCRIPTOMIC	Vitis vinifera	ILLUMINA	2019-11-28T00:00:00Z	GSM3727964	SRP192773	407580264	fastq,sra,run.zq	s3,ncbi,gs	s3.us-east-1,ncbi.public,gs.US	49	615826267	2019-04-16T16:59:00Z	1	berries	Cabernet Sauvignon	GSM3727964
SRR13726468	Vitis vinifera	berry		Cabernet Franc	RNA-Seq	PRJNA701940	SAMN17927244	UC DAVIS	public	SRX10114441	Illumina HiSeq 4000	SINGLE	cDNA	TRANSCRIPTOMIC	Vitis vinifera	ILLUMINA	2021-11-15T00:00:00Z	296	SRP306764	408023789	sra,run.zq,fastq	gs,s3,ncbi	s3.us-east-1,ncbi.public,gs.US	101	1096472968	2021-02-16T21:26:00Z	1	Berry	Cabernet Franc
SRR8916087	Vitis vinifera	berry	E-L 38	Cabernet Sauvignon	RNA-Seq	PRJNA533137	SAMN11440969	GEO	public	SRX5697541	Illumina HiSeq 2000	SINGLE	cDNA	TRANSCRIPTOMIC	Vitis vinifera	ILLUMINA	2019-11-28T00:00:00Z	GSM3728002	SRP192773	408620859	run.zq,fastq,sra	ncbi,gs,s3	ncbi.public,gs.US,s3.us-east-1	49	599176067	2019-04-16T17:00:00Z	1	berries	Cabernet Sauvignon	GSM3728002
SRR8916076	Vitis vinifera	berry	E-L 37	Cabernet Sauvignon	RNA-Seq	PRJNA533137	SAMN11440980	GEO	public	SRX5697530	Illumina HiSeq 2000	SINGLE	cDNA	TRANSCRIPTOMIC	Vitis vinifera	ILLUMINA	2019-11-28T00:00:00Z	GSM3727991	SRP192773	409553678	fastq,sra,run.zq	gs,s3,ncbi	ncbi.public,gs.US,s3.us-east-1	49	603088031	2019-04-16T17:00:00Z	1	berries	Cabernet Sauvignon	GSM3727991
SRR13951268	Vitis vinifera	berry		Victoria	RNA-Seq	PRJNA713982	SAMN18277001	GEO	public	SRX10330072	Illumina HiSeq 2000	SINGLE	cDNA	TRANSCRIPTOMIC	Vitis vinifera	ILLUMINA	2021-03-14T00:00:00Z	GSM5169454	SRP310390	409781383	fastq,sra,run.zq	s3,gs,ncbi	ncbi.public,s3.us-east-1,gs.US	49	1047186154	2021-03-12T10:38:00Z	1	grape berry	Victoria	GSM5169454
SRR8260955	Vitis vinifera	berry		Victoria	RNA-Seq	PRJNA507550	SAMN10497841	GEO	public	SRX5078093	Illumina HiSeq 2000	SINGLE	cDNA	TRANSCRIPTOMIC	Vitis vinifera	ILLUMINA	2018-12-02T00:00:00Z	GSM3466293	SRP171126	409781388	run.zq,sra,fastq	s3,ncbi,gs	s3.us-east-1,ncbi.public,gs.US	49	1047186154	2018-11-29T10:07:00Z	1	grape berry	Victoria	GSM3466293
SRR8034272	Vitis vinifera	berry	E-L 38	Cabernet Sauvignon	RNA-Seq	PRJNA495848	SAMN10232888	GEO	public	SRX4866840	Illumina HiSeq 2000	SINGLE	cDNA	TRANSCRIPTOMIC	Vitis vinifera	ILLUMINA	2018-10-15T00:00:00Z	GSM3426908	SRP165227	410689519	fastq,sra,run.zq	s3,ncbi,gs	gs.US,s3.us-east-1,ncbi.public	49	631558844	2018-10-11T17:03:00Z	1		Cabernet Sauvignon	GSM3426908
SRR12570993	Vitis vinifera	berry	E-L 38	Cabernet Sauvignon;M4 rootstock	RNA-Seq	PRJNA661034	SAMN15967347	GEO	public	SRX9058204	Illumina HiSeq 2000	SINGLE	cDNA	TRANSCRIPTOMIC	Vitis vinifera	ILLUMINA	2021-10-22T00:00:00Z	GSM4762232	SRP279747	410689526	run.zq,sra,fastq	s3,gs,ncbi	gs.US,ncbi.public,s3.us-east-1	49	631558844	2021-10-22T02:31:00Z	1	grape berries	cv. Cabernet Sauvignon	GSM4762232
SRR8916064	Vitis vinifera	berry	E-L 38	Cabernet Sauvignon	RNA-Seq	PRJNA533137	SAMN11440992	GEO	public	SRX5697518	Illumina HiSeq 2000	SINGLE	cDNA	TRANSCRIPTOMIC	Vitis vinifera	ILLUMINA	2019-11-28T00:00:00Z	GSM3727979	SRP192773	410689527	sra,fastq,run.zq	s3,ncbi,gs	s3.us-east-1,gs.US,ncbi.public	49	631558844	2019-04-16T16:59:00Z	1	berries	Cabernet Sauvignon	GSM3727979
SRR5989167	Vitis vinifera	berry	veraison	Cabernet Sauvignon	RNA-Seq	PRJNA400621	SAMN07572078	GEO	public	SRX3144936	Illumina HiSeq 2000	SINGLE	cDNA	TRANSCRIPTOMIC	Vitis vinifera	ILLUMINA	2017-10-11T00:00:00Z	GSM2758503	SRP116553	411666838	fastq,run.zq,sra	gs,ncbi,s3	gs.US,ncbi.public,s3.us-east-1	49	1022395633	2017-08-29T15:24:00Z	1		Cabernet Sauvignon	GSM2758503
ERR7421530	Vitis vinifera	berry			RNA-Seq	PRJEB48949	SAMEA11296456	UD-GenoMed Medical Genomic Technologies Ltd., H4032 Debrecen, Nagyerdei krt. 98., Hungary	public	ERX6991123	NextSeq 500	SINGLE	PolyA	TRANSCRIPTOMIC	Vitis vinifera	ILLUMINA	2021-11-26T00:00:00Z	SAMEA11296456	ERP133391	413022918	sra,run.zq,fastq	gs,s3,ncbi	ncbi.public,s3.us-east-1,gs.US	75	1142078379	2021-12-13T22:51:00Z	1		Furmint
SRR5989187	Vitis vinifera	berry	veraison	Riesling	RNA-Seq	PRJNA400621	SAMN07572080	GEO	public	SRX3144956	Illumina HiSeq 2000	SINGLE	cDNA	TRANSCRIPTOMIC	Vitis vinifera	ILLUMINA	2017-10-11T00:00:00Z	GSM2758523	SRP116553	413615024	fastq,run.zq,sra	gs,ncbi,s3	gs.US,ncbi.public,s3.us-east-1	49	1018473428	2017-08-29T15:25:00Z	1		Riesling	GSM2758523
SRR8916088	Vitis vinifera	berry	E-L 38	Cabernet Sauvignon	RNA-Seq	PRJNA533137	SAMN11440968	GEO	public	SRX5697542	Illumina HiSeq 2000	SINGLE	cDNA	TRANSCRIPTOMIC	Vitis vinifera	ILLUMINA	2019-11-28T00:00:00Z	GSM3728003	SRP192773	414480186	run.zq,sra,fastq	gs,ncbi,s3	gs.US,ncbi.public,s3.us-east-1	49	606367601	2019-04-16T17:00:00Z	1	berries	Cabernet Sauvignon	GSM3728003
SRR8916069	Vitis vinifera	berry	veraison	Cabernet Sauvignon	RNA-Seq	PRJNA533137	SAMN11440987	GEO	public	SRX5697523	Illumina HiSeq 2000	SINGLE	cDNA	TRANSCRIPTOMIC	Vitis vinifera	ILLUMINA	2019-11-28T00:00:00Z	GSM3727984	SRP192773	414649703	run.zq,sra,fastq	ncbi,s3,gs	s3.us-east-1,ncbi.public,gs.US	49	605403967	2019-04-16T16:59:00Z	1	berries	Cabernet Sauvignon	GSM3727984
SRR1658425	Vitis vinifera	berry		Cabernet Sauvignon	RNA-Seq	PRJNA268100	SAMN03202990	GEO	public	SRX764786	Illumina HiSeq 2000	SINGLE	cDNA	TRANSCRIPTOMIC	Vitis vinifera	ILLUMINA	2014-11-23T00:00:00Z	GSM1551302	SRP050088	416278349	sra,run.zq,fastq	gs,ncbi,s3	gs.US,s3.us-east-1,ncbi.public	49	577692311	2014-11-20T14:31:00Z	1		Cabernet Sauvignon	GSM1551302
ERR7421534	Vitis vinifera	berry			RNA-Seq	PRJEB48949	SAMEA11296460	UD-GenoMed Medical Genomic Technologies Ltd., H4032 Debrecen, Nagyerdei krt. 98., Hungary	public	ERX6991127	NextSeq 500	SINGLE	PolyA	TRANSCRIPTOMIC	Vitis vinifera	ILLUMINA	2021-11-26T00:00:00Z	SAMEA11296460	ERP133391	416295657	fastq,run.zq,sra	s3,gs,ncbi	gs.US,ncbi.public,s3.us-east-1	75	1164164473	2021-12-13T22:51:00Z	1		Furmint
SRR8916078	Vitis vinifera	berry	E-L 38	Cabernet Sauvignon	RNA-Seq	PRJNA533137	SAMN11440978	GEO	public	SRX5697532	Illumina HiSeq 2000	SINGLE	cDNA	TRANSCRIPTOMIC	Vitis vinifera	ILLUMINA	2019-11-28T00:00:00Z	GSM3727993	SRP192773	417713917	fastq,run.zq,sra	gs,s3,ncbi	gs.US,s3.us-east-1,ncbi.public	49	612973487	2019-04-16T17:00:00Z	1	berries	Cabernet Sauvignon	GSM3727993
SRR8034283	Vitis vinifera	berry	E-L 36	Cabernet Sauvignon	RNA-Seq	PRJNA495848	SAMN10232909	GEO	public	SRX4866851	Illumina HiSeq 2000	SINGLE	cDNA	TRANSCRIPTOMIC	Vitis vinifera	ILLUMINA	2018-10-15T00:00:00Z	GSM3426919	SRP165227	418284851	fastq,sra,run.zq	s3,gs,ncbi	ncbi.public,s3.us-east-1,gs.US	49	610404907	2018-10-11T17:04:00Z	1		Cabernet Sauvignon	GSM3426919
SRR12571004	Vitis vinifera	berry	E-L 36	Cabernet Sauvignon;M4 rootstock	RNA-Seq	PRJNA661034	SAMN15967336	GEO	public	SRX9058215	Illumina HiSeq 2000	SINGLE	cDNA	TRANSCRIPTOMIC	Vitis vinifera	ILLUMINA	2021-10-22T00:00:00Z	GSM4762243	SRP279747	418284864	sra,fastq,run.zq	gs,s3,ncbi	gs.US,ncbi.public,s3.us-east-1	49	610404907	2021-10-22T02:31:00Z	1	grape berries	cv. Cabernet Sauvignon	GSM4762243
SRR13951261	Vitis vinifera	berry		Victoria	RNA-Seq	PRJNA713982	SAMN18277050	GEO	public	SRX10330065	Illumina HiSeq 2000	SINGLE	cDNA	TRANSCRIPTOMIC	Vitis vinifera	ILLUMINA	2021-03-14T00:00:00Z	GSM5169447	SRP310390	418442112	fastq,sra,run.zq	s3,ncbi,gs	ncbi.public,gs.US,s3.us-east-1	49	1064766472	2021-03-12T10:39:00Z	1	grape berry	Victoria	GSM5169447
SRR8260948	Vitis vinifera	berry		Victoria	RNA-Seq	PRJNA507550	SAMN10497848	GEO	public	SRX5078086	Illumina HiSeq 2000	SINGLE	cDNA	TRANSCRIPTOMIC	Vitis vinifera	ILLUMINA	2018-12-02T00:00:00Z	GSM3466286	SRP171126	418442116	fastq,sra,run.zq	s3,ncbi,gs	s3.us-east-1,ncbi.public,gs.US	49	1064766472	2018-11-29T10:06:00Z	1	grape berry	Victoria	GSM3466286
SRR13726469	Vitis vinifera	berry		Cabernet Franc	RNA-Seq	PRJNA701940	SAMN17927243	UC DAVIS	public	SRX10114440	Illumina HiSeq 4000	SINGLE	cDNA	TRANSCRIPTOMIC	Vitis vinifera	ILLUMINA	2021-11-15T00:00:00Z	295	SRP306764	418603247	fastq,run.zq,sra	gs,s3,ncbi	ncbi.public,s3.us-east-1,gs.US	101	1121495011	2021-02-16T21:26:00Z	1	Berry	Cabernet Franc
SRR13951257	Vitis vinifera	berry		Victoria	RNA-Seq	PRJNA713982	SAMN18277093	GEO	public	SRX10330061	Illumina HiSeq 2000	SINGLE	cDNA	TRANSCRIPTOMIC	Vitis vinifera	ILLUMINA	2021-03-14T00:00:00Z	GSM5169443	SRP310390	418894589	fastq,run.zq,sra	gs,s3,ncbi	ncbi.public,gs.US,s3.us-east-1	49	1041528908	2021-03-12T10:39:00Z	1	grape berry	Victoria	GSM5169443
SRR8260944	Vitis vinifera	berry		Victoria	RNA-Seq	PRJNA507550	SAMN10497792	GEO	public	SRX5078082	Illumina HiSeq 2000	SINGLE	cDNA	TRANSCRIPTOMIC	Vitis vinifera	ILLUMINA	2018-12-02T00:00:00Z	GSM3466282	SRP171126	418894673	run.zq,fastq,sra	ncbi,s3,gs	gs.US,s3.us-east-1,ncbi.public	49	1041528908	2018-11-29T10:08:00Z	1	grape berry	Victoria	GSM3466282
SRR8916086	Vitis vinifera	berry	E-L 37	Cabernet Sauvignon	RNA-Seq	PRJNA533137	SAMN11440970	GEO	public	SRX5697540	Illumina HiSeq 2000	SINGLE	cDNA	TRANSCRIPTOMIC	Vitis vinifera	ILLUMINA	2019-11-28T00:00:00Z	GSM3728001	SRP192773	419058031	sra,run.zq,fastq	ncbi,gs,s3	s3.us-east-1,gs.US,ncbi.public	49	613879742	2019-04-16T17:00:00Z	1	berries	Cabernet Sauvignon	GSM3728001
SRR5989182	Vitis vinifera	berry	veraison	Riesling	RNA-Seq	PRJNA400621	SAMN07572085	GEO	public	SRX3144951	Illumina HiSeq 2000	SINGLE	cDNA	TRANSCRIPTOMIC	Vitis vinifera	ILLUMINA	2017-10-11T00:00:00Z	GSM2758518	SRP116553	419413728	fastq,run.zq,sra	gs,ncbi,s3	gs.US,ncbi.public,s3.us-east-1	49	1032787259	2017-08-29T15:25:00Z	1		Riesling	GSM2758518
SRR4425634	Vitis vinifera	berry	harvest	Merlot	RNA-Seq	PRJNA348618	SAMN05912946	UNIVERSITY OF BRITISH COLUMBIA	public	SRX2247561	Illumina HiSeq 2000	SINGLE	cDNA	TRANSCRIPTOMIC	Vitis vinifera	ILLUMINA	2017-07-16T00:00:00Z	ME133	SRP091611	419595032	fastq,run.zq,sra	gs,ncbi,s3	gs.US,ncbi.public,s3.us-east-1	50	605456350	2016-10-16T06:20:00Z	1	Berry	Merlot
SRR13951273	Vitis vinifera	berry		Muscat	RNA-Seq	PRJNA713982	SAMN18277059	GEO	public	SRX10330077	Illumina HiSeq 2000	SINGLE	cDNA	TRANSCRIPTOMIC	Vitis vinifera	ILLUMINA	2021-03-14T00:00:00Z	GSM5169459	SRP310390	419795826	sra,fastq,run.zq	gs,s3,ncbi	s3.us-east-1,ncbi.public,gs.US	49	1042224218	2021-03-12T10:38:00Z	1	grape berry	Muscat Hamburg	GSM5169459
SRR8260960	Vitis vinifera	berry		Muscat	RNA-Seq	PRJNA507550	SAMN10497836	GEO	public	SRX5078098	Illumina HiSeq 2000	SINGLE	cDNA	TRANSCRIPTOMIC	Vitis vinifera	ILLUMINA	2018-12-02T00:00:00Z	GSM3466298	SRP171126	419795883	run.zq,fastq,sra	s3,gs,ncbi	gs.US,ncbi.public,s3.us-east-1	49	1042224218	2018-11-29T10:07:00Z	1	grape berry	Muscat Superior	GSM3466298
SRR10135116	Vitis vinifera	berry	veraison	Riesling	RNA-Seq	PRJNA565689	SAMN12758849	INSTITUTE OF BOTANY, THE CHINESE ACADEMY OF SCIENCE	public	SRX6863082	Illumina NovaSeq 6000	PAIRED	RANDOM PCR	TRANSCRIPTOMIC	Vitis vinifera	ILLUMINA	2020-10-01T00:00:00Z	V06V_2	SRP222156	420400190	run.zq,fastq,sra	ncbi,s3,gs	s3.us-east-1,gs.US,ncbi.public	202	623489968	2019-09-19T13:43:00Z	1	Berry	Riesling Italian
SRR2057040	Vitis amurensis	berry	flowering		RNA-Seq	PRJNA286165	SAMN03765693	BOYCE THOMPSON INSTITUTE	public	SRX1053875	Illumina HiSeq 2000	SINGLE	RANDOM	TRANSCRIPTOMIC	Vitis amurensis	ILLUMINA	2016-05-17T00:00:00Z	24h-T	SRP059263	420858117	fastq,run.zq,sra	gs,ncbi,s3	gs.US,ncbi.public,s3.us-east-1	50	654124300	2015-06-09T07:05:00Z	1	berries
SRR8260956	Vitis vinifera	berry		Victoria	RNA-Seq	PRJNA507550	SAMN10497840	GEO	public	SRX5078094	Illumina HiSeq 2000	SINGLE	cDNA	TRANSCRIPTOMIC	Vitis vinifera	ILLUMINA	2018-12-02T00:00:00Z	GSM3466294	SRP171126	422874991	sra,run.zq,fastq	s3,ncbi,gs	s3.us-east-1,gs.US,ncbi.public	49	1070601098	2018-11-29T10:06:00Z	1	grape berry	Victoria	GSM3466294
SRR13951269	Vitis vinifera	berry		Victoria	RNA-Seq	PRJNA713982	SAMN18277063	GEO	public	SRX10330073	Illumina HiSeq 2000	SINGLE	cDNA	TRANSCRIPTOMIC	Vitis vinifera	ILLUMINA	2021-03-14T00:00:00Z	GSM5169455	SRP310390	422875012	sra,run.zq,fastq	ncbi,gs,s3	gs.US,ncbi.public,s3.us-east-1	49	1070601098	2021-03-12T10:39:00Z	1	grape berry	Victoria	GSM5169455
SRR13951277	Vitis vinifera	berry		Muscat	RNA-Seq	PRJNA713982	SAMN18277055	GEO	public	SRX10330081	Illumina HiSeq 2000	SINGLE	cDNA	TRANSCRIPTOMIC	Vitis vinifera	ILLUMINA	2021-03-14T00:00:00Z	GSM5169463	SRP310390	423493856	sra,fastq,run.zq	s3,ncbi,gs	gs.US,s3.us-east-1,ncbi.public	49	1057869330	2021-03-12T10:39:00Z	1	grape berry	Muscat Hamburg	GSM5169463
SRR8260964	Vitis vinifera	berry		Muscat	RNA-Seq	PRJNA507550	SAMN10497831	GEO	public	SRX5078102	Illumina HiSeq 2000	SINGLE	cDNA	TRANSCRIPTOMIC	Vitis vinifera	ILLUMINA	2018-12-02T00:00:00Z	GSM3466302	SRP171126	423493890	sra,fastq,run.zq	s3,gs,ncbi	s3.us-east-1,ncbi.public,gs.US	49	1057869330	2018-11-29T10:06:00Z	1	grape berry	Muscat Superior	GSM3466302
SRR1658430	Vitis vinifera	berry		Cabernet Sauvignon	RNA-Seq	PRJNA268100	SAMN03202993	GEO	public	SRX764791	Illumina HiSeq 2000	SINGLE	cDNA	TRANSCRIPTOMIC	Vitis vinifera	ILLUMINA	2014-11-23T00:00:00Z	GSM1551307	SRP050088	423547633	run.zq,sra,fastq	ncbi,gs,s3	s3.us-east-1,gs.US,ncbi.public	49	578973955	2014-11-20T14:32:00Z	1		Cabernet Sauvignon	GSM1551307
SRR8034274	Vitis vinifera	berry	E-L 36	Cabernet Sauvignon	RNA-Seq	PRJNA495848	SAMN10232886	GEO	public	SRX4866842	Illumina HiSeq 2000	SINGLE	cDNA	TRANSCRIPTOMIC	Vitis vinifera	ILLUMINA	2018-10-15T00:00:00Z	GSM3426910	SRP165227	423676435	sra,fastq,run.zq	s3,ncbi,gs	ncbi.public,s3.us-east-1,gs.US	49	616935921	2018-10-11T17:04:00Z	1		Cabernet Sauvignon	GSM3426910
SRR12570995	Vitis vinifera	berry	E-L 36	Cabernet Sauvignon;M4 rootstock	RNA-Seq	PRJNA661034	SAMN15967345	GEO	public	SRX9058206	Illumina HiSeq 2000	SINGLE	cDNA	TRANSCRIPTOMIC	Vitis vinifera	ILLUMINA	2021-10-22T00:00:00Z	GSM4762234	SRP279747	423676442	run.zq,sra,fastq	ncbi,s3,gs	s3.us-east-1,gs.US,ncbi.public	49	616935921	2021-10-22T02:31:00Z	1	grape berries	cv. Cabernet Sauvignon	GSM4762234
SRR8916083	Vitis vinifera	berry	E-L 36	Cabernet Sauvignon	RNA-Seq	PRJNA533137	SAMN11440973	GEO	public	SRX5697537	Illumina HiSeq 2000	SINGLE	cDNA	TRANSCRIPTOMIC	Vitis vinifera	ILLUMINA	2019-11-28T00:00:00Z	GSM3727998	SRP192773	423784588	sra,run.zq,fastq	s3,ncbi,gs	s3.us-east-1,ncbi.public,gs.US	49	616791322	2019-04-16T17:00:00Z	1	berries	Cabernet Sauvignon	GSM3727998
SRR13726422	Vitis vinifera	berry	veraison	Cabernet Franc	RNA-Seq	PRJNA701940	SAMN17927285	UC DAVIS	public	SRX10114103	Illumina HiSeq 4000	SINGLE	cDNA	TRANSCRIPTOMIC	Vitis vinifera	ILLUMINA	2021-11-15T00:00:00Z	337	SRP306764	424881284	sra,fastq,run.zq	ncbi,s3,gs	ncbi.public,gs.US,s3.us-east-1	101	1159492524	2021-02-16T21:24:00Z	1	Berry	Cabernet Franc
SRR13726406	Vitis vinifera	berry		Cabernet Franc	RNA-Seq	PRJNA701940	SAMN17927299	UC DAVIS	public	SRX10114119	Illumina HiSeq 4000	SINGLE	cDNA	TRANSCRIPTOMIC	Vitis vinifera	ILLUMINA	2021-11-15T00:00:00Z	351	SRP306764	425300784	sra,run.zq,fastq	s3,gs,ncbi	ncbi.public,s3.us-east-1,gs.US	101	1149305462	2021-02-16T21:21:00Z	1	Berry	Cabernet Franc
SRR5989160	Vitis vinifera	berry	veraison	Cabernet Sauvignon	RNA-Seq	PRJNA400621	SAMN07572069	GEO	public	SRX3144929	Illumina HiSeq 2000	SINGLE	cDNA	TRANSCRIPTOMIC	Vitis vinifera	ILLUMINA	2017-10-11T00:00:00Z	GSM2758496	SRP116553	425484334	fastq,run.zq,sra	gs,ncbi,s3	gs.US,ncbi.public,s3.us-east-1	49	1032680586	2017-08-29T15:24:00Z	1		Cabernet Sauvignon	GSM2758496
SRR1658428	Vitis vinifera	berry		Cabernet Sauvignon	RNA-Seq	PRJNA268100	SAMN03202992	GEO	public	SRX764789	Illumina HiSeq 2000	SINGLE	cDNA	TRANSCRIPTOMIC	Vitis vinifera	ILLUMINA	2014-11-23T00:00:00Z	GSM1551305	SRP050088	425501030	sra,run.zq,fastq	ncbi,s3,gs	s3.us-east-1,gs.US,ncbi.public	49	590161537	2014-11-20T14:32:00Z	1		Cabernet Sauvignon	GSM1551305
SRR5648436	Vitis labrusca	berry			RNA-Seq	PRJNA389437	SAMN07198969	GEO	public	SRX2885797	Illumina HiSeq 2000	SINGLE	cDNA	TRANSCRIPTOMIC	Vitis labrusca	ILLUMINA	2019-07-14T00:00:00Z	GSM2650970	SRP108690	425539556	fastq,run.zq,sra	gs,ncbi,s3	gs.US,ncbi.public,s3.us-east-1	100	661996300	2017-06-06T15:46:00Z	1	berries	hybrid of Vitis vinerfera and Vitis labrusca	GSM2650970
SRR1658429	Vitis vinifera	berry		Cabernet Sauvignon	RNA-Seq	PRJNA268100	SAMN03202988	GEO	public	SRX764790	Illumina HiSeq 2000	SINGLE	cDNA	TRANSCRIPTOMIC	Vitis vinifera	ILLUMINA	2014-11-23T00:00:00Z	GSM1551306	SRP050088	425708718	sra,run.zq,fastq	gs,ncbi,s3	ncbi.public,s3.us-east-1,gs.US	49	588000000	2014-11-20T14:32:00Z	1		Cabernet Sauvignon	GSM1551306
SRR13726392	Vitis vinifera	berry	fruit formation	Cabernet Franc	RNA-Seq	PRJNA701940	SAMN17927312	UC DAVIS	public	SRX10114133	Illumina HiSeq 4000	SINGLE	cDNA	TRANSCRIPTOMIC	Vitis vinifera	ILLUMINA	2021-11-15T00:00:00Z	364	SRP306764	426345461	run.zq,sra,fastq	gs,ncbi,s3	gs.US,ncbi.public,s3.us-east-1	101	1155560796	2021-02-16T21:22:00Z	1	Berry	Cabernet Franc
SRR13726397	Vitis vinifera	berry	fruit formation	Cabernet Franc	RNA-Seq	PRJNA701940	SAMN17927308	UC DAVIS	public	SRX10114128	Illumina HiSeq 4000	SINGLE	cDNA	TRANSCRIPTOMIC	Vitis vinifera	ILLUMINA	2021-11-15T00:00:00Z	360	SRP306764	427609789	run.zq,fastq,sra	gs,ncbi,s3	s3.us-east-1,gs.US,ncbi.public	101	1151818948	2021-02-16T21:25:00Z	1	Berry	Cabernet Franc
SRR6813432	Vitis vinifera	berry	flowering		RNA-Seq	PRJNA436693	SAMN08644053	UNIVERSITY OF NATURAL RESOURCES AND LIFE SCIENCES	public	SRX3770475	Illumina HiSeq 2500	SINGLE	unspecified	TRANSCRIPTOMIC	Vitis vinifera	ILLUMINA	2018-06-01T00:00:00Z	BS_1 51DAA	SRP134067	428588484	sra,fastq,run.zq	s3,gs,ncbi	s3.us-east-1,gs.US,ncbi.public	50	1260811950	2018-03-07T03:50:00Z	1	whole berry	Zweigelt
SRR13726373	Vitis vinifera	berry	veraison	Cabernet Franc	RNA-Seq	PRJNA701940	SAMN17927329	UC DAVIS	public	SRX10114152	Illumina HiSeq 4000	SINGLE	cDNA	TRANSCRIPTOMIC	Vitis vinifera	ILLUMINA	2021-11-15T00:00:00Z	381	SRP306764	428618344	sra,fastq,run.zq	ncbi,gs,s3	s3.us-east-1,ncbi.public,gs.US	101	1166913499	2021-02-16T21:20:00Z	1	Berry	Cabernet Franc
SRR13726470	Vitis vinifera	berry		Cabernet Franc	RNA-Seq	PRJNA701940	SAMN17927242	UC DAVIS	public	SRX10114439	Illumina HiSeq 4000	SINGLE	cDNA	TRANSCRIPTOMIC	Vitis vinifera	ILLUMINA	2021-11-15T00:00:00Z	294	SRP306764	428807038	fastq,run.zq,sra	gs,ncbi,s3	ncbi.public,s3.us-east-1,gs.US	101	1148537357	2021-02-16T21:26:00Z	1	Berry	Cabernet Franc
SRR5989162	Vitis vinifera	berry	veraison	Cabernet Sauvignon	RNA-Seq	PRJNA400621	SAMN07572067	GEO	public	SRX3144931	Illumina HiSeq 2000	SINGLE	cDNA	TRANSCRIPTOMIC	Vitis vinifera	ILLUMINA	2017-10-11T00:00:00Z	GSM2758498	SRP116553	428940191	fastq,run.zq,sra	gs,ncbi,s3	gs.US,ncbi.public,s3.us-east-1	49	1056292167	2017-08-29T15:24:00Z	1		Cabernet Sauvignon	GSM2758498
SRR13726326	Vitis vinifera	berry	veraison	Cabernet Franc	RNA-Seq	PRJNA701940	SAMN17927027	UC DAVIS	public	SRX10114199	Illumina HiSeq 4000	SINGLE	cDNA	TRANSCRIPTOMIC	Vitis vinifera	ILLUMINA	2021-11-15T00:00:00Z	79	SRP306764	428941786	run.zq,sra,fastq	ncbi,gs,s3	ncbi.public,s3.us-east-1,gs.US	100	1202266800	2021-02-16T21:16:00Z	1	Berry	Cabernet Franc
SRR13726412	Vitis vinifera	berry		Cabernet Franc	RNA-Seq	PRJNA701940	SAMN17927294	UC DAVIS	public	SRX10114113	Illumina HiSeq 4000	SINGLE	cDNA	TRANSCRIPTOMIC	Vitis vinifera	ILLUMINA	2021-11-15T00:00:00Z	346	SRP306764	429101346	fastq,sra,run.zq	gs,ncbi,s3	gs.US,s3.us-east-1,ncbi.public	101	1158638064	2021-02-16T21:23:00Z	1	Berry	Cabernet Franc
SRR13951276	Vitis vinifera	berry		Muscat	RNA-Seq	PRJNA713982	SAMN18277056	GEO	public	SRX10330080	Illumina HiSeq 2000	SINGLE	cDNA	TRANSCRIPTOMIC	Vitis vinifera	ILLUMINA	2021-03-14T00:00:00Z	GSM5169462	SRP310390	429733117	run.zq,sra,fastq	gs,ncbi,s3	gs.US,s3.us-east-1,ncbi.public	49	1074338034	2021-03-12T10:39:00Z	1	grape berry	Muscat Hamburg	GSM5169462
SRR8260963	Vitis vinifera	berry		Muscat	RNA-Seq	PRJNA507550	SAMN10497832	GEO	public	SRX5078101	Illumina HiSeq 2000	SINGLE	cDNA	TRANSCRIPTOMIC	Vitis vinifera	ILLUMINA	2018-12-02T00:00:00Z	GSM3466301	SRP171126	429733157	fastq,run.zq,sra	s3,gs,ncbi	ncbi.public,s3.us-east-1,gs.US	49	1074338034	2018-11-29T10:08:00Z	1	grape berry	Muscat Superior	GSM3466301
SRR13726452	Vitis vinifera	berry		Cabernet Franc	RNA-Seq	PRJNA701940	SAMN17927258	UC DAVIS	public	SRX10114457	Illumina HiSeq 4000	SINGLE	cDNA	TRANSCRIPTOMIC	Vitis vinifera	ILLUMINA	2021-11-15T00:00:00Z	310	SRP306764	430986320	run.zq,fastq,sra	ncbi,gs,s3	s3.us-east-1,gs.US,ncbi.public	101	1149989434	2021-02-16T21:27:00Z	1	Berry	Cabernet Franc
SRR6813433	Vitis vinifera	berry	flowering		RNA-Seq	PRJNA436693	SAMN08644054	UNIVERSITY OF NATURAL RESOURCES AND LIFE SCIENCES	public	SRX3770474	Illumina HiSeq 2500	SINGLE	unspecified	TRANSCRIPTOMIC	Vitis vinifera	ILLUMINA	2018-06-01T00:00:00Z	BS_2 51DAA	SRP134067	431016976	sra,fastq,run.zq	s3,ncbi,gs	ncbi.public,s3.us-east-1,gs.US	50	1264955350	2018-03-07T03:50:00Z	1	whole berry	Zweigelt
SRR13726215	Vitis vinifera	berry	fruit formation	Cabernet Franc	RNA-Seq	PRJNA701940	SAMN17927126	UC DAVIS	public	SRX10114310	Illumina HiSeq 4000	SINGLE	cDNA	TRANSCRIPTOMIC	Vitis vinifera	ILLUMINA	2021-11-15T00:00:00Z	178	SRP306764	434306342	run.zq,sra,fastq	ncbi,gs,s3	gs.US,ncbi.public,s3.us-east-1	100	1224209800	2021-02-16T20:57:00Z	1	Berry	Cabernet Franc
SRR10135137	Vitis davidii	berry	veraison		RNA-Seq	PRJNA565689	SAMN12758831	INSTITUTE OF BOTANY, THE CHINESE ACADEMY OF SCIENCE	public	SRX6863536	Illumina NovaSeq 6000	PAIRED	RANDOM PCR	TRANSCRIPTOMIC	Vitis davidii	ILLUMINA	2020-10-01T00:00:00Z	W05V_5	SRP222156	434361188	sra,fastq,run.zq	s3,gs,ncbi	ncbi.public,gs.US,s3.us-east-1	202	612392694	2019-09-19T13:41:00Z	1	Berry	Tangwei
SRR13951275	Vitis vinifera	berry		Muscat	RNA-Seq	PRJNA713982	SAMN18277057	GEO	public	SRX10330079	Illumina HiSeq 2000	SINGLE	cDNA	TRANSCRIPTOMIC	Vitis vinifera	ILLUMINA	2021-03-14T00:00:00Z	GSM5169461	SRP310390	435051625	run.zq,sra,fastq	s3,ncbi,gs	ncbi.public,s3.us-east-1,gs.US	49	1082990797	2021-03-12T10:39:00Z	1	grape berry	Muscat Hamburg	GSM5169461
SRR8260962	Vitis vinifera	berry		Muscat	RNA-Seq	PRJNA507550	SAMN10497833	GEO	public	SRX5078100	Illumina HiSeq 2000	SINGLE	cDNA	TRANSCRIPTOMIC	Vitis vinifera	ILLUMINA	2018-12-02T00:00:00Z	GSM3466300	SRP171126	435051642	fastq,sra,run.zq	gs,s3,ncbi	ncbi.public,s3.us-east-1,gs.US	49	1082990797	2018-11-29T10:07:00Z	1	grape berry	Muscat Superior	GSM3466300
SRR13726330	Vitis vinifera	berry	harvest	Cabernet Franc	RNA-Seq	PRJNA701940	SAMN17927023	UC DAVIS	public	SRX10114195	Illumina HiSeq 4000	SINGLE	cDNA	TRANSCRIPTOMIC	Vitis vinifera	ILLUMINA	2021-11-15T00:00:00Z	75	SRP306764	435510749	run.zq,sra,fastq	ncbi,s3,gs	gs.US,s3.us-east-1,ncbi.public	100	1220767100	2021-02-16T21:16:00Z	1	Berry	Cabernet Franc
SRR13726457	Vitis vinifera	berry	harvest	Cabernet Franc	RNA-Seq	PRJNA701940	SAMN17927253	UC DAVIS	public	SRX10114452	Illumina HiSeq 4000	SINGLE	cDNA	TRANSCRIPTOMIC	Vitis vinifera	ILLUMINA	2021-11-15T00:00:00Z	305	SRP306764	435608076	fastq,sra,run.zq	gs,s3,ncbi	ncbi.public,gs.US,s3.us-east-1	101	1170448398	2021-02-16T21:28:00Z	1	Berry	Cabernet Franc
SRR8260950	Vitis vinifera	berry		Victoria	RNA-Seq	PRJNA507550	SAMN10497846	GEO	public	SRX5078088	Illumina HiSeq 2000	SINGLE	cDNA	TRANSCRIPTOMIC	Vitis vinifera	ILLUMINA	2018-12-02T00:00:00Z	GSM3466288	SRP171126	435646415	fastq,sra,run.zq	gs,s3,ncbi	s3.us-east-1,ncbi.public,gs.US	49	1114717856	2018-11-29T10:07:00Z	1	grape berry	Victoria	GSM3466288
SRR13951263	Vitis vinifera	berry		Victoria	RNA-Seq	PRJNA713982	SAMN18277006	GEO	public	SRX10330067	Illumina HiSeq 2000	SINGLE	cDNA	TRANSCRIPTOMIC	Vitis vinifera	ILLUMINA	2021-03-14T00:00:00Z	GSM5169449	SRP310390	435646457	fastq,sra,run.zq	gs,ncbi,s3	gs.US,s3.us-east-1,ncbi.public	49	1114717856	2021-03-12T10:39:00Z	1	grape berry	Victoria	GSM5169449
SRR13726391	Vitis vinifera	berry	harvest	Cabernet Franc	RNA-Seq	PRJNA701940	SAMN17927313	UC DAVIS	public	SRX10114134	Illumina HiSeq 4000	SINGLE	cDNA	TRANSCRIPTOMIC	Vitis vinifera	ILLUMINA	2021-11-15T00:00:00Z	365	SRP306764	435786417	fastq,run.zq,sra	s3,ncbi,gs	ncbi.public,gs.US,s3.us-east-1	101	1176459514	2021-02-16T21:21:00Z	1	Berry	Cabernet Franc
SRR5989164	Vitis vinifera	berry	veraison	Cabernet Sauvignon	RNA-Seq	PRJNA400621	SAMN07572065	GEO	public	SRX3144933	Illumina HiSeq 2000	SINGLE	cDNA	TRANSCRIPTOMIC	Vitis vinifera	ILLUMINA	2017-10-11T00:00:00Z	GSM2758500	SRP116553	436464155	fastq,run.zq,sra	gs,ncbi,s3	gs.US,ncbi.public,s3.us-east-1	49	1070211401	2017-08-29T15:24:00Z	1		Cabernet Sauvignon	GSM2758500
SRR6813444	Vitis vinifera	berry	flowering		RNA-Seq	PRJNA436693	SAMN08644066	UNIVERSITY OF NATURAL RESOURCES AND LIFE SCIENCES	public	SRX3770463	Illumina HiSeq 2500	SINGLE	unspecified	TRANSCRIPTOMIC	Vitis vinifera	ILLUMINA	2018-06-01T00:00:00Z	BS_2 65DAA	SRP134067	436870985	fastq,sra,run.zq	gs,s3,ncbi	gs.US,ncbi.public,s3.us-east-1	50	1283604550	2018-03-07T03:52:00Z	1	whole berry	Zweigelt
SRR13726222	Vitis vinifera	berry	harvest	Cabernet Franc	RNA-Seq	PRJNA701940	SAMN17927119	UC DAVIS	public	SRX10114303	Illumina HiSeq 4000	SINGLE	cDNA	TRANSCRIPTOMIC	Vitis vinifera	ILLUMINA	2021-11-15T00:00:00Z	171	SRP306764	437207504	sra,run.zq,fastq	s3,ncbi,gs	s3.us-east-1,ncbi.public,gs.US	100	1223772900	2021-02-16T21:11:00Z	1	Berry	Cabernet Franc
SRR10135239	Vitis vinifera;Vitis labrusca	berry	veraison	Muscat	RNA-Seq	PRJNA565689	SAMN12758739	INSTITUTE OF BOTANY, THE CHINESE ACADEMY OF SCIENCE	public	SRX6863434	Illumina NovaSeq 6000	PAIRED	RANDOM PCR	TRANSCRIPTOMIC	Vitis labrusca x Vitis vinifera	ILLUMINA	2020-10-01T00:00:00Z	L08V_4	SRP222156	437256788	run.zq,fastq,sra	gs,ncbi,s3	s3.us-east-1,gs.US,ncbi.public	202	628949624	2019-09-19T15:18:00Z	1	Berry	Gold Muscat
SRR13726135	Vitis vinifera	berry	fruit formation	Cabernet Franc	RNA-Seq	PRJNA701940	SAMN17927198	UC DAVIS	public	SRX10114390	Illumina HiSeq 4000	SINGLE	cDNA	TRANSCRIPTOMIC	Vitis vinifera	ILLUMINA	2021-11-15T00:00:00Z	250	SRP306764	437326828	run.zq,sra,fastq	s3,gs,ncbi	gs.US,ncbi.public,s3.us-east-1	101	1182089153	2021-02-16T20:52:00Z	1	Berry	Cabernet Franc
SRR13726450	Vitis vinifera	berry	veraison	Cabernet Franc	RNA-Seq	PRJNA701940	SAMN17927259	UC DAVIS	public	SRX10114459	Illumina HiSeq 4000	SINGLE	cDNA	TRANSCRIPTOMIC	Vitis vinifera	ILLUMINA	2021-11-15T00:00:00Z	311	SRP306764	437410707	run.zq,fastq,sra	gs,s3,ncbi	s3.us-east-1,ncbi.public,gs.US	101	1177972494	2021-02-16T21:27:00Z	1	Berry	Cabernet Franc
SRR8260952	Vitis vinifera	berry		Victoria	RNA-Seq	PRJNA507550	SAMN10497844	GEO	public	SRX5078090	Illumina HiSeq 2000	SINGLE	cDNA	TRANSCRIPTOMIC	Vitis vinifera	ILLUMINA	2018-12-02T00:00:00Z	GSM3466290	SRP171126	437690641	fastq,run.zq,sra	s3,ncbi,gs	gs.US,s3.us-east-1,ncbi.public	49	1115670857	2018-11-29T10:08:00Z	1	grape berry	Victoria	GSM3466290
SRR13951265	Vitis vinifera	berry		Victoria	RNA-Seq	PRJNA713982	SAMN18277004	GEO	public	SRX10330069	Illumina HiSeq 2000	SINGLE	cDNA	TRANSCRIPTOMIC	Vitis vinifera	ILLUMINA	2021-03-14T00:00:00Z	GSM5169451	SRP310390	437690690	sra,run.zq,fastq	gs,s3,ncbi	gs.US,s3.us-east-1,ncbi.public	49	1115670857	2021-03-12T10:39:00Z	1	grape berry	Victoria	GSM5169451
SRR6813445	Vitis vinifera	berry	flowering		RNA-Seq	PRJNA436693	SAMN08644065	UNIVERSITY OF NATURAL RESOURCES AND LIFE SCIENCES	public	SRX3770462	Illumina HiSeq 2500	SINGLE	unspecified	TRANSCRIPTOMIC	Vitis vinifera	ILLUMINA	2018-06-01T00:00:00Z	BS_1 65DAA	SRP134067	438475145	sra,fastq,run.zq	gs,ncbi,s3	s3.us-east-1,ncbi.public,gs.US	50	1284469350	2018-03-07T03:50:00Z	1	whole berry	Zweigelt
SRR1658427	Vitis vinifera	berry		Cabernet Sauvignon	RNA-Seq	PRJNA268100	SAMN03202989	GEO	public	SRX764788	Illumina HiSeq 2000	SINGLE	cDNA	TRANSCRIPTOMIC	Vitis vinifera	ILLUMINA	2014-11-23T00:00:00Z	GSM1551304	SRP050088	438792640	run.zq,fastq,sra	gs,ncbi,s3	gs.US,s3.us-east-1,ncbi.public	49	604969484	2014-11-20T14:32:00Z	1		Cabernet Sauvignon	GSM1551304
SRR13726331	Vitis vinifera	berry	harvest	Cabernet Franc	RNA-Seq	PRJNA701940	SAMN17927022	UC DAVIS	public	SRX10114194	Illumina HiSeq 4000	SINGLE	cDNA	TRANSCRIPTOMIC	Vitis vinifera	ILLUMINA	2021-11-15T00:00:00Z	74	SRP306764	439088539	run.zq,fastq,sra	s3,ncbi,gs	gs.US,s3.us-east-1,ncbi.public	100	1227374200	2021-02-16T21:16:00Z	1	Berry	Cabernet Franc
SRR13726458	Vitis vinifera	berry		Cabernet Franc	RNA-Seq	PRJNA701940	SAMN17927252	UC DAVIS	public	SRX10114451	Illumina HiSeq 4000	SINGLE	cDNA	TRANSCRIPTOMIC	Vitis vinifera	ILLUMINA	2021-11-15T00:00:00Z	304	SRP306764	439828923	fastq,sra,run.zq	ncbi,s3,gs	s3.us-east-1,ncbi.public,gs.US	101	1175561018	2021-02-16T21:30:00Z	1	Berry	Cabernet Franc
SRR13726407	Vitis vinifera	berry		Cabernet Franc	RNA-Seq	PRJNA701940	SAMN17926984	UC DAVIS	public	SRX10114118	Illumina HiSeq 4000	SINGLE	cDNA	TRANSCRIPTOMIC	Vitis vinifera	ILLUMINA	2021-11-15T00:00:00Z	36	SRP306764	439878409	run.zq,fastq,sra	ncbi,gs,s3	gs.US,ncbi.public,s3.us-east-1	100	1235337700	2021-02-16T21:21:00Z	1	Berry	Cabernet Franc
SRR13951266	Vitis vinifera	berry		Victoria	RNA-Seq	PRJNA713982	SAMN18277003	GEO	public	SRX10330070	Illumina HiSeq 2000	SINGLE	cDNA	TRANSCRIPTOMIC	Vitis vinifera	ILLUMINA	2021-03-14T00:00:00Z	GSM5169452	SRP310390	440767956	run.zq,sra,fastq	ncbi,s3,gs	s3.us-east-1,gs.US,ncbi.public	49	1117401145	2021-03-12T10:38:00Z	1	grape berry	Victoria	GSM5169452
SRR8260953	Vitis vinifera	berry		Victoria	RNA-Seq	PRJNA507550	SAMN10497843	GEO	public	SRX5078091	Illumina HiSeq 2000	SINGLE	cDNA	TRANSCRIPTOMIC	Vitis vinifera	ILLUMINA	2018-12-02T00:00:00Z	GSM3466291	SRP171126	440767959	fastq,sra,run.zq	gs,s3,ncbi	ncbi.public,gs.US,s3.us-east-1	49	1117401145	2018-11-29T10:07:00Z	1	grape berry	Victoria	GSM3466291
SRR5648452	Vitis labrusca	berry			RNA-Seq	PRJNA389437	SAMN07198955	GEO	public	SRX2885813	Illumina HiSeq 2000	SINGLE	cDNA	TRANSCRIPTOMIC	Vitis labrusca	ILLUMINA	2019-07-14T00:00:00Z	GSM2650986	SRP108690	441225418	fastq,run.zq,sra	gs,ncbi,s3	gs.US,ncbi.public,s3.us-east-1	100	687538100	2017-06-06T15:51:00Z	1	berries	hybrid of Vitis vinerfera and Vitis labrusca	GSM2650986
SRR5989186	Vitis vinifera	berry	veraison	Riesling	RNA-Seq	PRJNA400621	SAMN07572081	GEO	public	SRX3144955	Illumina HiSeq 2000	SINGLE	cDNA	TRANSCRIPTOMIC	Vitis vinifera	ILLUMINA	2017-10-11T00:00:00Z	GSM2758522	SRP116553	441815640	fastq,run.zq,sra	gs,ncbi,s3	gs.US,ncbi.public,s3.us-east-1	49	1106096649	2017-08-29T15:25:00Z	1		Riesling	GSM2758522
SRR5989185	Vitis vinifera	berry	veraison	Riesling	RNA-Seq	PRJNA400621	SAMN07572082	GEO	public	SRX3144954	Illumina HiSeq 2000	SINGLE	cDNA	TRANSCRIPTOMIC	Vitis vinifera	ILLUMINA	2017-10-11T00:00:00Z	GSM2758521	SRP116553	442286065	fastq,run.zq,sra	gs,ncbi,s3	gs.US,ncbi.public,s3.us-east-1	49	1105652660	2017-08-29T15:25:00Z	1		Riesling	GSM2758521
SRR5989177	Vitis vinifera	berry	veraison	Riesling	RNA-Seq	PRJNA400621	SAMN07572090	GEO	public	SRX3144946	Illumina HiSeq 2000	SINGLE	cDNA	TRANSCRIPTOMIC	Vitis vinifera	ILLUMINA	2017-10-11T00:00:00Z	GSM2758513	SRP116553	442290714	fastq,run.zq,sra	gs,ncbi,s3	gs.US,ncbi.public,s3.us-east-1	49	1100567587	2017-08-29T15:25:00Z	1		Riesling	GSM2758513
SRR2120787	Vitis vinifera	berry	E-L 38;E-L 36;veraison;E-L 31	GrÃ©zot 1	RNA-Seq	PRJNA290459	SAMN03892104	GEO	public	SRX1113871	Illumina HiSeq 2000	SINGLE	cDNA	TRANSCRIPTOMIC	Vitis vinifera	ILLUMINA	2015-07-23T00:00:00Z	GSM1828482	SRP061365	443377277	fastq,run.zq,sra	gs,ncbi,s3	gs.US,ncbi.public,s3.us-east-1	100	637265800	2015-07-21T11:57:00Z	1			GSM1828482
SRR5989158	Vitis vinifera	berry	veraison	Cabernet Sauvignon	RNA-Seq	PRJNA400621	SAMN07572071	GEO	public	SRX3144927	Illumina HiSeq 2000	SINGLE	cDNA	TRANSCRIPTOMIC	Vitis vinifera	ILLUMINA	2017-10-11T00:00:00Z	GSM2758494	SRP116553	443729084	fastq,run.zq	gs,ncbi,s3	gs.US,ncbi.public,s3.us-east-1	49	1074942792				Cabernet Sauvignon	GSM2758494
SRR13726459	Vitis vinifera	berry		Cabernet Franc	RNA-Seq	PRJNA701940	SAMN17927251	UC DAVIS	public	SRX10114450	Illumina HiSeq 4000	SINGLE	cDNA	TRANSCRIPTOMIC	Vitis vinifera	ILLUMINA	2021-11-15T00:00:00Z	303	SRP306764	445468736	run.zq,sra,fastq	s3,ncbi,gs	s3.us-east-1,gs.US,ncbi.public	101	1199421864	2021-02-16T21:26:00Z	1	Berry	Cabernet Franc
SRR13726213	Vitis vinifera	berry	harvest	Cabernet Franc	RNA-Seq	PRJNA701940	SAMN17927128	UC DAVIS	public	SRX10114312	Illumina HiSeq 4000	SINGLE	cDNA	TRANSCRIPTOMIC	Vitis vinifera	ILLUMINA	2021-11-15T00:00:00Z	180	SRP306764	445905240	run.zq,sra,fastq	ncbi,s3,gs	s3.us-east-1,ncbi.public,gs.US	100	1254339800	2021-02-16T20:58:00Z	1	Berry	Cabernet Franc
SRR13726092	Vitis vinifera	berry		Cabernet Franc	RNA-Seq	PRJNA701940	SAMN17927237	UC DAVIS	public	SRX10114433	Illumina HiSeq 4000	SINGLE	cDNA	TRANSCRIPTOMIC	Vitis vinifera	ILLUMINA	2021-11-15T00:00:00Z	289	SRP306764	446368985	fastq,sra,run.zq	s3,ncbi,gs	s3.us-east-1,ncbi.public,gs.US	101	1204415001	2021-02-16T20:53:00Z	1	Berry	Cabernet Franc
SRR13951281	Vitis vinifera	berry		Muscat	RNA-Seq	PRJNA713982	SAMN18277043	GEO	public	SRX10330085	Illumina HiSeq 2000	SINGLE	cDNA	TRANSCRIPTOMIC	Vitis vinifera	ILLUMINA	2021-03-14T00:00:00Z	GSM5169467	SRP310390	448214181	run.zq,sra,fastq	ncbi,s3,gs	ncbi.public,gs.US,s3.us-east-1	49	1121724562	2021-03-12T10:38:00Z	1	grape berry	Muscat Hamburg	GSM5169467
SRR8260968	Vitis vinifera	berry		Muscat	RNA-Seq	PRJNA507550	SAMN10497827	GEO	public	SRX5078106	Illumina HiSeq 2000	SINGLE	cDNA	TRANSCRIPTOMIC	Vitis vinifera	ILLUMINA	2018-12-02T00:00:00Z	GSM3466306	SRP171126	448214188	sra,run.zq,fastq	s3,ncbi,gs	s3.us-east-1,gs.US,ncbi.public	49	1121724562	2018-11-29T10:07:00Z	1	grape berry	Muscat Superior	GSM3466306
SRR13726237	Vitis vinifera	berry	veraison	Cabernet Franc	RNA-Seq	PRJNA701940	SAMN17927106	UC DAVIS	public	SRX10114288	Illumina HiSeq 4000	SINGLE	cDNA	TRANSCRIPTOMIC	Vitis vinifera	ILLUMINA	2021-11-15T00:00:00Z	158	SRP306764	448652639	sra,run.zq,fastq	gs,s3,ncbi	s3.us-east-1,ncbi.public,gs.US	100	1257972100	2021-02-16T21:06:00Z	1	Berry	Cabernet Franc
SRR13726467	Vitis vinifera	berry	fruit formation	Cabernet Franc	RNA-Seq	PRJNA701940	SAMN17927245	UC DAVIS	public	SRX10114442	Illumina HiSeq 4000	SINGLE	cDNA	TRANSCRIPTOMIC	Vitis vinifera	ILLUMINA	2021-11-15T00:00:00Z	297	SRP306764	450210190	fastq,sra,run.zq	ncbi,gs,s3	s3.us-east-1,ncbi.public,gs.US	101	1215966270	2021-02-16T21:26:00Z	1	Berry	Cabernet Franc
SRR13726205	Vitis vinifera	berry	fruit formation	Cabernet Franc	RNA-Seq	PRJNA701940	SAMN17927135	UC DAVIS	public	SRX10114320	Illumina HiSeq 4000	SINGLE	cDNA	TRANSCRIPTOMIC	Vitis vinifera	ILLUMINA	2021-11-15T00:00:00Z	187	SRP306764	451678857	sra,fastq,run.zq	ncbi,s3,gs	s3.us-east-1,ncbi.public,gs.US	100	1279561800	2021-02-16T21:01:00Z	1	Berry	Cabernet Franc
SRR6322852	Vitis vinifera	berry		Muscat	RNA-Seq	PRJNA419810	SAMN08098263	AGRICULTURAL RESEARCH ORGANISATION - VOLCANI CENTER - ISRAEL	public	SRX3422653	Illumina HiSeq 2000	SINGLE	RANDOM	TRANSCRIPTOMIC	Vitis vinifera	ILLUMINA	2018-12-11T00:00:00Z	vitis_vinifera_three_strains	SRP125645	451726538	fastq,run.zq,sra	gs,ncbi,s3	gs.US,ncbi.public,s3.us-east-1	50	1310492467	2017-11-26T14:39:00Z	1	fruit
SRR13726273	Vitis vinifera	berry		Cabernet Franc	RNA-Seq	PRJNA701940	SAMN17927073	UC DAVIS	public	SRX10114252	Illumina HiSeq 4000	SINGLE	cDNA	TRANSCRIPTOMIC	Vitis vinifera	ILLUMINA	2021-11-15T00:00:00Z	125	SRP306764	451732558	run.zq,sra,fastq	ncbi,gs,s3	gs.US,s3.us-east-1,ncbi.public	101	1217298157	2021-02-16T21:13:00Z	1	Berry	Cabernet Franc
SRR1658426	Vitis vinifera	berry		Cabernet Sauvignon	RNA-Seq	PRJNA268100	SAMN03202991	GEO	public	SRX764787	Illumina HiSeq 2000	SINGLE	cDNA	TRANSCRIPTOMIC	Vitis vinifera	ILLUMINA	2014-11-23T00:00:00Z	GSM1551303	SRP050088	451935250	run.zq,fastq,sra	s3,gs,ncbi	gs.US,s3.us-east-1,ncbi.public	49	623060431	2014-11-20T14:32:00Z	1		Cabernet Sauvignon	GSM1551303
SRR13726284	Vitis vinifera	berry	veraison	Cabernet Franc	RNA-Seq	PRJNA701940	SAMN17927063	UC DAVIS	public	SRX10114241	Illumina HiSeq 4000	SINGLE	cDNA	TRANSCRIPTOMIC	Vitis vinifera	ILLUMINA	2021-11-15T00:00:00Z	115	SRP306764	452159629	run.zq,fastq,sra	s3,ncbi,gs	gs.US,s3.us-east-1,ncbi.public	101	1218809521	2021-02-16T21:16:00Z	1	Berry	Cabernet Franc
SRR13726199	Vitis vinifera	berry	veraison	Cabernet Franc	RNA-Seq	PRJNA701940	SAMN17927140	UC DAVIS	public	SRX10114326	Illumina HiSeq 4000	SINGLE	cDNA	TRANSCRIPTOMIC	Vitis vinifera	ILLUMINA	2021-11-15T00:00:00Z	192	SRP306764	454033934	fastq,sra,run.zq	ncbi,gs,s3	s3.us-east-1,gs.US,ncbi.public	100	1284190200	2021-02-16T20:57:00Z	1	Berry	Cabernet Franc
SRR6813422	Vitis vinifera	berry	flowering		RNA-Seq	PRJNA436693	SAMN08644041	UNIVERSITY OF NATURAL RESOURCES AND LIFE SCIENCES	public	SRX3770485	Illumina HiSeq 2500	SINGLE	unspecified	TRANSCRIPTOMIC	Vitis vinifera	ILLUMINA	2018-06-01T00:00:00Z	BS_1 30DAA	SRP134067	454670117	fastq,sra,run.zq	s3,gs,ncbi	ncbi.public,s3.us-east-1,gs.US	50	1343205900	2018-03-07T03:51:00Z	1	whole berry	Zweigelt
SRR13726454	Vitis vinifera	berry	veraison	Cabernet Franc	RNA-Seq	PRJNA701940	SAMN17927256	UC DAVIS	public	SRX10114455	Illumina HiSeq 4000	SINGLE	cDNA	TRANSCRIPTOMIC	Vitis vinifera	ILLUMINA	2021-11-15T00:00:00Z	308	SRP306764	454938710	run.zq,fastq,sra	s3,ncbi,gs	gs.US,ncbi.public,s3.us-east-1	101	1215043534	2021-02-16T21:26:00Z	1	Berry	Cabernet Franc
SRR13726170	Vitis vinifera	berry		Cabernet Franc	RNA-Seq	PRJNA701940	SAMN17927166	UC DAVIS	public	SRX10114355	Illumina HiSeq 4000	SINGLE	cDNA	TRANSCRIPTOMIC	Vitis vinifera	ILLUMINA	2021-11-15T00:00:00Z	218	SRP306764	455166268	run.zq,fastq,sra	ncbi,s3,gs	gs.US,ncbi.public,s3.us-east-1	101	1208853951	2021-02-16T20:55:00Z	1	Berry	Cabernet Franc
SRR13726385	Vitis vinifera	berry	harvest	Cabernet Franc	RNA-Seq	PRJNA701940	SAMN17926986	UC DAVIS	public	SRX10114140	Illumina HiSeq 4000	SINGLE	cDNA	TRANSCRIPTOMIC	Vitis vinifera	ILLUMINA	2021-11-15T00:00:00Z	38	SRP306764	455534353	sra,fastq,run.zq	ncbi,s3,gs	ncbi.public,s3.us-east-1,gs.US	100	1282785200	2021-02-16T21:21:00Z	1	Berry	Cabernet Franc
SRR13726241	Vitis vinifera	berry	fruit formation	Cabernet Franc	RNA-Seq	PRJNA701940	SAMN17927102	UC DAVIS	public	SRX10114284	Illumina HiSeq 4000	SINGLE	cDNA	TRANSCRIPTOMIC	Vitis vinifera	ILLUMINA	2021-11-15T00:00:00Z	154	SRP306764	456696456	fastq,run.zq,sra	ncbi,gs,s3	ncbi.public,s3.us-east-1,gs.US	100	1272770700	2021-02-16T21:11:00Z	1	Berry	Cabernet Franc
SRR5989179	Vitis vinifera	berry	veraison	Riesling	RNA-Seq	PRJNA400621	SAMN07572088	GEO	public	SRX3144948	Illumina HiSeq 2000	SINGLE	cDNA	TRANSCRIPTOMIC	Vitis vinifera	ILLUMINA	2017-10-11T00:00:00Z	GSM2758515	SRP116553	456768273	fastq,run.zq,sra	gs,ncbi,s3	gs.US,ncbi.public,s3.us-east-1	49	1134074179	2017-08-29T15:25:00Z	1		Riesling	GSM2758515
SRR8260949	Vitis vinifera	berry		Victoria	RNA-Seq	PRJNA507550	SAMN10497847	GEO	public	SRX5078087	Illumina HiSeq 2000	SINGLE	cDNA	TRANSCRIPTOMIC	Vitis vinifera	ILLUMINA	2018-12-02T00:00:00Z	GSM3466287	SRP171126	456788208	fastq,sra,run.zq	gs,s3,ncbi	ncbi.public,s3.us-east-1,gs.US	49	1165338041	2018-11-29T10:07:00Z	1	grape berry	Victoria	GSM3466287
SRR13951262	Vitis vinifera	berry		Victoria	RNA-Seq	PRJNA713982	SAMN18277007	GEO	public	SRX10330066	Illumina HiSeq 2000	SINGLE	cDNA	TRANSCRIPTOMIC	Vitis vinifera	ILLUMINA	2021-03-14T00:00:00Z	GSM5169448	SRP310390	456788229	sra,fastq,run.zq	ncbi,gs,s3	s3.us-east-1,ncbi.public,gs.US	49	1165338041	2021-03-12T10:39:00Z	1	grape berry	Victoria	GSM5169448
ERR7421545	Vitis vinifera	berry			RNA-Seq	PRJEB48949	SAMEA11296471	UD-GenoMed Medical Genomic Technologies Ltd., H4032 Debrecen, Nagyerdei krt. 98., Hungary	public	ERX6991138	NextSeq 500	SINGLE	PolyA	TRANSCRIPTOMIC	Vitis vinifera	ILLUMINA	2021-11-26T00:00:00Z	SAMEA11296471	ERP133391	457098049	sra,fastq,run.zq	gs,ncbi,s3	s3.us-east-1,gs.US,ncbi.public	75	1254318800	2021-12-13T22:51:00Z	1		Furmint
SRR13726204	Vitis vinifera	berry	harvest	Cabernet Franc	RNA-Seq	PRJNA701940	SAMN17927136	UC DAVIS	public	SRX10114321	Illumina HiSeq 4000	SINGLE	cDNA	TRANSCRIPTOMIC	Vitis vinifera	ILLUMINA	2021-11-15T00:00:00Z	188	SRP306764	457966028	run.zq,sra,fastq	gs,ncbi,s3	ncbi.public,gs.US,s3.us-east-1	100	1277065700	2021-02-16T21:08:00Z	1	Berry	Cabernet Franc
SRR13726402	Vitis vinifera	berry	harvest	Cabernet Franc	RNA-Seq	PRJNA701940	SAMN17927303	UC DAVIS	public	SRX10114123	Illumina HiSeq 4000	SINGLE	cDNA	TRANSCRIPTOMIC	Vitis vinifera	ILLUMINA	2021-11-15T00:00:00Z	355	SRP306764	459220256	fastq,run.zq,sra	gs,ncbi,s3	gs.US,s3.us-east-1,ncbi.public	101	1238214146	2021-02-16T21:23:00Z	1	Berry	Cabernet Franc
SRR13726116	Vitis vinifera	berry	fruit formation	Cabernet Franc	RNA-Seq	PRJNA701940	SAMN17927215	UC DAVIS	public	SRX10114409	Illumina HiSeq 4000	SINGLE	cDNA	TRANSCRIPTOMIC	Vitis vinifera	ILLUMINA	2021-11-15T00:00:00Z	267	SRP306764	459431770	fastq,run.zq,sra	ncbi,gs,s3	ncbi.public,gs.US,s3.us-east-1	101	1259426873	2021-02-16T20:54:00Z	1	Berry	Cabernet Franc
SRR13726386	Vitis vinifera	berry	veraison	Cabernet Franc	RNA-Seq	PRJNA701940	SAMN17927318	UC DAVIS	public	SRX10114139	Illumina HiSeq 4000	SINGLE	cDNA	TRANSCRIPTOMIC	Vitis vinifera	ILLUMINA	2021-11-15T00:00:00Z	370	SRP306764	459620083	fastq,sra,run.zq	ncbi,s3,gs	gs.US,s3.us-east-1,ncbi.public	101	1246588763	2021-02-16T21:21:00Z	1	Berry	Cabernet Franc
SRR13726201	Vitis vinifera	berry	fruit formation	Cabernet Franc	RNA-Seq	PRJNA701940	SAMN17926968	UC DAVIS	public	SRX10114324	Illumina HiSeq 4000	SINGLE	cDNA	TRANSCRIPTOMIC	Vitis vinifera	ILLUMINA	2021-11-15T00:00:00Z	20	SRP306764	459695600	run.zq,sra,fastq	s3,ncbi,gs	s3.us-east-1,ncbi.public,gs.US	101	1215360270	2021-02-16T20:56:00Z	1	Berry	Cabernet Franc
SRR13726455	Vitis vinifera	berry	veraison	Cabernet Franc	RNA-Seq	PRJNA701940	SAMN17927255	UC DAVIS	public	SRX10114454	Illumina HiSeq 4000	SINGLE	cDNA	TRANSCRIPTOMIC	Vitis vinifera	ILLUMINA	2021-11-15T00:00:00Z	307	SRP306764	463267789	run.zq,sra,fastq	ncbi,s3,gs	ncbi.public,gs.US,s3.us-east-1	101	1246356261	2021-02-16T21:27:00Z	1	Berry	Cabernet Franc
SRR5648435	Vitis labrusca	berry			RNA-Seq	PRJNA389437	SAMN07198970	GEO	public	SRX2885796	Illumina HiSeq 2000	SINGLE	cDNA	TRANSCRIPTOMIC	Vitis labrusca	ILLUMINA	2019-07-14T00:00:00Z	GSM2650969	SRP108690	464136267	fastq,run.zq,sra	gs,ncbi,s3	gs.US,ncbi.public,s3.us-east-1	100	728058100	2017-06-06T15:46:00Z	1	berries	hybrid of Vitis vinerfera and Vitis labrusca	GSM2650969
SRR5648416	Vitis cinerea	berry			RNA-Seq	PRJNA389437	SAMN07198945	GEO	public	SRX2885777	Illumina HiSeq 2000	SINGLE	cDNA	TRANSCRIPTOMIC	Vitis cinerea	ILLUMINA	2019-07-14T00:00:00Z	GSM2650950	SRP108690	464958858	fastq,run.zq,sra	gs,ncbi,s3	gs.US,ncbi.public,s3.us-east-1	100	695050000	2017-06-06T15:44:00Z	1	berries	American native grape species	GSM2650950
SRR13726405	Vitis vinifera	berry		Cabernet Franc	RNA-Seq	PRJNA701940	SAMN17927300	UC DAVIS	public	SRX10114120	Illumina HiSeq 4000	SINGLE	cDNA	TRANSCRIPTOMIC	Vitis vinifera	ILLUMINA	2021-11-15T00:00:00Z	352	SRP306764	465533898	sra,run.zq,fastq	ncbi,gs,s3	s3.us-east-1,ncbi.public,gs.US	101	1253859248	2021-02-16T21:23:00Z	1	Berry	Cabernet Franc
SRR13726338	Vitis vinifera	berry	harvest	Cabernet Franc	RNA-Seq	PRJNA701940	SAMN17927016	UC DAVIS	public	SRX10114187	Illumina HiSeq 4000	SINGLE	cDNA	TRANSCRIPTOMIC	Vitis vinifera	ILLUMINA	2021-11-15T00:00:00Z	68	SRP306764	465635556	fastq,run.zq,sra	ncbi,s3,gs	s3.us-east-1,ncbi.public,gs.US	100	1282465400	2021-02-16T21:16:00Z	1	Berry	Cabernet Franc
SRR13726274	Vitis vinifera	berry	harvest	Cabernet Franc	RNA-Seq	PRJNA701940	SAMN17927072	UC DAVIS	public	SRX10114251	Illumina HiSeq 4000	SINGLE	cDNA	TRANSCRIPTOMIC	Vitis vinifera	ILLUMINA	2021-11-15T00:00:00Z	124	SRP306764	465841585	sra,fastq,run.zq	ncbi,s3,gs	s3.us-east-1,gs.US,ncbi.public	101	1253437573	2021-02-16T21:13:00Z	1	Berry	Cabernet Franc
SRR5989178	Vitis vinifera	berry	veraison	Riesling	RNA-Seq	PRJNA400621	SAMN07572089	GEO	public	SRX3144947	Illumina HiSeq 2000	SINGLE	cDNA	TRANSCRIPTOMIC	Vitis vinifera	ILLUMINA	2017-10-11T00:00:00Z	GSM2758514	SRP116553	466627157	fastq,run.zq,sra	gs,ncbi,s3	gs.US,ncbi.public,s3.us-east-1	49	1161481496	2017-08-29T15:26:00Z	1		Riesling	GSM2758514
SRR13726388	Vitis vinifera	berry	harvest	Cabernet Franc	RNA-Seq	PRJNA701940	SAMN17927316	UC DAVIS	public	SRX10114137	Illumina HiSeq 4000	SINGLE	cDNA	TRANSCRIPTOMIC	Vitis vinifera	ILLUMINA	2021-11-15T00:00:00Z	368	SRP306764	467087353	fastq,sra,run.zq	gs,ncbi,s3	ncbi.public,gs.US,s3.us-east-1	101	1261740278	2021-02-16T21:22:00Z	1	Berry	Cabernet Franc
SRR13726227	Vitis vinifera	berry		Cabernet Franc	RNA-Seq	PRJNA701940	SAMN17927115	UC DAVIS	public	SRX10114298	Illumina HiSeq 4000	SINGLE	cDNA	TRANSCRIPTOMIC	Vitis vinifera	ILLUMINA	2021-11-15T00:00:00Z	167	SRP306764	467918932	fastq,run.zq,sra	gs,s3,ncbi	ncbi.public,s3.us-east-1,gs.US	100	1305730000	2021-02-16T21:11:00Z	1	Berry	Cabernet Franc
SRR6813420	Vitis vinifera	berry	flowering		RNA-Seq	PRJNA436693	SAMN08644043	UNIVERSITY OF NATURAL RESOURCES AND LIFE SCIENCES	public	SRX3770487	Illumina HiSeq 2500	SINGLE	unspecified	TRANSCRIPTOMIC	Vitis vinifera	ILLUMINA	2018-06-01T00:00:00Z	BS_3 30DAA	SRP134067	468049030	sra,fastq,run.zq	ncbi,s3,gs	s3.us-east-1,gs.US,ncbi.public	50	1382851100	2018-03-07T03:50:00Z	1	whole berry	Zweigelt
SRR5989170	Vitis vinifera	berry	veraison	Riesling	RNA-Seq	PRJNA400621	SAMN07572097	GEO	public	SRX3144939	Illumina HiSeq 2000	SINGLE	cDNA	TRANSCRIPTOMIC	Vitis vinifera	ILLUMINA	2017-10-11T00:00:00Z	GSM2758506	SRP116553	468205290	fastq,run.zq,sra	gs,ncbi,s3	gs.US,ncbi.public,s3.us-east-1	49	1138085221	2017-08-29T15:27:00Z	1		Riesling	GSM2758506
SRR5648414	Vitis cinerea	berry			RNA-Seq	PRJNA389437	SAMN07198947	GEO	public	SRX2885775	Illumina HiSeq 2000	SINGLE	cDNA	TRANSCRIPTOMIC	Vitis cinerea	ILLUMINA	2019-07-14T00:00:00Z	GSM2650948	SRP108690	468296804	fastq,run.zq,sra	gs,ncbi,s3	gs.US,ncbi.public,s3.us-east-1	100	698846400	2017-06-06T15:44:00Z	1	berries	American native grape species	GSM2650948
SRR13726343	Vitis vinifera	berry	harvest	Cabernet Franc	RNA-Seq	PRJNA701940	SAMN17927011	UC DAVIS	public	SRX10114182	Illumina HiSeq 4000	SINGLE	cDNA	TRANSCRIPTOMIC	Vitis vinifera	ILLUMINA	2021-11-15T00:00:00Z	63	SRP306764	468806325	sra,fastq,run.zq	ncbi,gs,s3	gs.US,s3.us-east-1,ncbi.public	100	1319576300	2021-02-16T21:17:00Z	1	Berry	Cabernet Franc
SRR8260967	Vitis vinifera	berry		Muscat	RNA-Seq	PRJNA507550	SAMN10497828	GEO	public	SRX5078105	Illumina HiSeq 2000	SINGLE	cDNA	TRANSCRIPTOMIC	Vitis vinifera	ILLUMINA	2018-12-02T00:00:00Z	GSM3466305	SRP171126	469279944	fastq,sra,run.zq	ncbi,s3,gs	s3.us-east-1,gs.US,ncbi.public	49	1173495463	2018-11-29T10:08:00Z	1	grape berry	Muscat Superior	GSM3466305
SRR13951280	Vitis vinifera	berry		Muscat	RNA-Seq	PRJNA713982	SAMN18277044	GEO	public	SRX10330084	Illumina HiSeq 2000	SINGLE	cDNA	TRANSCRIPTOMIC	Vitis vinifera	ILLUMINA	2021-03-14T00:00:00Z	GSM5169466	SRP310390	469279965	fastq,run.zq,sra	gs,s3,ncbi	gs.US,ncbi.public,s3.us-east-1	49	1173495463	2021-03-12T10:39:00Z	1	grape berry	Muscat Hamburg	GSM5169466
SRR8096795	Vitis vinifera	berry		Cabernet Sauvignon	RNA-Seq	PRJNA433195	SAMN08472472	UC DAVIS	public	SRX4923659	Illumina HiSeq 4000	SINGLE	cDNA	TRANSCRIPTOMIC	Vitis vinifera	ILLUMINA	2022-01-31T00:00:00Z	RNAseq_Post-Veraison	SRP132320	469360364	sra,run.zq	ncbi,gs,s3	gs.US,s3.us-east-1,ncbi.public	101	1323710747	2018-10-23T13:39:00Z	1	berry	Cabernet Sauvignon
SRR13726390	Vitis vinifera	berry		Cabernet Franc	RNA-Seq	PRJNA701940	SAMN17927314	UC DAVIS	public	SRX10114135	Illumina HiSeq 4000	SINGLE	cDNA	TRANSCRIPTOMIC	Vitis vinifera	ILLUMINA	2021-11-15T00:00:00Z	366	SRP306764	469539490	sra,fastq,run.zq	ncbi,gs,s3	gs.US,s3.us-east-1,ncbi.public	101	1262143975	2021-02-16T21:22:00Z	1	Berry	Cabernet Franc
SRR13726232	Vitis vinifera	berry	fruit formation	Cabernet Franc	RNA-Seq	PRJNA701940	SAMN17927110	UC DAVIS	public	SRX10114293	Illumina HiSeq 4000	SINGLE	cDNA	TRANSCRIPTOMIC	Vitis vinifera	ILLUMINA	2021-11-15T00:00:00Z	162	SRP306764	469695737	sra,run.zq,fastq	s3,gs,ncbi	s3.us-east-1,ncbi.public,gs.US	100	1322648600	2021-02-16T21:02:00Z	1	Berry	Cabernet Franc
SRR13726401	Vitis vinifera	berry	harvest	Cabernet Franc	RNA-Seq	PRJNA701940	SAMN17927304	UC DAVIS	public	SRX10114124	Illumina HiSeq 4000	SINGLE	cDNA	TRANSCRIPTOMIC	Vitis vinifera	ILLUMINA	2021-11-15T00:00:00Z	356	SRP306764	470346418	fastq,run.zq,sra	ncbi,gs,s3	s3.us-east-1,gs.US,ncbi.public	101	1268371130	2021-02-16T21:23:00Z	1	Berry	Cabernet Franc
SRR8260961	Vitis vinifera	berry		Muscat	RNA-Seq	PRJNA507550	SAMN10497834	GEO	public	SRX5078099	Illumina HiSeq 2000	SINGLE	cDNA	TRANSCRIPTOMIC	Vitis vinifera	ILLUMINA	2018-12-02T00:00:00Z	GSM3466299	SRP171126	471078007	fastq,run.zq	gs,ncbi,s3	gs.US,ncbi.public,s3.us-east-1	49	1173888051			grape berry	Muscat Superior	GSM3466299
SRR13951274	Vitis vinifera	berry		Muscat	RNA-Seq	PRJNA713982	SAMN18277058	GEO	public	SRX10330078	Illumina HiSeq 2000	SINGLE	cDNA	TRANSCRIPTOMIC	Vitis vinifera	ILLUMINA	2021-03-14T00:00:00Z	GSM5169460	SRP310390	471078032	run.zq,fastq,sra	s3,ncbi,gs	gs.US,ncbi.public,s3.us-east-1	49	1173888051	2021-03-12T10:39:00Z	1	grape berry	Muscat Hamburg	GSM5169460
SRR13726463	Vitis vinifera	berry	veraison	Cabernet Franc	RNA-Seq	PRJNA701940	SAMN17926952	UC DAVIS	public	SRX10114446	Illumina HiSeq 4000	SINGLE	cDNA	TRANSCRIPTOMIC	Vitis vinifera	ILLUMINA	2021-11-15T00:00:00Z	4	SRP306764	471133996	run.zq,sra,fastq	s3,gs,ncbi	gs.US,s3.us-east-1,ncbi.public	101	1253585740	2021-02-16T21:29:00Z	1	Berry	Cabernet Franc
SRR5989171	Vitis vinifera	berry	veraison	Riesling	RNA-Seq	PRJNA400621	SAMN07572096	GEO	public	SRX3144940	Illumina HiSeq 2000	SINGLE	cDNA	TRANSCRIPTOMIC	Vitis vinifera	ILLUMINA	2017-10-11T00:00:00Z	GSM2758507	SRP116553	471418930	fastq,run.zq,sra	gs,ncbi,s3	gs.US,ncbi.public,s3.us-east-1	49	1142753108	2017-08-29T15:25:00Z	1		Riesling	GSM2758507
SRR5989180	Vitis vinifera	berry	veraison	Riesling	RNA-Seq	PRJNA400621	SAMN07572087	GEO	public	SRX3144949	Illumina HiSeq 2000	SINGLE	cDNA	TRANSCRIPTOMIC	Vitis vinifera	ILLUMINA	2017-10-11T00:00:00Z	GSM2758516	SRP116553	471718394	fastq,run.zq,sra	gs,ncbi,s3	gs.US,ncbi.public,s3.us-east-1	49	1165778992	2017-08-29T15:25:00Z	1		Riesling	GSM2758516
SRR13726314	Vitis vinifera	berry	harvest	Cabernet Franc	RNA-Seq	PRJNA701940	SAMN17927038	UC DAVIS	public	SRX10114211	Illumina HiSeq 4000	SINGLE	cDNA	TRANSCRIPTOMIC	Vitis vinifera	ILLUMINA	2021-11-15T00:00:00Z	90	SRP306764	471798440	sra,fastq,run.zq	s3,gs,ncbi	ncbi.public,gs.US,s3.us-east-1	100	1316106000	2021-02-16T21:16:00Z	1	Berry	Cabernet Franc
SRR13726381	Vitis vinifera	berry	harvest	Cabernet Franc	RNA-Seq	PRJNA701940	SAMN17927322	UC DAVIS	public	SRX10114144	Illumina HiSeq 4000	SINGLE	cDNA	TRANSCRIPTOMIC	Vitis vinifera	ILLUMINA	2021-11-15T00:00:00Z	374	SRP306764	472221765	run.zq,fastq,sra	ncbi,s3,gs	s3.us-east-1,ncbi.public,gs.US	101	1279555668	2021-02-16T21:20:00Z	1	Berry	Cabernet Franc
SRR13726225	Vitis vinifera	berry	fruit formation	Cabernet Franc	RNA-Seq	PRJNA701940	SAMN17927117	UC DAVIS	public	SRX10114300	Illumina HiSeq 4000	SINGLE	cDNA	TRANSCRIPTOMIC	Vitis vinifera	ILLUMINA	2021-11-15T00:00:00Z	169	SRP306764	472261166	sra,run.zq,fastq	gs,ncbi,s3	gs.US,ncbi.public,s3.us-east-1	100	1342087400	2021-02-16T21:05:00Z	1	Berry	Cabernet Franc
SRR13726312	Vitis vinifera	berry	veraison	Cabernet Franc	RNA-Seq	PRJNA701940	SAMN17927039	UC DAVIS	public	SRX10114213	Illumina HiSeq 4000	SINGLE	cDNA	TRANSCRIPTOMIC	Vitis vinifera	ILLUMINA	2021-11-15T00:00:00Z	91	SRP306764	472354484	run.zq,sra,fastq	ncbi,gs,s3	ncbi.public,gs.US,s3.us-east-1	100	1328335500	2021-02-16T21:16:00Z	1	Berry	Cabernet Franc
SRR13726383	Vitis vinifera	berry	fruit formation	Cabernet Franc	RNA-Seq	PRJNA701940	SAMN17927320	UC DAVIS	public	SRX10114142	Illumina HiSeq 4000	SINGLE	cDNA	TRANSCRIPTOMIC	Vitis vinifera	ILLUMINA	2021-11-15T00:00:00Z	372	SRP306764	472354557	run.zq,fastq,sra	gs,s3,ncbi	ncbi.public,s3.us-east-1,gs.US	101	1280891898	2021-02-16T21:19:00Z	1	Berry	Cabernet Franc
SRR13726226	Vitis vinifera	berry	harvest	Cabernet Franc	RNA-Seq	PRJNA701940	SAMN17927116	UC DAVIS	public	SRX10114299	Illumina HiSeq 4000	SINGLE	cDNA	TRANSCRIPTOMIC	Vitis vinifera	ILLUMINA	2021-11-15T00:00:00Z	168	SRP306764	473034229	run.zq,sra,fastq	gs,ncbi,s3	ncbi.public,s3.us-east-1,gs.US	100	1330141500	2021-02-16T21:04:00Z	1	Berry	Cabernet Franc
SRR13726184	Vitis vinifera	berry	veraison	Cabernet Franc	RNA-Seq	PRJNA701940	SAMN17927153	UC DAVIS	public	SRX10114341	Illumina HiSeq 4000	SINGLE	cDNA	TRANSCRIPTOMIC	Vitis vinifera	ILLUMINA	2021-11-15T00:00:00Z	205	SRP306764	473355371	fastq,run.zq,sra	gs,s3,ncbi	gs.US,ncbi.public,s3.us-east-1	101	1289846760	2021-02-16T20:57:00Z	1	Berry	Cabernet Franc
SRR8260945	Vitis vinifera	berry		Victoria	RNA-Seq	PRJNA507550	SAMN10497851	GEO	public	SRX5078083	Illumina HiSeq 2000	SINGLE	cDNA	TRANSCRIPTOMIC	Vitis vinifera	ILLUMINA	2018-12-02T00:00:00Z	GSM3466283	SRP171126	473948613	fastq,sra,run.zq	s3,gs,ncbi	gs.US,ncbi.public,s3.us-east-1	49	1183112595	2018-11-29T10:07:00Z	1	grape berry	Victoria	GSM3466283
SRR13951258	Vitis vinifera	berry		Victoria	RNA-Seq	PRJNA713982	SAMN18277053	GEO	public	SRX10330062	Illumina HiSeq 2000	SINGLE	cDNA	TRANSCRIPTOMIC	Vitis vinifera	ILLUMINA	2021-03-14T00:00:00Z	GSM5169444	SRP310390	473948627	run.zq,sra,fastq	ncbi,s3,gs	ncbi.public,s3.us-east-1,gs.US	49	1183112595	2021-03-12T10:38:00Z	1	grape berry	Victoria	GSM5169444
SRR13951260	Vitis vinifera	berry		Victoria	RNA-Seq	PRJNA713982	SAMN18277051	GEO	public	SRX10330064	Illumina HiSeq 2000	SINGLE	cDNA	TRANSCRIPTOMIC	Vitis vinifera	ILLUMINA	2021-03-14T00:00:00Z	GSM5169446	SRP310390	474499966	sra,run.zq,fastq	ncbi,s3,gs	s3.us-east-1,gs.US,ncbi.public	49	1156773968	2021-03-12T10:39:00Z	1	grape berry	Victoria	GSM5169446
SRR8260947	Vitis vinifera	berry		Victoria	RNA-Seq	PRJNA507550	SAMN10497849	GEO	public	SRX5078085	Illumina HiSeq 2000	SINGLE	cDNA	TRANSCRIPTOMIC	Vitis vinifera	ILLUMINA	2018-12-02T00:00:00Z	GSM3466285	SRP171126	474500044	fastq,run.zq,sra	ncbi,s3,gs	gs.US,ncbi.public,s3.us-east-1	49	1156773968	2018-11-29T10:06:00Z	1	grape berry	Victoria	GSM3466285
SRR13726264	Vitis vinifera	berry		Cabernet Franc	RNA-Seq	PRJNA701940	SAMN17927081	UC DAVIS	public	SRX10114261	Illumina HiSeq 4000	SINGLE	cDNA	TRANSCRIPTOMIC	Vitis vinifera	ILLUMINA	2021-11-15T00:00:00Z	133	SRP306764	475682413	run.zq,sra,fastq	ncbi,s3,gs	s3.us-east-1,gs.US,ncbi.public	100	1332318700	2021-02-16T21:11:00Z	1	Berry	Cabernet Franc
SRR13726318	Vitis vinifera	berry		Cabernet Franc	RNA-Seq	PRJNA701940	SAMN17927034	UC DAVIS	public	SRX10114207	Illumina HiSeq 4000	SINGLE	cDNA	TRANSCRIPTOMIC	Vitis vinifera	ILLUMINA	2021-11-15T00:00:00Z	86	SRP306764	476053981	fastq,run.zq,sra	ncbi,s3,gs	ncbi.public,gs.US,s3.us-east-1	100	1333456400	2021-02-16T22:38:00Z	1	Berry	Cabernet Franc
SRR5648432	Vitis cinerea	berry	veraison		RNA-Seq	PRJNA389437	SAMN07198930	GEO	public	SRX2885793	Illumina HiSeq 2000	SINGLE	cDNA	TRANSCRIPTOMIC	Vitis cinerea	ILLUMINA	2019-07-14T00:00:00Z	GSM2650966	SRP108690	476461530	fastq,run.zq,sra	gs,ncbi,s3	gs.US,ncbi.public,s3.us-east-1	100	713175800	2017-06-06T15:46:00Z	1	berries	American native grape species	GSM2650966
SRR13726377	Vitis vinifera	berry	veraison	Cabernet Franc	RNA-Seq	PRJNA701940	SAMN17927326	UC DAVIS	public	SRX10114148	Illumina HiSeq 4000	SINGLE	cDNA	TRANSCRIPTOMIC	Vitis vinifera	ILLUMINA	2021-11-15T00:00:00Z	378	SRP306764	476991169	run.zq,fastq,sra	s3,ncbi,gs	ncbi.public,s3.us-east-1,gs.US	101	1284945634	2021-02-16T21:22:00Z	1	Berry	Cabernet Franc
SRR10135147	Vitis davidii	berry	flowering		RNA-Seq	PRJNA565689	SAMN12758822	INSTITUTE OF BOTANY, THE CHINESE ACADEMY OF SCIENCE	public	SRX6863526	Illumina NovaSeq 6000	PAIRED	RANDOM PCR	TRANSCRIPTOMIC	Vitis davidii	ILLUMINA	2020-10-01T00:00:00Z	W05FS_3	SRP222156	477155266	sra,fastq,run.zq	s3,ncbi,gs	s3.us-east-1,gs.US,ncbi.public	202	671482340	2019-09-19T14:01:00Z	1	Berry	Tangwei
SRR13726187	Vitis vinifera	berry	harvest	Cabernet Franc	RNA-Seq	PRJNA701940	SAMN17927150	UC DAVIS	public	SRX10114338	Illumina HiSeq 4000	SINGLE	cDNA	TRANSCRIPTOMIC	Vitis vinifera	ILLUMINA	2021-11-15T00:00:00Z	202	SRP306764	477883347	run.zq,fastq,sra	gs,ncbi,s3	gs.US,ncbi.public,s3.us-east-1	101	1285268632	2021-02-16T20:59:00Z	1	Berry	Cabernet Franc
SRR13726396	Vitis vinifera	berry	fruit formation	Cabernet Franc	RNA-Seq	PRJNA701940	SAMN17926985	UC DAVIS	public	SRX10114129	Illumina HiSeq 4000	SINGLE	cDNA	TRANSCRIPTOMIC	Vitis vinifera	ILLUMINA	2021-11-15T00:00:00Z	37	SRP306764	478057869	sra,run.zq,fastq	ncbi,gs,s3	gs.US,ncbi.public,s3.us-east-1	100	1364608000	2021-02-16T21:24:00Z	1	Berry	Cabernet Franc
SRR13726178	Vitis vinifera	berry	fruit formation	Cabernet Franc	RNA-Seq	PRJNA701940	SAMN17926970	UC DAVIS	public	SRX10114347	Illumina HiSeq 4000	SINGLE	cDNA	TRANSCRIPTOMIC	Vitis vinifera	ILLUMINA	2021-11-15T00:00:00Z	22	SRP306764	478108279	fastq,run.zq,sra	s3,gs,ncbi	s3.us-east-1,gs.US,ncbi.public	101	1275178328	2021-02-16T20:55:00Z	1	Berry	Cabernet Franc
SRR13726415	Vitis vinifera	berry		Cabernet Franc	RNA-Seq	PRJNA701940	SAMN17927291	UC DAVIS	public	SRX10114110	Illumina HiSeq 4000	SINGLE	cDNA	TRANSCRIPTOMIC	Vitis vinifera	ILLUMINA	2021-11-15T00:00:00Z	343	SRP306764	479458071	fastq,sra,run.zq	s3,ncbi,gs	s3.us-east-1,ncbi.public,gs.US	101	1288643951	2021-02-16T21:22:00Z	1	Berry	Cabernet Franc
SRR13726156	Vitis vinifera	berry	harvest	Cabernet Franc	RNA-Seq	PRJNA701940	SAMN17926972	UC DAVIS	public	SRX10114369	Illumina HiSeq 4000	SINGLE	cDNA	TRANSCRIPTOMIC	Vitis vinifera	ILLUMINA	2021-11-15T00:00:00Z	24	SRP306764	479679776	run.zq,sra,fastq	s3,ncbi,gs	gs.US,ncbi.public,s3.us-east-1	101	1268062272	2021-02-16T20:54:00Z	1	Berry	Cabernet Franc
SRR13726430	Vitis vinifera	berry	veraison	Cabernet Franc	RNA-Seq	PRJNA701940	SAMN17927278	UC DAVIS	public	SRX10114479	Illumina HiSeq 4000	SINGLE	cDNA	TRANSCRIPTOMIC	Vitis vinifera	ILLUMINA	2021-11-15T00:00:00Z	330	SRP306764	479760350	fastq,run.zq,sra	s3,gs,ncbi	gs.US,s3.us-east-1,ncbi.public	101	1269054900	2021-02-16T21:22:00Z	1	Berry	Cabernet Franc
SRR13951287	Vitis vinifera	berry		Muscat	RNA-Seq	PRJNA713982	SAMN18277041	GEO	public	SRX10330091	Illumina HiSeq 2000	SINGLE	cDNA	TRANSCRIPTOMIC	Vitis vinifera	ILLUMINA	2021-03-14T00:00:00Z	GSM5169473	SRP310390	479996796	fastq,run.zq,sra	s3,ncbi,gs	gs.US,ncbi.public,s3.us-east-1	49	1218200368	2021-03-12T10:47:00Z	1	grape berry	Muscat Hamburg	GSM5169473
SRR8260974	Vitis vinifera	berry		Muscat	RNA-Seq	PRJNA507550	SAMN10497878	GEO	public	SRX5078112	Illumina HiSeq 2000	SINGLE	cDNA	TRANSCRIPTOMIC	Vitis vinifera	ILLUMINA	2018-12-02T00:00:00Z	GSM3466312	SRP171126	479996809	run.zq,fastq,sra	s3,gs,ncbi	s3.us-east-1,gs.US,ncbi.public	49	1218200368	2018-11-29T10:08:00Z	1	grape berry	Muscat Superior	GSM3466312
SRR13726393	Vitis vinifera	berry	harvest	Cabernet Franc	RNA-Seq	PRJNA701940	SAMN17927311	UC DAVIS	public	SRX10114132	Illumina HiSeq 4000	SINGLE	cDNA	TRANSCRIPTOMIC	Vitis vinifera	ILLUMINA	2021-11-15T00:00:00Z	363	SRP306764	481373906	fastq,sra,run.zq	gs,s3,ncbi	ncbi.public,s3.us-east-1,gs.US	101	1301200675	2021-02-16T21:24:00Z	1	Berry	Cabernet Franc
SRR13951284	Vitis vinifera	berry		Muscat	RNA-Seq	PRJNA713982	SAMN18277046	GEO	public	SRX10330088	Illumina HiSeq 2000	SINGLE	cDNA	TRANSCRIPTOMIC	Vitis vinifera	ILLUMINA	2021-03-14T00:00:00Z	GSM5169470	SRP310390	482164954	fastq,run.zq,sra	gs,ncbi,s3	ncbi.public,gs.US,s3.us-east-1	49	1214684471	2021-03-12T10:48:00Z	1	grape berry	Muscat Hamburg	GSM5169470
SRR8260971	Vitis vinifera	berry		Muscat	RNA-Seq	PRJNA507550	SAMN10497881	GEO	public	SRX5078109	Illumina HiSeq 2000	SINGLE	cDNA	TRANSCRIPTOMIC	Vitis vinifera	ILLUMINA	2018-12-02T00:00:00Z	GSM3466309	SRP171126	482164982	run.zq,fastq,sra	s3,ncbi,gs	ncbi.public,s3.us-east-1,gs.US	49	1214684471	2018-11-29T10:08:00Z	1	grape berry	Muscat Superior	GSM3466309
SRR13726352	Vitis vinifera	berry	veraison	Cabernet Franc	RNA-Seq	PRJNA701940	SAMN17927003	UC DAVIS	public	SRX10114173	Illumina HiSeq 4000	SINGLE	cDNA	TRANSCRIPTOMIC	Vitis vinifera	ILLUMINA	2021-11-15T00:00:00Z	55	SRP306764	482222820	run.zq,sra,fastq	s3,gs,ncbi	s3.us-east-1,ncbi.public,gs.US	100	1351709000	2021-02-16T21:18:00Z	1	Berry	Cabernet Franc
SRR13726317	Vitis vinifera	berry		Cabernet Franc	RNA-Seq	PRJNA701940	SAMN17927035	UC DAVIS	public	SRX10114208	Illumina HiSeq 4000	SINGLE	cDNA	TRANSCRIPTOMIC	Vitis vinifera	ILLUMINA	2021-11-15T00:00:00Z	87	SRP306764	482320932	run.zq,fastq,sra	gs,s3,ncbi	ncbi.public,gs.US,s3.us-east-1	100	1357585600	2021-02-16T21:17:00Z	1	Berry	Cabernet Franc
SRR8260969	Vitis vinifera	berry		Muscat	RNA-Seq	PRJNA507550	SAMN10497826	GEO	public	SRX5078107	Illumina HiSeq 2000	SINGLE	cDNA	TRANSCRIPTOMIC	Vitis vinifera	ILLUMINA	2018-12-02T00:00:00Z	GSM3466307	SRP171126	483002882	sra,run.zq,fastq	s3,ncbi,gs	ncbi.public,gs.US,s3.us-east-1	49	1216219396	2018-11-29T10:08:00Z	1	grape berry	Muscat Superior	GSM3466307
SRR13951282	Vitis vinifera	berry		Muscat	RNA-Seq	PRJNA713982	SAMN18277048	GEO	public	SRX10330086	Illumina HiSeq 2000	SINGLE	cDNA	TRANSCRIPTOMIC	Vitis vinifera	ILLUMINA	2021-03-14T00:00:00Z	GSM5169468	SRP310390	483002884	run.zq,fastq,sra	s3,ncbi,gs	s3.us-east-1,ncbi.public,gs.US	49	1216219396	2021-03-12T10:39:00Z	1	grape berry	Muscat Hamburg	GSM5169468
SRR13726214	Vitis vinifera	berry		Cabernet Franc	RNA-Seq	PRJNA701940	SAMN17927127	UC DAVIS	public	SRX10114311	Illumina HiSeq 4000	SINGLE	cDNA	TRANSCRIPTOMIC	Vitis vinifera	ILLUMINA	2021-11-15T00:00:00Z	179	SRP306764	483608044	fastq,sra,run.zq	gs,ncbi,s3	s3.us-east-1,ncbi.public,gs.US	100	1358128400	2021-02-16T21:11:00Z	1	Berry	Cabernet Franc
SRR13726456	Vitis vinifera	berry	fruit formation	Cabernet Franc	RNA-Seq	PRJNA701940	SAMN17927254	UC DAVIS	public	SRX10114453	Illumina HiSeq 4000	SINGLE	cDNA	TRANSCRIPTOMIC	Vitis vinifera	ILLUMINA	2021-11-15T00:00:00Z	306	SRP306764	483993032	fastq,sra,run.zq	s3,gs,ncbi	s3.us-east-1,ncbi.public,gs.US	101	1308161191	2021-02-16T21:27:00Z	1	Berry	Cabernet Franc
SRR13726418	Vitis vinifera	berry		Cabernet Franc	RNA-Seq	PRJNA701940	SAMN17926983	UC DAVIS	public	SRX10114107	Illumina HiSeq 4000	SINGLE	cDNA	TRANSCRIPTOMIC	Vitis vinifera	ILLUMINA	2021-11-15T00:00:00Z	35	SRP306764	484349080	run.zq,fastq,sra	gs,s3,ncbi	s3.us-east-1,gs.US,ncbi.public	100	1360731500	2021-02-16T21:25:00Z	1	Berry	Cabernet Franc
SRR13726378	Vitis vinifera	berry	fruit formation	Cabernet Franc	RNA-Seq	PRJNA701940	SAMN17927325	UC DAVIS	public	SRX10114147	Illumina HiSeq 4000	SINGLE	cDNA	TRANSCRIPTOMIC	Vitis vinifera	ILLUMINA	2021-11-15T00:00:00Z	377	SRP306764	484397292	run.zq,fastq,sra	s3,gs,ncbi	gs.US,s3.us-east-1,ncbi.public	101	1310217652	2021-02-16T21:20:00Z	1	Berry	Cabernet Franc
SRR13726473	Vitis vinifera	berry	fruit formation	Cabernet Franc	RNA-Seq	PRJNA701940	SAMN17927239	UC DAVIS	public	SRX10114436	Illumina HiSeq 4000	SINGLE	cDNA	TRANSCRIPTOMIC	Vitis vinifera	ILLUMINA	2021-11-15T00:00:00Z	291	SRP306764	485068896	sra,run.zq,fastq	gs,ncbi,s3	ncbi.public,s3.us-east-1,gs.US	101	1314647108	2021-02-16T21:27:00Z	1	Berry	Cabernet Franc
SRR5989176	Vitis vinifera	berry	veraison	Riesling	RNA-Seq	PRJNA400621	SAMN07572091	GEO	public	SRX3144945	Illumina HiSeq 2000	SINGLE	cDNA	TRANSCRIPTOMIC	Vitis vinifera	ILLUMINA	2017-10-11T00:00:00Z	GSM2758512	SRP116553	485510515	fastq,run.zq,sra	gs,ncbi,s3	gs.US,ncbi.public,s3.us-east-1	49	1142387568	2017-08-29T15:26:00Z	1		Riesling	GSM2758512
SRR5989163	Vitis vinifera	berry	veraison	Cabernet Sauvignon	RNA-Seq	PRJNA400621	SAMN07572066	GEO	public	SRX3144932	Illumina HiSeq 2000	SINGLE	cDNA	TRANSCRIPTOMIC	Vitis vinifera	ILLUMINA	2017-10-11T00:00:00Z	GSM2758499	SRP116553	487294392	fastq,run.zq,sra	gs,ncbi,s3	gs.US,ncbi.public,s3.us-east-1	49	1208995522	2017-08-29T15:27:00Z	1		Cabernet Sauvignon	GSM2758499
SRR13726420	Vitis vinifera	berry	harvest	Cabernet Franc	RNA-Seq	PRJNA701940	SAMN17927287	UC DAVIS	public	SRX10114105	Illumina HiSeq 4000	SINGLE	cDNA	TRANSCRIPTOMIC	Vitis vinifera	ILLUMINA	2021-11-15T00:00:00Z	339	SRP306764	488452731	run.zq,sra,fastq	gs,ncbi,s3	ncbi.public,gs.US,s3.us-east-1	101	1323238168	2021-02-16T21:25:00Z	1	Berry	Cabernet Franc
SRR10135128	Vitis vinifera	berry	veraison		RNA-Seq	PRJNA565689	SAMN12758839	INSTITUTE OF BOTANY, THE CHINESE ACADEMY OF SCIENCE	public	SRX6863545	Illumina NovaSeq 6000	PAIRED	RANDOM PCR	TRANSCRIPTOMIC	Vitis vinifera	ILLUMINA	2020-10-01T00:00:00Z	V03V_2	SRP222156	488474058	sra,fastq,run.zq	ncbi,s3,gs	gs.US,s3.us-east-1,ncbi.public	202	723148082	2019-09-19T13:30:00Z	1	Berry	Jingxiu
SRR13726095	Vitis vinifera	berry	veraison	Cabernet Franc	RNA-Seq	PRJNA701940	SAMN17927234	UC DAVIS	public	SRX10114430	Illumina HiSeq 4000	SINGLE	cDNA	TRANSCRIPTOMIC	Vitis vinifera	ILLUMINA	2021-11-15T00:00:00Z	286	SRP306764	488623860	sra,run.zq,fastq	s3,gs,ncbi	gs.US,ncbi.public,s3.us-east-1	101	1324192618	2021-02-16T20:50:00Z	1	Berry	Cabernet Franc
SRR13726173	Vitis vinifera	berry	harvest	Cabernet Franc	RNA-Seq	PRJNA701940	SAMN17927163	UC DAVIS	public	SRX10114352	Illumina HiSeq 4000	SINGLE	cDNA	TRANSCRIPTOMIC	Vitis vinifera	ILLUMINA	2021-11-15T00:00:00Z	215	SRP306764	489104001	fastq,sra,run.zq	gs,ncbi,s3	gs.US,ncbi.public,s3.us-east-1	101	1304326322	2021-02-16T20:55:00Z	1	Berry	Cabernet Franc
SRR13726219	Vitis vinifera	berry	fruit formation	Cabernet Franc	RNA-Seq	PRJNA701940	SAMN17927122	UC DAVIS	public	SRX10114306	Illumina HiSeq 4000	SINGLE	cDNA	TRANSCRIPTOMIC	Vitis vinifera	ILLUMINA	2021-11-15T00:00:00Z	174	SRP306764	489695492	run.zq,fastq,sra	ncbi,s3,gs	s3.us-east-1,ncbi.public,gs.US	100	1380810200	2021-02-16T20:59:00Z	1	Berry	Cabernet Franc
SRR13726209	Vitis vinifera	berry	veraison	Cabernet Franc	RNA-Seq	PRJNA701940	SAMN17927131	UC DAVIS	public	SRX10114316	Illumina HiSeq 4000	SINGLE	cDNA	TRANSCRIPTOMIC	Vitis vinifera	ILLUMINA	2021-11-15T00:00:00Z	183	SRP306764	489856691	run.zq,fastq,sra	gs,s3,ncbi	s3.us-east-1,gs.US,ncbi.public	100	1386237900	2021-02-16T20:57:00Z	1	Berry	Cabernet Franc
SRR13726223	Vitis vinifera	berry	fruit formation	Cabernet Franc	RNA-Seq	PRJNA701940	SAMN17926966	UC DAVIS	public	SRX10114302	Illumina HiSeq 4000	SINGLE	cDNA	TRANSCRIPTOMIC	Vitis vinifera	ILLUMINA	2021-11-15T00:00:00Z	18	SRP306764	490457223	run.zq,fastq,sra	s3,ncbi,gs	s3.us-east-1,ncbi.public,gs.US	101	1304785973	2021-02-16T21:06:00Z	1	Berry	Cabernet Franc
SRR6322849	Vitis vinifera	berry		Muscat	RNA-Seq	PRJNA419810	SAMN08098263	AGRICULTURAL RESEARCH ORGANISATION - VOLCANI CENTER - ISRAEL	public	SRX3422656	Illumina HiSeq 2000	SINGLE	RANDOM	TRANSCRIPTOMIC	Vitis vinifera	ILLUMINA	2018-12-11T00:00:00Z	vitis_vinifera_three_strains	SRP125645	490492534	fastq,run.zq,sra	gs,ncbi,s3	gs.US,ncbi.public,s3.us-east-1	51	1421184411	2017-11-26T14:39:00Z	1	fruit
SRR5648409	Vitis acerifolia	berry	veraison		RNA-Seq	PRJNA389437	SAMN07198974	GEO	public	SRX2885770	Illumina HiSeq 2000	SINGLE	cDNA	TRANSCRIPTOMIC	Vitis acerifolia	ILLUMINA	2019-07-14T00:00:00Z	GSM2650943	SRP108690	491379120	fastq,run.zq,sra	gs,ncbi,s3	gs.US,ncbi.public,s3.us-east-1	100	733403700	2017-06-06T15:44:00Z	1	berries	wild species	GSM2650943
SRR5989155	Vitis vinifera	berry	veraison	Cabernet Sauvignon	RNA-Seq	PRJNA400621	SAMN07572074	GEO	public	SRX3144924	Illumina HiSeq 2000	SINGLE	cDNA	TRANSCRIPTOMIC	Vitis vinifera	ILLUMINA	2017-10-11T00:00:00Z	GSM2758491	SRP116553	491512564	fastq,run.zq,sra	gs,ncbi,s3	gs.US,ncbi.public,s3.us-east-1	49	1202614644	2017-08-29T15:24:00Z	1		Cabernet Sauvignon	GSM2758491
SRR5989183	Vitis vinifera	berry	veraison	Riesling	RNA-Seq	PRJNA400621	SAMN07572084	GEO	public	SRX3144952	Illumina HiSeq 2000	SINGLE	cDNA	TRANSCRIPTOMIC	Vitis vinifera	ILLUMINA	2017-10-11T00:00:00Z	GSM2758519	SRP116553	491827162	fastq,run.zq,sra	gs,ncbi,s3	gs.US,ncbi.public,s3.us-east-1	49	1227870861	2017-08-29T15:26:00Z	1		Riesling	GSM2758519
SRR13726449	Vitis vinifera	berry	harvest	Cabernet Franc	RNA-Seq	PRJNA701940	SAMN17927260	UC DAVIS	public	SRX10114460	Illumina HiSeq 4000	SINGLE	cDNA	TRANSCRIPTOMIC	Vitis vinifera	ILLUMINA	2021-11-15T00:00:00Z	312	SRP306764	491894536	fastq,run.zq,sra	s3,gs,ncbi	ncbi.public,gs.US,s3.us-east-1	101	1327182622	2021-02-16T21:26:00Z	1	Berry	Cabernet Franc
SRR13726148	Vitis vinifera	berry		Cabernet Franc	RNA-Seq	PRJNA701940	SAMN17927186	UC DAVIS	public	SRX10114377	Illumina HiSeq 4000	SINGLE	cDNA	TRANSCRIPTOMIC	Vitis vinifera	ILLUMINA	2021-11-15T00:00:00Z	238	SRP306764	492069186	run.zq,fastq,sra	ncbi,gs,s3	gs.US,ncbi.public,s3.us-east-1	101	1320559244	2021-02-16T20:54:00Z	1	Berry	Cabernet Franc
SRR13726090	Vitis vinifera	berry	veraison	Cabernet Franc	RNA-Seq	PRJNA701940	SAMN17926978	UC DAVIS	public	SRX10114435	Illumina HiSeq 4000	SINGLE	cDNA	TRANSCRIPTOMIC	Vitis vinifera	ILLUMINA	2021-11-15T00:00:00Z	30	SRP306764	492175797	run.zq,fastq,sra	ncbi,gs,s3	s3.us-east-1,gs.US,ncbi.public	101	1300809805	2021-02-16T20:54:00Z	1	Berry	Cabernet Franc
SRR13726136	Vitis vinifera	berry	fruit formation	Cabernet Franc	RNA-Seq	PRJNA701940	SAMN17927197	UC DAVIS	public	SRX10114389	Illumina HiSeq 4000	SINGLE	cDNA	TRANSCRIPTOMIC	Vitis vinifera	ILLUMINA	2021-11-15T00:00:00Z	249	SRP306764	492464000	run.zq,fastq,sra	s3,gs,ncbi	ncbi.public,gs.US,s3.us-east-1	101	1324304728	2021-02-16T20:53:00Z	1	Berry	Cabernet Franc
SRR21996675	Vitis vinifera	berry	harvest	Chardonnay	RNA-Seq	PRJNA892716	SAMN31394118	THE UNIVERSITY OF ADELAIDE	public	SRX17979154	Illumina HiSeq 2500	SINGLE	unspecified	TRANSCRIPTOMIC	Vitis vinifera	ILLUMINA	2023-12-31T00:00:00Z	10_Ch_C1_C9P2AANXX_TAGCTT_L003_R1	SRP403810	492562568	fastq,run.zq,sra	gs,ncbi,s3	gs.US,ncbi.public,s3.us-east-1	99	1242141980	2022-10-20T23:16:00Z	1	whole berries	Chardonnay
SRR5989153	Vitis vinifera	berry	veraison	Cabernet Sauvignon	RNA-Seq	PRJNA400621	SAMN07572076	GEO	public	SRX3144922	Illumina HiSeq 2000	SINGLE	cDNA	TRANSCRIPTOMIC	Vitis vinifera	ILLUMINA	2017-10-11T00:00:00Z	GSM2758489	SRP116553	492627273	fastq,run.zq,sra	gs,ncbi,s3	gs.US,ncbi.public,s3.us-east-1	49	1204957579	2017-08-29T15:25:00Z	1		Cabernet Sauvignon	GSM2758489
SRR13726091	Vitis vinifera	berry	veraison	Cabernet Franc	RNA-Seq	PRJNA701940	SAMN17927238	UC DAVIS	public	SRX10114434	Illumina HiSeq 4000	SINGLE	cDNA	TRANSCRIPTOMIC	Vitis vinifera	ILLUMINA	2021-11-15T00:00:00Z	290	SRP306764	492977639	sra,run.zq,fastq	ncbi,s3,gs	s3.us-east-1,gs.US,ncbi.public	101	1324156662	2021-02-16T20:51:00Z	1	Berry	Cabernet Franc
SRR13726301	Vitis vinifera	berry	veraison	Cabernet Franc	RNA-Seq	PRJNA701940	SAMN17926950	UC DAVIS	public	SRX10114224	Illumina HiSeq 4000	SINGLE	cDNA	TRANSCRIPTOMIC	Vitis vinifera	ILLUMINA	2021-11-15T00:00:00Z	2	SRP306764	493608925	run.zq,fastq,sra	s3,gs,ncbi	ncbi.public,s3.us-east-1,gs.US	101	1311960710	2021-02-16T21:17:00Z	1	Berry	Cabernet Franc
SRR5648444	Vitis labrusca	berry	veraison		RNA-Seq	PRJNA389437	SAMN07198961	GEO	public	SRX2885805	Illumina HiSeq 2000	SINGLE	cDNA	TRANSCRIPTOMIC	Vitis labrusca	ILLUMINA	2019-07-14T00:00:00Z	GSM2650978	SRP108690	493790784	fastq,run.zq,sra	gs,ncbi,s3	gs.US,ncbi.public,s3.us-east-1	100	741230000	2017-06-06T15:48:00Z	1	berries	hybrid of Vitis vinerfera and Vitis labrusca	GSM2650978
SRR13726255	Vitis vinifera	berry	fruit formation	Cabernet Franc	RNA-Seq	PRJNA701940	SAMN17927089	UC DAVIS	public	SRX10114270	Illumina HiSeq 4000	SINGLE	cDNA	TRANSCRIPTOMIC	Vitis vinifera	ILLUMINA	2021-11-15T00:00:00Z	141	SRP306764	494344709	sra,fastq,run.zq	ncbi,s3,gs	ncbi.public,s3.us-east-1,gs.US	100	1396558600	2021-02-16T21:11:00Z	1	Berry	Cabernet Franc
SRR13726152	Vitis vinifera	berry	veraison	Cabernet Franc	RNA-Seq	PRJNA701940	SAMN17927182	UC DAVIS	public	SRX10114373	Illumina HiSeq 4000	SINGLE	cDNA	TRANSCRIPTOMIC	Vitis vinifera	ILLUMINA	2021-11-15T00:00:00Z	234	SRP306764	494587298	sra,run.zq,fastq	s3,ncbi,gs	s3.us-east-1,ncbi.public,gs.US	101	1316422284	2021-02-16T20:54:00Z	1	Berry	Cabernet Franc
SRR13726400	Vitis vinifera	berry	veraison	Cabernet Franc	RNA-Seq	PRJNA701940	SAMN17927305	UC DAVIS	public	SRX10114125	Illumina HiSeq 4000	SINGLE	cDNA	TRANSCRIPTOMIC	Vitis vinifera	ILLUMINA	2021-11-15T00:00:00Z	357	SRP306764	495473441	run.zq,fastq,sra	s3,ncbi,gs	ncbi.public,s3.us-east-1,gs.US	101	1334349077	2021-02-16T21:25:00Z	1	Berry	Cabernet Franc
SRR4425617	Vitis vinifera	berry	harvest	Merlot	RNA-Seq	PRJNA348618	SAMN05912935	UNIVERSITY OF BRITISH COLUMBIA	public	SRX2247543	Illumina HiSeq 2000	SINGLE	cDNA	TRANSCRIPTOMIC	Vitis vinifera	ILLUMINA	2017-07-16T00:00:00Z	ME117	SRP091611	495691345	fastq,run.zq,sra	gs,ncbi,s3	gs.US,ncbi.public,s3.us-east-1	50	725903850	2016-10-16T06:20:00Z	1	Berry	Merlot
SRR6322856	Vitis vinifera	berry		Muscat	RNA-Seq	PRJNA419810	SAMN08098263	AGRICULTURAL RESEARCH ORGANISATION - VOLCANI CENTER - ISRAEL	public	SRX3422649	Illumina HiSeq 2000	SINGLE	RANDOM	TRANSCRIPTOMIC	Vitis vinifera	ILLUMINA	2018-12-11T00:00:00Z	vitis_vinifera_three_strains	SRP125645	495756077	fastq,run.zq,sra	gs,ncbi,s3	gs.US,ncbi.public,s3.us-east-1	51	1428599046	2017-11-26T14:40:00Z	1	fruit
SRR13951283	Vitis vinifera	berry		Muscat	RNA-Seq	PRJNA713982	SAMN18277047	GEO	public	SRX10330087	Illumina HiSeq 2000	SINGLE	cDNA	TRANSCRIPTOMIC	Vitis vinifera	ILLUMINA	2021-03-14T00:00:00Z	GSM5169469	SRP310390	496346076	run.zq,fastq,sra	gs,ncbi,s3	gs.US,s3.us-east-1,ncbi.public	49	1245064618	2021-03-12T10:46:00Z	1	grape berry	Muscat Hamburg	GSM5169469
SRR8260970	Vitis vinifera	berry		Muscat	RNA-Seq	PRJNA507550	SAMN10497825	GEO	public	SRX5078108	Illumina HiSeq 2000	SINGLE	cDNA	TRANSCRIPTOMIC	Vitis vinifera	ILLUMINA	2018-12-02T00:00:00Z	GSM3466308	SRP171126	496346084	run.zq,fastq,sra	gs,s3,ncbi	gs.US,s3.us-east-1,ncbi.public	49	1245064618	2018-11-29T10:08:00Z	1	grape berry	Muscat Superior	GSM3466308
SRR13726370	Vitis vinifera	berry	harvest	Cabernet Franc	RNA-Seq	PRJNA701940	SAMN17927332	UC DAVIS	public	SRX10114155	Illumina HiSeq 4000	SINGLE	cDNA	TRANSCRIPTOMIC	Vitis vinifera	ILLUMINA	2021-11-15T00:00:00Z	384	SRP306764	496437826	run.zq,fastq,sra	s3,ncbi,gs	s3.us-east-1,ncbi.public,gs.US	101	1339811561	2021-02-16T21:21:00Z	1	Berry	Cabernet Franc
ERR7421553	Vitis vinifera	berry			RNA-Seq	PRJEB48949	SAMEA11296479	UD-GenoMed Medical Genomic Technologies Ltd., H4032 Debrecen, Nagyerdei krt. 98., Hungary	public	ERX6991146	NextSeq 500	SINGLE	PolyA	TRANSCRIPTOMIC	Vitis vinifera	ILLUMINA	2021-11-26T00:00:00Z	SAMEA11296479	ERP133391	497240636	sra,run.zq,fastq	ncbi,gs,s3	ncbi.public,s3.us-east-1,gs.US	75	1358055769	2021-12-13T22:52:00Z	1		Furmint
SRR13726102	Vitis vinifera	berry	veraison	Cabernet Franc	RNA-Seq	PRJNA701940	SAMN17927228	UC DAVIS	public	SRX10114423	Illumina HiSeq 4000	SINGLE	cDNA	TRANSCRIPTOMIC	Vitis vinifera	ILLUMINA	2021-11-15T00:00:00Z	280	SRP306764	497282782	run.zq,sra,fastq	s3,ncbi,gs	s3.us-east-1,ncbi.public,gs.US	101	1344155975	2021-02-16T20:51:00Z	1	Berry	Cabernet Franc
SRR13726303	Vitis vinifera	berry	veraison	Cabernet Franc	RNA-Seq	PRJNA701940	SAMN17927048	UC DAVIS	public	SRX10114222	Illumina HiSeq 4000	SINGLE	cDNA	TRANSCRIPTOMIC	Vitis vinifera	ILLUMINA	2021-11-15T00:00:00Z	100	SRP306764	497459824	run.zq,fastq,sra	s3,gs,ncbi	ncbi.public,gs.US,s3.us-east-1	101	1347025486	2021-02-16T21:16:00Z	1	Berry	Cabernet Franc
SRR13726471	Vitis vinifera	berry		Cabernet Franc	RNA-Seq	PRJNA701940	SAMN17927241	UC DAVIS	public	SRX10114438	Illumina HiSeq 4000	SINGLE	cDNA	TRANSCRIPTOMIC	Vitis vinifera	ILLUMINA	2021-11-15T00:00:00Z	293	SRP306764	497928418	run.zq,sra,fastq	s3,ncbi,gs	s3.us-east-1,ncbi.public,gs.US	101	1338546435	2021-02-16T21:27:00Z	1	Berry	Cabernet Franc
SRR13726260	Vitis vinifera	berry		Cabernet Franc	RNA-Seq	PRJNA701940	SAMN17927085	UC DAVIS	public	SRX10114265	Illumina HiSeq 4000	SINGLE	cDNA	TRANSCRIPTOMIC	Vitis vinifera	ILLUMINA	2021-11-15T00:00:00Z	137	SRP306764	498747902	sra,fastq,run.zq	ncbi,s3,gs	gs.US,s3.us-east-1,ncbi.public	100	1375837500	2021-02-16T21:12:00Z	1	Berry	Cabernet Franc
SRR13726291	Vitis vinifera	berry	veraison	Cabernet Franc	RNA-Seq	PRJNA701940	SAMN17927057	UC DAVIS	public	SRX10114234	Illumina HiSeq 4000	SINGLE	cDNA	TRANSCRIPTOMIC	Vitis vinifera	ILLUMINA	2021-11-15T00:00:00Z	109	SRP306764	499455460	run.zq,fastq,sra	s3,gs,ncbi	s3.us-east-1,gs.US,ncbi.public	101	1352346974	2021-02-16T21:16:00Z	1	Berry	Cabernet Franc
SRR13726380	Vitis vinifera	berry	fruit formation	Cabernet Franc	RNA-Seq	PRJNA701940	SAMN17927323	UC DAVIS	public	SRX10114145	Illumina HiSeq 4000	SINGLE	cDNA	TRANSCRIPTOMIC	Vitis vinifera	ILLUMINA	2021-11-15T00:00:00Z	375	SRP306764	499605166	sra,run.zq,fastq	ncbi,s3,gs	ncbi.public,gs.US,s3.us-east-1	101	1363446874	2021-02-16T21:19:00Z	1	Berry	Cabernet Franc
SRR5989169	Vitis vinifera	berry	veraison	Cabernet Sauvignon	RNA-Seq	PRJNA400621	SAMN07572098	GEO	public	SRX3144938	Illumina HiSeq 2000	SINGLE	cDNA	TRANSCRIPTOMIC	Vitis vinifera	ILLUMINA	2017-10-11T00:00:00Z	GSM2758505	SRP116553	499790835	fastq,run.zq,sra	gs,ncbi,s3	gs.US,ncbi.public,s3.us-east-1	49	1238307518	2017-08-29T15:24:00Z	1		Cabernet Sauvignon	GSM2758505
SRR13726115	Vitis vinifera	berry	veraison	Cabernet Franc	RNA-Seq	PRJNA701940	SAMN17927216	UC DAVIS	public	SRX10114410	Illumina HiSeq 4000	SINGLE	cDNA	TRANSCRIPTOMIC	Vitis vinifera	ILLUMINA	2021-11-15T00:00:00Z	268	SRP306764	500739020	run.zq,fastq,sra	gs,ncbi,s3	ncbi.public,gs.US,s3.us-east-1	101	1351932268	2021-02-16T20:52:00Z	1	Berry	Cabernet Franc
SRR13726461	Vitis vinifera	berry	harvest	Cabernet Franc	RNA-Seq	PRJNA701940	SAMN17927249	UC DAVIS	public	SRX10114448	Illumina HiSeq 4000	SINGLE	cDNA	TRANSCRIPTOMIC	Vitis vinifera	ILLUMINA	2021-11-15T00:00:00Z	301	SRP306764	500979751	run.zq,fastq,sra	ncbi,s3,gs	ncbi.public,gs.US,s3.us-east-1	101	1348226982	2021-02-16T21:29:00Z	1	Berry	Cabernet Franc
SRR13726307	Vitis vinifera	berry	fruit formation	Cabernet Franc	RNA-Seq	PRJNA701940	SAMN17927044	UC DAVIS	public	SRX10114218	Illumina HiSeq 4000	SINGLE	cDNA	TRANSCRIPTOMIC	Vitis vinifera	ILLUMINA	2021-11-15T00:00:00Z	96	SRP306764	501230729	fastq,run.zq,sra	ncbi,s3,gs	gs.US,ncbi.public,s3.us-east-1	100	1410598000	2021-02-16T21:17:00Z	1	Berry	Cabernet Franc
SRR13726371	Vitis vinifera	berry		Cabernet Franc	RNA-Seq	PRJNA701940	SAMN17927331	UC DAVIS	public	SRX10114154	Illumina HiSeq 4000	SINGLE	cDNA	TRANSCRIPTOMIC	Vitis vinifera	ILLUMINA	2021-11-15T00:00:00Z	383	SRP306764	501303375	fastq,run.zq,sra	s3,gs,ncbi	gs.US,ncbi.public,s3.us-east-1	101	1355693508	2021-02-16T21:20:00Z	1	Berry	Cabernet Franc
SRR8260951	Vitis vinifera	berry		Victoria	RNA-Seq	PRJNA507550	SAMN10497845	GEO	public	SRX5078089	Illumina HiSeq 2000	SINGLE	cDNA	TRANSCRIPTOMIC	Vitis vinifera	ILLUMINA	2018-12-02T00:00:00Z	GSM3466289	SRP171126	501575867	run.zq,sra,fastq	ncbi,s3,gs	s3.us-east-1,gs.US,ncbi.public	49	1271124582	2018-11-29T10:07:00Z	1	grape berry	Victoria	GSM3466289
SRR13951264	Vitis vinifera	berry		Victoria	RNA-Seq	PRJNA713982	SAMN18277005	GEO	public	SRX10330068	Illumina HiSeq 2000	SINGLE	cDNA	TRANSCRIPTOMIC	Vitis vinifera	ILLUMINA	2021-03-14T00:00:00Z	GSM5169450	SRP310390	501575876	fastq,run.zq,sra	s3,gs,ncbi	gs.US,s3.us-east-1,ncbi.public	49	1271124582	2021-03-12T10:39:00Z	1	grape berry	Victoria	GSM5169450
SRR13726211	Vitis vinifera	berry	fruit formation	Cabernet Franc	RNA-Seq	PRJNA701940	SAMN17927129	UC DAVIS	public	SRX10114314	Illumina HiSeq 4000	SINGLE	cDNA	TRANSCRIPTOMIC	Vitis vinifera	ILLUMINA	2021-11-15T00:00:00Z	181	SRP306764	501617827	fastq,sra,run.zq	s3,gs,ncbi	ncbi.public,s3.us-east-1,gs.US	100	1431696800	2021-02-16T21:01:00Z	1	Berry	Cabernet Franc
SRR13726296	Vitis vinifera	berry	veraison	Cabernet Franc	RNA-Seq	PRJNA701940	SAMN17927052	UC DAVIS	public	SRX10114229	Illumina HiSeq 4000	SINGLE	cDNA	TRANSCRIPTOMIC	Vitis vinifera	ILLUMINA	2021-11-15T00:00:00Z	104	SRP306764	501636283	fastq,sra,run.zq	gs,ncbi,s3	s3.us-east-1,ncbi.public,gs.US	101	1368046818	2021-02-16T21:16:00Z	1	Berry	Cabernet Franc
SRR13726472	Vitis vinifera	berry		Cabernet Franc	RNA-Seq	PRJNA701940	SAMN17927240	UC DAVIS	public	SRX10114437	Illumina HiSeq 4000	SINGLE	cDNA	TRANSCRIPTOMIC	Vitis vinifera	ILLUMINA	2021-11-15T00:00:00Z	292	SRP306764	502945473	fastq,sra,run.zq	s3,ncbi,gs	gs.US,s3.us-east-1,ncbi.public	101	1350834701	2021-02-16T21:26:00Z	1	Berry	Cabernet Franc
SRR13726379	Vitis vinifera	berry	veraison	Cabernet Franc	RNA-Seq	PRJNA701940	SAMN17927324	UC DAVIS	public	SRX10114146	Illumina HiSeq 4000	SINGLE	cDNA	TRANSCRIPTOMIC	Vitis vinifera	ILLUMINA	2021-11-15T00:00:00Z	376	SRP306764	503104834	sra,fastq,run.zq	ncbi,gs,s3	s3.us-east-1,ncbi.public,gs.US	101	1364491315	2021-02-16T21:20:00Z	1	Berry	Cabernet Franc
SRR13726394	Vitis vinifera	berry		Cabernet Franc	RNA-Seq	PRJNA701940	SAMN17927310	UC DAVIS	public	SRX10114131	Illumina HiSeq 4000	SINGLE	cDNA	TRANSCRIPTOMIC	Vitis vinifera	ILLUMINA	2021-11-15T00:00:00Z	362	SRP306764	503328728	fastq,run.zq,sra	s3,gs,ncbi	ncbi.public,s3.us-east-1,gs.US	101	1358558474	2021-02-16T21:27:00Z	1	Berry	Cabernet Franc
SRR5989161	Vitis vinifera	berry	veraison	Cabernet Sauvignon	RNA-Seq	PRJNA400621	SAMN07572068	GEO	public	SRX3144930	Illumina HiSeq 2000	SINGLE	cDNA	TRANSCRIPTOMIC	Vitis vinifera	ILLUMINA	2017-10-11T00:00:00Z	GSM2758497	SRP116553	503577123	fastq,run.zq,sra	gs,ncbi,s3	gs.US,ncbi.public,s3.us-east-1	49	1243224374	2017-08-29T15:24:00Z	1		Cabernet Sauvignon	GSM2758497
SRR13726280	Vitis vinifera	berry		Cabernet Franc	RNA-Seq	PRJNA701940	SAMN17927067	UC DAVIS	public	SRX10114245	Illumina HiSeq 4000	SINGLE	cDNA	TRANSCRIPTOMIC	Vitis vinifera	ILLUMINA	2021-11-15T00:00:00Z	119	SRP306764	503788956	sra,run.zq,fastq	gs,s3,ncbi	ncbi.public,s3.us-east-1,gs.US	101	1364551107	2021-02-16T21:12:00Z	1	Berry	Cabernet Franc
SRR8096808	Vitis vinifera	berry	harvest	Cabernet Sauvignon	RNA-Seq	PRJNA433195	SAMN08472473	UC DAVIS	public	SRX4923646	Illumina HiSeq 4000	SINGLE	cDNA	TRANSCRIPTOMIC	Vitis vinifera	ILLUMINA	2022-01-31T00:00:00Z	RNAseq_Harvest	SRP132320	504830212	sra,run.zq	ncbi,s3,gs	ncbi.public,gs.US,s3.us-east-1	101	1429877402	2018-10-23T13:36:00Z	1	berry	Cabernet Sauvignon
SRR13726404	Vitis vinifera	berry	harvest	Cabernet Franc	RNA-Seq	PRJNA701940	SAMN17927301	UC DAVIS	public	SRX10114121	Illumina HiSeq 4000	SINGLE	cDNA	TRANSCRIPTOMIC	Vitis vinifera	ILLUMINA	2021-11-15T00:00:00Z	353	SRP306764	505201892	run.zq,fastq,sra	ncbi,gs,s3	s3.us-east-1,gs.US,ncbi.public	101	1365084387	2021-02-16T21:25:00Z	1	Berry	Cabernet Franc
SRR13726272	Vitis vinifera	berry		Cabernet Franc	RNA-Seq	PRJNA701940	SAMN17927074	UC DAVIS	public	SRX10114253	Illumina HiSeq 4000	SINGLE	cDNA	TRANSCRIPTOMIC	Vitis vinifera	ILLUMINA	2021-11-15T00:00:00Z	126	SRP306764	505827969	sra,fastq,run.zq	gs,s3,ncbi	s3.us-east-1,gs.US,ncbi.public	101	1369623630	2021-02-16T21:11:00Z	1	Berry	Cabernet Franc
SRR13726169	Vitis vinifera	berry	harvest	Cabernet Franc	RNA-Seq	PRJNA701940	SAMN17927167	UC DAVIS	public	SRX10114356	Illumina HiSeq 4000	SINGLE	cDNA	TRANSCRIPTOMIC	Vitis vinifera	ILLUMINA	2021-11-15T00:00:00Z	219	SRP306764	507282376	run.zq,fastq,sra	ncbi,gs,s3	gs.US,s3.us-east-1,ncbi.public	101	1368845728	2021-02-16T20:56:00Z	1	Berry	Cabernet Franc
SRR13726295	Vitis vinifera	berry	veraison	Cabernet Franc	RNA-Seq	PRJNA701940	SAMN17927053	UC DAVIS	public	SRX10114230	Illumina HiSeq 4000	SINGLE	cDNA	TRANSCRIPTOMIC	Vitis vinifera	ILLUMINA	2021-11-15T00:00:00Z	105	SRP306764	507634777	fastq,run.zq,sra	gs,s3,ncbi	gs.US,ncbi.public,s3.us-east-1	101	1377714841	2021-02-16T21:17:00Z	1	Berry	Cabernet Franc
SRR13726131	Vitis vinifera	berry		Cabernet Franc	RNA-Seq	PRJNA701940	SAMN17927201	UC DAVIS	public	SRX10114394	Illumina HiSeq 4000	SINGLE	cDNA	TRANSCRIPTOMIC	Vitis vinifera	ILLUMINA	2021-11-15T00:00:00Z	253	SRP306764	508672344	run.zq,fastq,sra	s3,gs,ncbi	ncbi.public,s3.us-east-1,gs.US	101	1368272351	2021-02-16T20:52:00Z	1	Berry	Cabernet Franc
SRR13726460	Vitis vinifera	berry	fruit formation	Cabernet Franc	RNA-Seq	PRJNA701940	SAMN17927250	UC DAVIS	public	SRX10114449	Illumina HiSeq 4000	SINGLE	cDNA	TRANSCRIPTOMIC	Vitis vinifera	ILLUMINA	2021-11-15T00:00:00Z	302	SRP306764	509322138	sra,run.zq,fastq	s3,ncbi,gs	ncbi.public,s3.us-east-1,gs.US	101	1391721218	2021-02-16T21:29:00Z	1	Berry	Cabernet Franc
SRR13726208	Vitis vinifera	berry	fruit formation	Cabernet Franc	RNA-Seq	PRJNA701940	SAMN17927132	UC DAVIS	public	SRX10114317	Illumina HiSeq 4000	SINGLE	cDNA	TRANSCRIPTOMIC	Vitis vinifera	ILLUMINA	2021-11-15T00:00:00Z	184	SRP306764	509459591	sra,fastq,run.zq	ncbi,gs,s3	s3.us-east-1,ncbi.public,gs.US	100	1444451400	2021-02-16T21:00:00Z	1	Berry	Cabernet Franc
SRR8096803	Vitis vinifera	berry	fruit formation	Cabernet Sauvignon	RNA-Seq	PRJNA433195	SAMN08472470	UC DAVIS	public	SRX4923651	Illumina HiSeq 4000	SINGLE	cDNA	TRANSCRIPTOMIC	Vitis vinifera	ILLUMINA	2022-01-31T00:00:00Z	RNAseq_Pre-Veraison	SRP132320	509534058	sra,run.zq	s3,ncbi,gs	ncbi.public,gs.US,s3.us-east-1	101	1446207890	2018-10-23T13:39:00Z	1	berry	Cabernet Sauvignon
SRR13726125	Vitis vinifera	berry	veraison	Cabernet Franc	RNA-Seq	PRJNA701940	SAMN17927207	UC DAVIS	public	SRX10114400	Illumina HiSeq 4000	SINGLE	cDNA	TRANSCRIPTOMIC	Vitis vinifera	ILLUMINA	2021-11-15T00:00:00Z	259	SRP306764	509756399	sra,run.zq,fastq	ncbi,gs,s3	s3.us-east-1,ncbi.public,gs.US	101	1353957318	2021-02-16T20:52:00Z	1	Berry	Cabernet Franc
SRR10135162	Vitis vinifera	berry	flowering	Merlot	RNA-Seq	PRJNA565689	SAMN12758808	INSTITUTE OF BOTANY, THE CHINESE ACADEMY OF SCIENCE	public	SRX6863511	Illumina NovaSeq 6000	PAIRED	RANDOM PCR	TRANSCRIPTOMIC	Vitis vinifera	ILLUMINA	2020-10-01T00:00:00Z	V05FS_3	SRP222156	510243040	run.zq,sra,fastq	ncbi,s3,gs	gs.US,s3.us-east-1,ncbi.public	202	767290738	2019-09-19T14:08:00Z	1	Berry	Merlot
SRR5989157	Vitis vinifera	berry	veraison	Cabernet Sauvignon	RNA-Seq	PRJNA400621	SAMN07572072	GEO	public	SRX3144926	Illumina HiSeq 2000	SINGLE	cDNA	TRANSCRIPTOMIC	Vitis vinifera	ILLUMINA	2017-10-11T00:00:00Z	GSM2758493	SRP116553	510746141	fastq,run.zq,sra	gs,ncbi,s3	gs.US,ncbi.public,s3.us-east-1	49	1243770920	2017-08-29T15:25:00Z	1		Cabernet Sauvignon	GSM2758493
SRR13726120	Vitis vinifera	berry		Cabernet Franc	RNA-Seq	PRJNA701940	SAMN17927211	UC DAVIS	public	SRX10114405	Illumina HiSeq 4000	SINGLE	cDNA	TRANSCRIPTOMIC	Vitis vinifera	ILLUMINA	2021-11-15T00:00:00Z	263	SRP306764	510908364	sra,fastq,run.zq	s3,gs,ncbi	gs.US,s3.us-east-1,ncbi.public	101	1365219828	2021-02-16T20:56:00Z	1	Berry	Cabernet Franc
SRR13726212	Vitis vinifera	berry	veraison	Cabernet Franc	RNA-Seq	PRJNA701940	SAMN17926967	UC DAVIS	public	SRX10114313	Illumina HiSeq 4000	SINGLE	cDNA	TRANSCRIPTOMIC	Vitis vinifera	ILLUMINA	2021-11-15T00:00:00Z	19	SRP306764	510913819	fastq,run.zq,sra	gs,ncbi,s3	ncbi.public,s3.us-east-1,gs.US	101	1357141848	2021-02-16T20:59:00Z	1	Berry	Cabernet Franc
SRR13726168	Vitis vinifera	berry	fruit formation	Cabernet Franc	RNA-Seq	PRJNA701940	SAMN17927168	UC DAVIS	public	SRX10114357	Illumina HiSeq 4000	SINGLE	cDNA	TRANSCRIPTOMIC	Vitis vinifera	ILLUMINA	2021-11-15T00:00:00Z	220	SRP306764	512478971	sra,fastq,run.zq	s3,gs,ncbi	gs.US,ncbi.public,s3.us-east-1	101	1390631226	2021-02-16T20:54:00Z	1	Berry	Cabernet Franc
SRR13726267	Vitis vinifera	berry		Cabernet Franc	RNA-Seq	PRJNA701940	SAMN17926962	UC DAVIS	public	SRX10114258	Illumina HiSeq 4000	SINGLE	cDNA	TRANSCRIPTOMIC	Vitis vinifera	ILLUMINA	2021-11-15T00:00:00Z	14	SRP306764	512714350	sra,fastq,run.zq	ncbi,s3,gs	gs.US,s3.us-east-1,ncbi.public	101	1365118525	2021-02-16T21:11:00Z	1	Berry	Cabernet Franc
SRR13726137	Vitis vinifera	berry		Cabernet Franc	RNA-Seq	PRJNA701940	SAMN17927196	UC DAVIS	public	SRX10114388	Illumina HiSeq 4000	SINGLE	cDNA	TRANSCRIPTOMIC	Vitis vinifera	ILLUMINA	2021-11-15T00:00:00Z	248	SRP306764	513874061	fastq,run.zq,sra	ncbi,s3,gs	gs.US,s3.us-east-1,ncbi.public	101	1397049675	2021-02-16T20:55:00Z	1	Berry	Cabernet Franc
SRR13726408	Vitis vinifera	berry	fruit formation	Cabernet Franc	RNA-Seq	PRJNA701940	SAMN17927298	UC DAVIS	public	SRX10114117	Illumina HiSeq 4000	SINGLE	cDNA	TRANSCRIPTOMIC	Vitis vinifera	ILLUMINA	2021-11-15T00:00:00Z	350	SRP306764	514511073	run.zq,fastq,sra	s3,gs,ncbi	gs.US,s3.us-east-1,ncbi.public	101	1390592038	2021-02-16T21:25:00Z	1	Berry	Cabernet Franc
SRR5648429	Vitis cinerea	berry	fruit formation		RNA-Seq	PRJNA389437	SAMN07198933	GEO	public	SRX2885790	Illumina HiSeq 2000	SINGLE	cDNA	TRANSCRIPTOMIC	Vitis cinerea	ILLUMINA	2019-07-14T00:00:00Z	GSM2650963	SRP108690	514573151	fastq,run.zq,sra	gs,ncbi,s3	gs.US,ncbi.public,s3.us-east-1	100	773631100	2017-06-06T15:46:00Z	1	berries	American native grape species	GSM2650963
SRR13726375	Vitis vinifera	berry	harvest	Cabernet Franc	RNA-Seq	PRJNA701940	SAMN17927328	UC DAVIS	public	SRX10114150	Illumina HiSeq 4000	SINGLE	cDNA	TRANSCRIPTOMIC	Vitis vinifera	ILLUMINA	2021-11-15T00:00:00Z	380	SRP306764	514618275	sra,run.zq,fastq	gs,ncbi,s3	ncbi.public,s3.us-east-1,gs.US	101	1393912615	2021-02-16T21:21:00Z	1	Berry	Cabernet Franc
SRR13726196	Vitis vinifera	berry		Cabernet Franc	RNA-Seq	PRJNA701940	SAMN17927143	UC DAVIS	public	SRX10114329	Illumina HiSeq 4000	SINGLE	cDNA	TRANSCRIPTOMIC	Vitis vinifera	ILLUMINA	2021-11-15T00:00:00Z	195	SRP306764	514639312	run.zq,sra,fastq	gs,s3,ncbi	gs.US,s3.us-east-1,ncbi.public	101	1390972505	2021-02-16T20:57:00Z	1	Berry	Cabernet Franc
SRR13726437	Vitis vinifera	berry	harvest	Cabernet Franc	RNA-Seq	PRJNA701940	SAMN17927271	UC DAVIS	public	SRX10114472	Illumina HiSeq 4000	SINGLE	cDNA	TRANSCRIPTOMIC	Vitis vinifera	ILLUMINA	2021-11-15T00:00:00Z	323	SRP306764	514951050	fastq,run.zq,sra	gs,ncbi,s3	ncbi.public,gs.US,s3.us-east-1	101	1369438093	2021-02-16T21:26:00Z	1	Berry	Cabernet Franc
SRR13726451	Vitis vinifera	berry	harvest	Cabernet Franc	RNA-Seq	PRJNA701940	SAMN17926980	UC DAVIS	public	SRX10114458	Illumina HiSeq 4000	SINGLE	cDNA	TRANSCRIPTOMIC	Vitis vinifera	ILLUMINA	2021-11-15T00:00:00Z	32	SRP306764	515217604	run.zq,sra,fastq	s3,gs,ncbi	ncbi.public,gs.US,s3.us-east-1	101	1371679586	2021-02-16T21:26:00Z	1	Berry	Cabernet Franc
SRR13726372	Vitis vinifera	berry	harvest	Cabernet Franc	RNA-Seq	PRJNA701940	SAMN17927330	UC DAVIS	public	SRX10114153	Illumina HiSeq 4000	SINGLE	cDNA	TRANSCRIPTOMIC	Vitis vinifera	ILLUMINA	2021-11-15T00:00:00Z	382	SRP306764	515605152	sra,run.zq,fastq	ncbi,s3,gs	ncbi.public,s3.us-east-1,gs.US	101	1397439333	2021-02-16T21:20:00Z	1	Berry	Cabernet Franc
SRR6322857	Vitis vinifera	berry		Muscat	RNA-Seq	PRJNA419810	SAMN08098263	AGRICULTURAL RESEARCH ORGANISATION - VOLCANI CENTER - ISRAEL	public	SRX3422648	Illumina HiSeq 2000	SINGLE	RANDOM	TRANSCRIPTOMIC	Vitis vinifera	ILLUMINA	2018-12-11T00:00:00Z	vitis_vinifera_three_strains	SRP125645	516005647	fastq,run.zq,sra	gs,ncbi,s3	gs.US,ncbi.public,s3.us-east-1	51	1492476648	2017-11-26T14:43:00Z	1	fruit
SRR13726333	Vitis vinifera	berry	fruit formation	Cabernet Franc	RNA-Seq	PRJNA701940	SAMN17927020	UC DAVIS	public	SRX10114192	Illumina HiSeq 4000	SINGLE	cDNA	TRANSCRIPTOMIC	Vitis vinifera	ILLUMINA	2021-11-15T00:00:00Z	72	SRP306764	516927536	fastq,run.zq,sra	gs,s3,ncbi	s3.us-east-1,gs.US,ncbi.public	100	1452698100	2021-02-16T21:17:00Z	1	Berry	Cabernet Franc
SRR13726350	Vitis vinifera	berry	harvest	Cabernet Franc	RNA-Seq	PRJNA701940	SAMN17927005	UC DAVIS	public	SRX10114175	Illumina HiSeq 4000	SINGLE	cDNA	TRANSCRIPTOMIC	Vitis vinifera	ILLUMINA	2021-11-15T00:00:00Z	57	SRP306764	517192944	run.zq,sra,fastq	ncbi,gs,s3	ncbi.public,s3.us-east-1,gs.US	100	1454212100	2021-02-16T21:18:00Z	1	Berry	Cabernet Franc
ERR7421559	Vitis vinifera	berry			RNA-Seq	PRJEB48949	SAMEA11296485	UD-GenoMed Medical Genomic Technologies Ltd., H4032 Debrecen, Nagyerdei krt. 98., Hungary	public	ERX6991152	NextSeq 500	SINGLE	PolyA	TRANSCRIPTOMIC	Vitis vinifera	ILLUMINA	2021-11-26T00:00:00Z	SAMEA11296485	ERP133391	517206673	sra,run.zq,fastq	gs,s3,ncbi	ncbi.public,gs.US,s3.us-east-1	75	1426767060	2021-12-13T22:54:00Z	1		Furmint
SRR13726122	Vitis vinifera	berry	harvest	Cabernet Franc	RNA-Seq	PRJNA701940	SAMN17927209	UC DAVIS	public	SRX10114403	Illumina HiSeq 4000	SINGLE	cDNA	TRANSCRIPTOMIC	Vitis vinifera	ILLUMINA	2021-11-15T00:00:00Z	261	SRP306764	517610081	fastq,sra,run.zq	s3,gs,ncbi	s3.us-east-1,gs.US,ncbi.public	101	1395635170	2021-02-16T20:52:00Z	1	Berry	Cabernet Franc
SRR6322850	Vitis vinifera	berry		Muscat	RNA-Seq	PRJNA419810	SAMN08098263	AGRICULTURAL RESEARCH ORGANISATION - VOLCANI CENTER - ISRAEL	public	SRX3422655	Illumina HiSeq 2000	SINGLE	RANDOM	TRANSCRIPTOMIC	Vitis vinifera	ILLUMINA	2018-12-11T00:00:00Z	vitis_vinifera_three_strains	SRP125645	517616986	fastq,run.zq,sra	gs,ncbi,s3	gs.US,ncbi.public,s3.us-east-1	51	1494168828	2017-11-26T14:39:00Z	1	fruit
SRR13726200	Vitis vinifera	berry		Cabernet Franc	RNA-Seq	PRJNA701940	SAMN17927139	UC DAVIS	public	SRX10114325	Illumina HiSeq 4000	SINGLE	cDNA	TRANSCRIPTOMIC	Vitis vinifera	ILLUMINA	2021-11-15T00:00:00Z	191	SRP306764	517802625	fastq,run.zq,sra	gs,ncbi,s3	s3.us-east-1,ncbi.public,gs.US	100	1450019900	2021-02-16T21:04:00Z	1	Berry	Cabernet Franc
SRR13726138	Vitis vinifera	berry	veraison	Cabernet Franc	RNA-Seq	PRJNA701940	SAMN17927195	UC DAVIS	public	SRX10114387	Illumina HiSeq 4000	SINGLE	cDNA	TRANSCRIPTOMIC	Vitis vinifera	ILLUMINA	2021-11-15T00:00:00Z	247	SRP306764	519686648	sra,fastq,run.zq	s3,ncbi,gs	ncbi.public,gs.US,s3.us-east-1	101	1408475401	2021-02-16T20:55:00Z	1	Berry	Cabernet Franc
SRR8260973	Vitis vinifera	berry		Muscat	RNA-Seq	PRJNA507550	SAMN10497879	GEO	public	SRX5078111	Illumina HiSeq 2000	SINGLE	cDNA	TRANSCRIPTOMIC	Vitis vinifera	ILLUMINA	2018-12-02T00:00:00Z	GSM3466311	SRP171126	520788218	fastq,sra,run.zq	gs,ncbi,s3	ncbi.public,gs.US,s3.us-east-1	49	1300931233	2018-11-29T10:07:00Z	1	grape berry	Muscat Superior	GSM3466311
SRR13951286	Vitis vinifera	berry		Muscat	RNA-Seq	PRJNA713982	SAMN18277042	GEO	public	SRX10330090	Illumina HiSeq 2000	SINGLE	cDNA	TRANSCRIPTOMIC	Vitis vinifera	ILLUMINA	2021-03-14T00:00:00Z	GSM5169472	SRP310390	520788240	run.zq,fastq,sra	s3,gs,ncbi	gs.US,s3.us-east-1,ncbi.public	49	1300931233	2021-03-12T10:47:00Z	1	grape berry	Muscat Hamburg	GSM5169472
SRR6322855	Vitis vinifera	berry		Muscat	RNA-Seq	PRJNA419810	SAMN08098263	AGRICULTURAL RESEARCH ORGANISATION - VOLCANI CENTER - ISRAEL	public	SRX3422650	Illumina HiSeq 2000	SINGLE	RANDOM	TRANSCRIPTOMIC	Vitis vinifera	ILLUMINA	2018-12-11T00:00:00Z	vitis_vinifera_three_strains	SRP125645	521097049	fastq,run.zq,sra	gs,ncbi,s3	gs.US,ncbi.public,s3.us-east-1	51	1504349397	2017-11-26T14:40:00Z	1	fruit
SRR13726119	Vitis vinifera	berry	fruit formation	Cabernet Franc	RNA-Seq	PRJNA701940	SAMN17927212	UC DAVIS	public	SRX10114406	Illumina HiSeq 4000	SINGLE	cDNA	TRANSCRIPTOMIC	Vitis vinifera	ILLUMINA	2021-11-15T00:00:00Z	264	SRP306764	522016016	sra,fastq,run.zq	ncbi,gs,s3	gs.US,ncbi.public,s3.us-east-1	101	1419867292	2021-02-16T20:52:00Z	1	Berry	Cabernet Franc
SRR13726444	Vitis vinifera	berry	harvest	Cabernet Franc	RNA-Seq	PRJNA701940	SAMN17927265	UC DAVIS	public	SRX10114465	Illumina HiSeq 4000	SINGLE	cDNA	TRANSCRIPTOMIC	Vitis vinifera	ILLUMINA	2021-11-15T00:00:00Z	317	SRP306764	522931357	fastq,run.zq,sra	ncbi,gs,s3	ncbi.public,s3.us-east-1,gs.US	101	1376920173	2021-02-16T21:26:00Z	1	Berry	Cabernet Franc
SRR13951278	Vitis vinifera	berry		Muscat	RNA-Seq	PRJNA713982	SAMN18277054	GEO	public	SRX10330082	Illumina HiSeq 2000	SINGLE	cDNA	TRANSCRIPTOMIC	Vitis vinifera	ILLUMINA	2021-03-14T00:00:00Z	GSM5169464	SRP310390	523253893	fastq,run.zq,sra	s3,ncbi,gs	gs.US,ncbi.public,s3.us-east-1	49	1299441437	2021-03-12T10:39:00Z	1	grape berry	Muscat Hamburg	GSM5169464
SRR8260965	Vitis vinifera	berry		Muscat	RNA-Seq	PRJNA507550	SAMN10497830	GEO	public	SRX5078103	Illumina HiSeq 2000	SINGLE	cDNA	TRANSCRIPTOMIC	Vitis vinifera	ILLUMINA	2018-12-02T00:00:00Z	GSM3466303	SRP171126	523253921	sra,run.zq,fastq	gs,ncbi,s3	ncbi.public,gs.US,s3.us-east-1	49	1299441437	2018-11-29T10:08:00Z	1	grape berry	Muscat Superior	GSM3466303
SRR6322853	Vitis vinifera	berry		Muscat	RNA-Seq	PRJNA419810	SAMN08098263	AGRICULTURAL RESEARCH ORGANISATION - VOLCANI CENTER - ISRAEL	public	SRX3422652	Illumina HiSeq 2000	SINGLE	RANDOM	TRANSCRIPTOMIC	Vitis vinifera	ILLUMINA	2018-12-11T00:00:00Z	vitis_vinifera_three_strains	SRP125645	524297229	fastq,run.zq,sra	gs,ncbi,s3	gs.US,ncbi.public,s3.us-east-1	51	1508908236	2017-11-26T14:39:00Z	1	fruit
ERR7421541	Vitis vinifera	berry			RNA-Seq	PRJEB48949	SAMEA11296467	UD-GenoMed Medical Genomic Technologies Ltd., H4032 Debrecen, Nagyerdei krt. 98., Hungary	public	ERX6991134	NextSeq 500	SINGLE	PolyA	TRANSCRIPTOMIC	Vitis vinifera	ILLUMINA	2021-11-26T00:00:00Z	SAMEA11296467	ERP133391	524517288	fastq,sra,run.zq	ncbi,s3,gs	ncbi.public,gs.US,s3.us-east-1	75	1360948005	2021-12-13T22:52:00Z	1		Furmint
SRR13726121	Vitis vinifera	berry	harvest	Cabernet Franc	RNA-Seq	PRJNA701940	SAMN17927210	UC DAVIS	public	SRX10114404	Illumina HiSeq 4000	SINGLE	cDNA	TRANSCRIPTOMIC	Vitis vinifera	ILLUMINA	2021-11-15T00:00:00Z	262	SRP306764	524614798	run.zq,sra,fastq	gs,ncbi,s3	gs.US,ncbi.public,s3.us-east-1	101	1408012114	2021-02-16T20:52:00Z	1	Berry	Cabernet Franc
SRR13726416	Vitis vinifera	berry		Cabernet Franc	RNA-Seq	PRJNA701940	SAMN17927290	UC DAVIS	public	SRX10114109	Illumina HiSeq 4000	SINGLE	cDNA	TRANSCRIPTOMIC	Vitis vinifera	ILLUMINA	2021-11-15T00:00:00Z	342	SRP306764	526338313	fastq,sra,run.zq	s3,gs,ncbi	gs.US,s3.us-east-1,ncbi.public	101	1425405021	2021-02-16T21:24:00Z	1	Berry	Cabernet Franc
SRR13726202	Vitis vinifera	berry	veraison	Cabernet Franc	RNA-Seq	PRJNA701940	SAMN17927138	UC DAVIS	public	SRX10114323	Illumina HiSeq 4000	SINGLE	cDNA	TRANSCRIPTOMIC	Vitis vinifera	ILLUMINA	2021-11-15T00:00:00Z	190	SRP306764	526688458	run.zq,sra,fastq	gs,s3,ncbi	ncbi.public,gs.US,s3.us-east-1	100	1466707400	2021-02-16T21:11:00Z	1	Berry	Cabernet Franc
SRR5989184	Vitis vinifera	berry	veraison	Riesling	RNA-Seq	PRJNA400621	SAMN07572083	GEO	public	SRX3144953	Illumina HiSeq 2000	SINGLE	cDNA	TRANSCRIPTOMIC	Vitis vinifera	ILLUMINA	2017-10-11T00:00:00Z	GSM2758520	SRP116553	527346731	fastq,run.zq,sra	gs,ncbi,s3	gs.US,ncbi.public,s3.us-east-1	49	1321295829	2017-08-29T15:26:00Z	1		Riesling	GSM2758520
SRR13726129	Vitis vinifera	berry	harvest	Cabernet Franc	RNA-Seq	PRJNA701940	SAMN17927203	UC DAVIS	public	SRX10114396	Illumina HiSeq 4000	SINGLE	cDNA	TRANSCRIPTOMIC	Vitis vinifera	ILLUMINA	2021-11-15T00:00:00Z	255	SRP306764	527459217	sra,fastq,run.zq	gs,s3,ncbi	s3.us-east-1,gs.US,ncbi.public	101	1423265942	2021-02-16T20:53:00Z	1	Berry	Cabernet Franc
ERR4605999	Vitis vinifera	berry	flowering	Pinot Noir	RNA-Seq	PRJEB39263	SAMEA7325002	CENTER FOR BIOTECHNOLOGY, BIELEFELD UNIVERSITY	public	ERX4538128	Illumina HiSeq 1500	SINGLE	cDNA	TRANSCRIPTOMIC	Vitis vinifera	ILLUMINA	2021-03-24T00:00:00Z	SAMEA7325002	ERP122759	529238010	fastq,run.zq,sra	s3,gs,ncbi	ncbi.public,s3.us-east-1,gs.US	75	1419973125	2021-04-13T15:24:00Z	1
SRR13726306	Vitis vinifera	berry	veraison	Cabernet Franc	RNA-Seq	PRJNA701940	SAMN17927045	UC DAVIS	public	SRX10114219	Illumina HiSeq 4000	SINGLE	cDNA	TRANSCRIPTOMIC	Vitis vinifera	ILLUMINA	2021-11-15T00:00:00Z	97	SRP306764	530684752	fastq,sra,run.zq	gs,s3,ncbi	gs.US,s3.us-east-1,ncbi.public	101	1443886405	2021-02-16T21:17:00Z	1	Berry	Cabernet Franc
SRR13726253	Vitis vinifera	berry	veraison	Cabernet Franc	RNA-Seq	PRJNA701940	SAMN17927091	UC DAVIS	public	SRX10114272	Illumina HiSeq 4000	SINGLE	cDNA	TRANSCRIPTOMIC	Vitis vinifera	ILLUMINA	2021-11-15T00:00:00Z	143	SRP306764	532402007	run.zq,sra,fastq	ncbi,s3,gs	gs.US,s3.us-east-1,ncbi.public	100	1493106600	2021-02-16T21:12:00Z	1	Berry	Cabernet Franc
SRR13726147	Vitis vinifera	berry	fruit formation	Cabernet Franc	RNA-Seq	PRJNA701940	SAMN17927187	UC DAVIS	public	SRX10114378	Illumina HiSeq 4000	SINGLE	cDNA	TRANSCRIPTOMIC	Vitis vinifera	ILLUMINA	2021-11-15T00:00:00Z	239	SRP306764	532733976	run.zq,sra,fastq	gs,ncbi,s3	s3.us-east-1,ncbi.public,gs.US	101	1425599244	2021-02-16T20:54:00Z	1	Berry	Cabernet Franc
SRR5648443	Vitis labrusca	berry	veraison		RNA-Seq	PRJNA389437	SAMN07198962	GEO	public	SRX2885804	Illumina HiSeq 2000	SINGLE	cDNA	TRANSCRIPTOMIC	Vitis labrusca	ILLUMINA	2019-07-14T00:00:00Z	GSM2650977	SRP108690	533188515	fastq,run.zq,sra	gs,ncbi,s3	gs.US,ncbi.public,s3.us-east-1	100	802253200	2017-06-06T15:48:00Z	1	berries	hybrid of Vitis vinerfera and Vitis labrusca	GSM2650977
SRR2120794	Vitis vinifera	berry	E-L 38;E-L 36;veraison;E-L 31	Muscat	RNA-Seq	PRJNA290459	SAMN03892109	GEO	public	SRX1113876	Illumina HiSeq 2000	SINGLE	cDNA	TRANSCRIPTOMIC	Vitis vinifera	ILLUMINA	2015-07-23T00:00:00Z	GSM1828487	SRP061365	533267422	fastq,run.zq,sra	gs,ncbi,s3	gs.US,ncbi.public,s3.us-east-1	100	770023700	2015-07-21T11:34:00Z	1			GSM1828487
SRR13726252	Vitis vinifera	berry	harvest	Cabernet Franc	RNA-Seq	PRJNA701940	SAMN17927092	UC DAVIS	public	SRX10114273	Illumina HiSeq 4000	SINGLE	cDNA	TRANSCRIPTOMIC	Vitis vinifera	ILLUMINA	2021-11-15T00:00:00Z	144	SRP306764	533597195	fastq,run.zq,sra	gs,ncbi,s3	s3.us-east-1,gs.US,ncbi.public	100	1492109300	2021-02-16T21:06:00Z	1	Berry	Cabernet Franc
SRR13726191	Vitis vinifera	berry	veraison	Cabernet Franc	RNA-Seq	PRJNA701940	SAMN17927148	UC DAVIS	public	SRX10114334	Illumina HiSeq 4000	SINGLE	cDNA	TRANSCRIPTOMIC	Vitis vinifera	ILLUMINA	2021-11-15T00:00:00Z	200	SRP306764	534031674	run.zq,sra,fastq	s3,ncbi,gs	gs.US,ncbi.public,s3.us-east-1	101	1435919727	2021-02-16T20:58:00Z	1	Berry	Cabernet Franc
ERR7421555	Vitis vinifera	berry			RNA-Seq	PRJEB48949	SAMEA11296481	UD-GenoMed Medical Genomic Technologies Ltd., H4032 Debrecen, Nagyerdei krt. 98., Hungary	public	ERX6991148	NextSeq 500	SINGLE	PolyA	TRANSCRIPTOMIC	Vitis vinifera	ILLUMINA	2021-11-26T00:00:00Z	SAMEA11296481	ERP133391	534137521	sra,fastq,run.zq	gs,ncbi,s3	ncbi.public,gs.US,s3.us-east-1	75	1388129577	2021-12-13T22:53:00Z	1		Furmint
SRR2120800	Vitis vinifera	berry	E-L 38;E-L 36;veraison;E-L 31	Muscat	RNA-Seq	PRJNA290459	SAMN03892113	GEO	public	SRX1113880	Illumina HiSeq 2000	SINGLE	cDNA	TRANSCRIPTOMIC	Vitis vinifera	ILLUMINA	2015-07-23T00:00:00Z	GSM1828491	SRP061365	534596537	fastq,run.zq,sra	gs,ncbi,s3	gs.US,ncbi.public,s3.us-east-1	100	773179700	2015-07-21T11:30:00Z	1			GSM1828491
SRR13726275	Vitis vinifera	berry	fruit formation	Cabernet Franc	RNA-Seq	PRJNA701940	SAMN17927071	UC DAVIS	public	SRX10114250	Illumina HiSeq 4000	SINGLE	cDNA	TRANSCRIPTOMIC	Vitis vinifera	ILLUMINA	2021-11-15T00:00:00Z	123	SRP306764	534707798	sra,fastq,run.zq	s3,gs,ncbi	gs.US,ncbi.public,s3.us-east-1	101	1475696557	2021-02-16T21:17:00Z	1	Berry	Cabernet Franc
SRR13726130	Vitis vinifera	berry	veraison	Cabernet Franc	RNA-Seq	PRJNA701940	SAMN17927202	UC DAVIS	public	SRX10114395	Illumina HiSeq 4000	SINGLE	cDNA	TRANSCRIPTOMIC	Vitis vinifera	ILLUMINA	2021-11-15T00:00:00Z	254	SRP306764	534832378	run.zq,fastq,sra	s3,ncbi,gs	ncbi.public,s3.us-east-1,gs.US	101	1447771370	2021-02-16T20:54:00Z	1	Berry	Cabernet Franc
SRR13726108	Vitis vinifera	berry	harvest	Cabernet Franc	RNA-Seq	PRJNA701940	SAMN17927222	UC DAVIS	public	SRX10114417	Illumina HiSeq 4000	SINGLE	cDNA	TRANSCRIPTOMIC	Vitis vinifera	ILLUMINA	2021-11-15T00:00:00Z	274	SRP306764	535102761	sra,run.zq,fastq	ncbi,gs,s3	s3.us-east-1,ncbi.public,gs.US	101	1459641294	2021-02-16T20:52:00Z	1	Berry	Cabernet Franc
SRR2120796	Vitis vinifera	berry	E-L 38;E-L 36;veraison;E-L 31	Muscat	RNA-Seq	PRJNA290459	SAMN03892110	GEO	public	SRX1113877	Illumina HiSeq 2000	SINGLE	cDNA	TRANSCRIPTOMIC	Vitis vinifera	ILLUMINA	2015-07-23T00:00:00Z	GSM1828488	SRP061365	535160296	fastq,run.zq,sra	gs,ncbi,s3	gs.US,ncbi.public,s3.us-east-1	100	778924100	2015-07-21T11:33:00Z	1			GSM1828488
SRR13726246	Vitis vinifera	berry	veraison	Cabernet Franc	RNA-Seq	PRJNA701940	SAMN17927098	UC DAVIS	public	SRX10114279	Illumina HiSeq 4000	SINGLE	cDNA	TRANSCRIPTOMIC	Vitis vinifera	ILLUMINA	2021-11-15T00:00:00Z	150	SRP306764	535348940	run.zq,fastq,sra	s3,gs,ncbi	gs.US,s3.us-east-1,ncbi.public	100	1494251800	2021-02-16T21:08:00Z	1	Berry	Cabernet Franc
SRR13726445	Vitis vinifera	berry	fruit formation	Cabernet Franc	RNA-Seq	PRJNA701940	SAMN17927264	UC DAVIS	public	SRX10114464	Illumina HiSeq 4000	SINGLE	cDNA	TRANSCRIPTOMIC	Vitis vinifera	ILLUMINA	2021-11-15T00:00:00Z	316	SRP306764	535430717	run.zq,sra,fastq	s3,ncbi,gs	gs.US,ncbi.public,s3.us-east-1	101	1426985166	2021-02-16T21:30:00Z	1	Berry	Cabernet Franc
SRR13726098	Vitis vinifera	berry	harvest	Cabernet Franc	RNA-Seq	PRJNA701940	SAMN17927231	UC DAVIS	public	SRX10114427	Illumina HiSeq 4000	SINGLE	cDNA	TRANSCRIPTOMIC	Vitis vinifera	ILLUMINA	2021-11-15T00:00:00Z	283	SRP306764	536340572	sra,run.zq,fastq	ncbi,gs,s3	s3.us-east-1,gs.US,ncbi.public	101	1455876115	2021-02-16T20:53:00Z	1	Berry	Cabernet Franc
SRR5648433	Vitis cinerea	berry			RNA-Seq	PRJNA389437	SAMN07198929	GEO	public	SRX2885794	Illumina HiSeq 2000	SINGLE	cDNA	TRANSCRIPTOMIC	Vitis cinerea	ILLUMINA	2019-07-14T00:00:00Z	GSM2650967	SRP108690	536346428	fastq,run.zq,sra	gs,ncbi,s3	gs.US,ncbi.public,s3.us-east-1	100	807517500	2017-06-06T15:46:00Z	1	berries	American native grape species	GSM2650967
SRR13726249	Vitis vinifera	berry	veraison	Cabernet Franc	RNA-Seq	PRJNA701940	SAMN17927095	UC DAVIS	public	SRX10114276	Illumina HiSeq 4000	SINGLE	cDNA	TRANSCRIPTOMIC	Vitis vinifera	ILLUMINA	2021-11-15T00:00:00Z	147	SRP306764	537585144	fastq,sra,run.zq	s3,gs,ncbi	s3.us-east-1,gs.US,ncbi.public	100	1495700200	2021-02-16T21:12:00Z	1	Berry	Cabernet Franc
SRR13726321	Vitis vinifera	berry		Cabernet Franc	RNA-Seq	PRJNA701940	SAMN17927031	UC DAVIS	public	SRX10114204	Illumina HiSeq 4000	SINGLE	cDNA	TRANSCRIPTOMIC	Vitis vinifera	ILLUMINA	2021-11-15T00:00:00Z	83	SRP306764	538184350	run.zq,fastq,sra	s3,ncbi,gs	ncbi.public,s3.us-east-1,gs.US	100	1505259100	2021-02-16T21:17:00Z	1	Berry	Cabernet Franc
SRR13726387	Vitis vinifera	berry	fruit formation	Cabernet Franc	RNA-Seq	PRJNA701940	SAMN17927317	UC DAVIS	public	SRX10114138	Illumina HiSeq 4000	SINGLE	cDNA	TRANSCRIPTOMIC	Vitis vinifera	ILLUMINA	2021-11-15T00:00:00Z	369	SRP306764	538230734	fastq,run.zq,sra	s3,ncbi,gs	s3.us-east-1,gs.US,ncbi.public	101	1467388600	2021-02-16T21:22:00Z	1	Berry	Cabernet Franc
SRR13726142	Vitis vinifera	berry	veraison	Cabernet Franc	RNA-Seq	PRJNA701940	SAMN17927191	UC DAVIS	public	SRX10114383	Illumina HiSeq 4000	SINGLE	cDNA	TRANSCRIPTOMIC	Vitis vinifera	ILLUMINA	2021-11-15T00:00:00Z	243	SRP306764	538588431	sra,fastq,run.zq	ncbi,gs,s3	ncbi.public,s3.us-east-1,gs.US	101	1454669872	2021-02-16T20:54:00Z	1	Berry	Cabernet Franc
SRR13726103	Vitis vinifera	berry	veraison	Cabernet Franc	RNA-Seq	PRJNA701940	SAMN17927227	UC DAVIS	public	SRX10114422	Illumina HiSeq 4000	SINGLE	cDNA	TRANSCRIPTOMIC	Vitis vinifera	ILLUMINA	2021-11-15T00:00:00Z	279	SRP306764	539333092	run.zq,fastq,sra	s3,gs,ncbi	ncbi.public,gs.US,s3.us-east-1	101	1469795733	2021-02-16T20:52:00Z	1	Berry	Cabernet Franc
SRR10135164	Vitis vinifera	berry	flowering	Merlot	RNA-Seq	PRJNA565689	SAMN12758806	INSTITUTE OF BOTANY, THE CHINESE ACADEMY OF SCIENCE	public	SRX6863509	Illumina NovaSeq 6000	PAIRED	RANDOM PCR	TRANSCRIPTOMIC	Vitis vinifera	ILLUMINA	2020-10-01T00:00:00Z	V05FS_1	SRP222156	540729410	fastq,run.zq,sra	ncbi,s3,gs	ncbi.public,s3.us-east-1,gs.US	202	756692606	2019-09-19T15:08:00Z	1	Berry	Merlot
ERR7421535	Vitis vinifera	berry			RNA-Seq	PRJEB48949	SAMEA11296461	UD-GenoMed Medical Genomic Technologies Ltd., H4032 Debrecen, Nagyerdei krt. 98., Hungary	public	ERX6991128	NextSeq 500	SINGLE	PolyA	TRANSCRIPTOMIC	Vitis vinifera	ILLUMINA	2021-11-26T00:00:00Z	SAMEA11296461	ERP133391	541391652	run.zq,sra,fastq	gs,s3,ncbi	s3.us-east-1,gs.US,ncbi.public	75	1395322775	2021-12-13T22:52:00Z	1		Furmint
SRR6813417	Vitis vinifera	berry	flowering		RNA-Seq	PRJNA436693	SAMN08644048	UNIVERSITY OF NATURAL RESOURCES AND LIFE SCIENCES	public	SRX3770490	Illumina HiSeq 2500	SINGLE	unspecified	TRANSCRIPTOMIC	Vitis vinifera	ILLUMINA	2018-06-01T00:00:00Z	BS_2 44DAA	SRP134067	541502081	sra,run.zq,fastq	s3,gs,ncbi	s3.us-east-1,ncbi.public,gs.US	50	1597461450	2018-03-07T03:51:00Z	1	whole berry	Zweigelt
SRR13726261	Vitis vinifera	berry	harvest	Cabernet Franc	RNA-Seq	PRJNA701940	SAMN17927084	UC DAVIS	public	SRX10114264	Illumina HiSeq 4000	SINGLE	cDNA	TRANSCRIPTOMIC	Vitis vinifera	ILLUMINA	2021-11-15T00:00:00Z	136	SRP306764	541533273	fastq,sra,run.zq	ncbi,gs,s3	gs.US,s3.us-east-1,ncbi.public	100	1505176400	2021-02-16T21:11:00Z	1	Berry	Cabernet Franc
SRR13726398	Vitis vinifera	berry	fruit formation	Cabernet Franc	RNA-Seq	PRJNA701940	SAMN17927307	UC DAVIS	public	SRX10114127	Illumina HiSeq 4000	SINGLE	cDNA	TRANSCRIPTOMIC	Vitis vinifera	ILLUMINA	2021-11-15T00:00:00Z	359	SRP306764	541574859	sra,run.zq,fastq	ncbi,gs,s3	s3.us-east-1,gs.US,ncbi.public	101	1476632423	2021-02-16T21:23:00Z	1	Berry	Cabernet Franc
SRR13726367	Vitis vinifera	berry	fruit formation	Cabernet Franc	RNA-Seq	PRJNA701940	SAMN17926989	UC DAVIS	public	SRX10114158	Illumina HiSeq 4000	SINGLE	cDNA	TRANSCRIPTOMIC	Vitis vinifera	ILLUMINA	2021-11-15T00:00:00Z	41	SRP306764	541870545	run.zq,fastq,sra	gs,ncbi,s3	gs.US,s3.us-east-1,ncbi.public	100	1533582600	2021-02-16T21:20:00Z	1	Berry	Cabernet Franc
SRR13726155	Vitis vinifera	berry	veraison	Cabernet Franc	RNA-Seq	PRJNA701940	SAMN17927179	UC DAVIS	public	SRX10114370	Illumina HiSeq 4000	SINGLE	cDNA	TRANSCRIPTOMIC	Vitis vinifera	ILLUMINA	2021-11-15T00:00:00Z	231	SRP306764	541968538	sra,run.zq,fastq	ncbi,gs,s3	ncbi.public,s3.us-east-1,gs.US	101	1451858032	2021-02-16T20:55:00Z	1	Berry	Cabernet Franc
SRR13726417	Vitis vinifera	berry		Cabernet Franc	RNA-Seq	PRJNA701940	SAMN17927289	UC DAVIS	public	SRX10114108	Illumina HiSeq 4000	SINGLE	cDNA	TRANSCRIPTOMIC	Vitis vinifera	ILLUMINA	2021-11-15T00:00:00Z	341	SRP306764	542204798	fastq,run.zq,sra	ncbi,s3,gs	ncbi.public,gs.US,s3.us-east-1	101	1470634134	2021-02-16T21:26:00Z	1	Berry	Cabernet Franc
SRR13726100	Vitis vinifera	berry	fruit formation	Cabernet Franc	RNA-Seq	PRJNA701940	SAMN17927229	UC DAVIS	public	SRX10114425	Illumina HiSeq 4000	SINGLE	cDNA	TRANSCRIPTOMIC	Vitis vinifera	ILLUMINA	2021-11-15T00:00:00Z	281	SRP306764	542309231	run.zq,sra,fastq	ncbi,s3,gs	ncbi.public,s3.us-east-1,gs.US	101	1466322040	2021-02-16T20:53:00Z	1	Berry	Cabernet Franc
SRR13726464	Vitis vinifera	berry	harvest	Cabernet Franc	RNA-Seq	PRJNA701940	SAMN17927248	UC DAVIS	public	SRX10114445	Illumina HiSeq 4000	SINGLE	cDNA	TRANSCRIPTOMIC	Vitis vinifera	ILLUMINA	2021-11-15T00:00:00Z	300	SRP306764	542647323	run.zq,sra,fastq	ncbi,gs,s3	ncbi.public,gs.US,s3.us-east-1	101	1454302535	2021-02-16T21:27:00Z	1	Berry	Cabernet Franc
SRR13726342	Vitis vinifera	berry	harvest	Cabernet Franc	RNA-Seq	PRJNA701940	SAMN17927012	UC DAVIS	public	SRX10114183	Illumina HiSeq 4000	SINGLE	cDNA	TRANSCRIPTOMIC	Vitis vinifera	ILLUMINA	2021-11-15T00:00:00Z	64	SRP306764	543543140	run.zq,sra,fastq	ncbi,s3,gs	gs.US,s3.us-east-1,ncbi.public	100	1533934800	2021-02-16T21:18:00Z	1	Berry	Cabernet Franc
SRR2120803	Vitis vinifera	berry	E-L 38;E-L 36;veraison;E-L 31	Muscat	RNA-Seq	PRJNA290459	SAMN03892115	GEO	public	SRX1113882	Illumina HiSeq 2000	SINGLE	cDNA	TRANSCRIPTOMIC	Vitis vinifera	ILLUMINA	2015-07-23T00:00:00Z	GSM1828493	SRP061365	544491975	fastq,run.zq,sra	gs,ncbi,s3	gs.US,ncbi.public,s3.us-east-1	100	794610800	2015-07-21T11:31:00Z	1			GSM1828493
SRR10135149	Vitis davidii	berry	flowering		RNA-Seq	PRJNA565689	SAMN12758820	INSTITUTE OF BOTANY, THE CHINESE ACADEMY OF SCIENCE	public	SRX6863524	Illumina NovaSeq 6000	PAIRED	RANDOM PCR	TRANSCRIPTOMIC	Vitis davidii	ILLUMINA	2020-10-01T00:00:00Z	W05FS_1	SRP222156	544658985	sra,run.zq,fastq	s3,gs,ncbi	gs.US,s3.us-east-1,ncbi.public	202	815020712	2019-09-19T13:50:00Z	1	Berry	Tangwei
SRR13726315	Vitis vinifera	berry	fruit formation	Cabernet Franc	RNA-Seq	PRJNA701940	SAMN17927037	UC DAVIS	public	SRX10114210	Illumina HiSeq 4000	SINGLE	cDNA	TRANSCRIPTOMIC	Vitis vinifera	ILLUMINA	2021-11-15T00:00:00Z	89	SRP306764	544835035	sra,run.zq,fastq	s3,gs,ncbi	gs.US,s3.us-east-1,ncbi.public	100	1524901600	2021-02-16T21:16:00Z	1	Berry	Cabernet Franc
SRR13726096	Vitis vinifera	berry		Cabernet Franc	RNA-Seq	PRJNA701940	SAMN17927233	UC DAVIS	public	SRX10114429	Illumina HiSeq 4000	SINGLE	cDNA	TRANSCRIPTOMIC	Vitis vinifera	ILLUMINA	2021-11-15T00:00:00Z	285	SRP306764	544976488	fastq,sra,run.zq	s3,gs,ncbi	ncbi.public,gs.US,s3.us-east-1	101	1474813817	2021-02-16T20:51:00Z	1	Berry	Cabernet Franc
SRR10135138	Vitis davidii	berry	veraison		RNA-Seq	PRJNA565689	SAMN12758830	INSTITUTE OF BOTANY, THE CHINESE ACADEMY OF SCIENCE	public	SRX6863535	Illumina NovaSeq 6000	PAIRED	RANDOM PCR	TRANSCRIPTOMIC	Vitis davidii	ILLUMINA	2020-10-01T00:00:00Z	W05V_4	SRP222156	545004393	run.zq,fastq,sra	ncbi,gs,s3	s3.us-east-1,gs.US,ncbi.public	202	795173000	2019-09-19T13:46:00Z	1	Berry	Tangwei
SRR13726194	Vitis vinifera	berry	harvest	Cabernet Franc	RNA-Seq	PRJNA701940	SAMN17927145	UC DAVIS	public	SRX10114331	Illumina HiSeq 4000	SINGLE	cDNA	TRANSCRIPTOMIC	Vitis vinifera	ILLUMINA	2021-11-15T00:00:00Z	197	SRP306764	545231869	run.zq,sra,fastq	ncbi,s3,gs	gs.US,s3.us-east-1,ncbi.public	101	1487163794	2021-02-16T20:57:00Z	1	Berry	Cabernet Franc
SRR13726207	Vitis vinifera	berry	harvest	Cabernet Franc	RNA-Seq	PRJNA701940	SAMN17927133	UC DAVIS	public	SRX10114318	Illumina HiSeq 4000	SINGLE	cDNA	TRANSCRIPTOMIC	Vitis vinifera	ILLUMINA	2021-11-15T00:00:00Z	185	SRP306764	545252826	fastq,run.zq,sra	ncbi,gs,s3	s3.us-east-1,ncbi.public,gs.US	100	1532848000	2021-02-16T21:01:00Z	1	Berry	Cabernet Franc
SRR6322854	Vitis vinifera	berry		Muscat	RNA-Seq	PRJNA419810	SAMN08098263	AGRICULTURAL RESEARCH ORGANISATION - VOLCANI CENTER - ISRAEL	public	SRX3422651	Illumina HiSeq 2000	SINGLE	RANDOM	TRANSCRIPTOMIC	Vitis vinifera	ILLUMINA	2018-12-11T00:00:00Z	vitis_vinifera_three_strains	SRP125645	545306267	fastq,run.zq,sra	gs,ncbi,s3	gs.US,ncbi.public,s3.us-east-1	51	1574675643	2017-11-26T14:40:00Z	1	fruit
SRR10135241	Vitis vinifera;Vitis labrusca	berry	veraison	Muscat	RNA-Seq	PRJNA565689	SAMN12758737	INSTITUTE OF BOTANY, THE CHINESE ACADEMY OF SCIENCE	public	SRX6863432	Illumina NovaSeq 6000	PAIRED	RANDOM PCR	TRANSCRIPTOMIC	Vitis labrusca x Vitis vinifera	ILLUMINA	2020-10-01T00:00:00Z	L08V_2	SRP222156	545973376	sra,fastq,run.zq	ncbi,s3,gs	gs.US,s3.us-east-1,ncbi.public	202	744489786	2019-09-19T15:19:00Z	1	Berry	Gold Muscat
SRR529406	Vitis vinifera;Vitis labrusca	berry	flowering;sprout		RNA-Seq	PRJNA171563	SAMN01096081	GEO	public	SRX171631	Illumina Genome Analyzer	SINGLE	size fractionation	TRANSCRIPTOMIC	Vitis labrusca x Vitis vinifera	ILLUMINA	2015-07-22T00:00:00Z	GSM978366	SRP014625	546175036	fastq,sra	gs,ncbi,s3	gs.US,ncbi.public,s3.us-east-1	49	811811959	2015-11-27T15:14:00Z	2	berries		GSM978366
ERR4605993	Vitis vinifera	berry	flowering	Pinot Noir	RNA-Seq	PRJEB39263	SAMEA7324996	CENTER FOR BIOTECHNOLOGY, BIELEFELD UNIVERSITY	public	ERX4538122	Illumina HiSeq 1500	SINGLE	cDNA	TRANSCRIPTOMIC	Vitis vinifera	ILLUMINA	2021-03-24T00:00:00Z	SAMEA7324996	ERP122759	547112823	sra,run.zq,fastq	gs,s3,ncbi	ncbi.public,gs.US,s3.us-east-1	75	1458565725	2021-04-13T15:24:00Z	1
SRR4425639	Vitis vinifera	berry	harvest	Merlot	RNA-Seq	PRJNA348618	SAMN05912954	UNIVERSITY OF BRITISH COLUMBIA	public	SRX2247566	Illumina HiSeq 2000	SINGLE	cDNA	TRANSCRIPTOMIC	Vitis vinifera	ILLUMINA	2017-07-16T00:00:00Z	ME151	SRP091611	547471447	fastq,run.zq,sra	gs,ncbi,s3	gs.US,ncbi.public,s3.us-east-1	50	798466050	2016-10-16T06:21:00Z	1	Berry	Merlot
SRR13726188	Vitis vinifera	berry		Cabernet Franc	RNA-Seq	PRJNA701940	SAMN17927149	UC DAVIS	public	SRX10114337	Illumina HiSeq 4000	SINGLE	cDNA	TRANSCRIPTOMIC	Vitis vinifera	ILLUMINA	2021-11-15T00:00:00Z	201	SRP306764	549514861	sra,run.zq,fastq	s3,gs,ncbi	gs.US,ncbi.public,s3.us-east-1	101	1493059568	2021-02-16T20:58:00Z	1	Berry	Cabernet Franc
SRR13726432	Vitis vinifera	berry	veraison	Cabernet Franc	RNA-Seq	PRJNA701940	SAMN17927276	UC DAVIS	public	SRX10114477	Illumina HiSeq 4000	SINGLE	cDNA	TRANSCRIPTOMIC	Vitis vinifera	ILLUMINA	2021-11-15T00:00:00Z	328	SRP306764	549820232	sra,fastq,run.zq	s3,gs,ncbi	ncbi.public,gs.US,s3.us-east-1	101	1457873895	2021-02-16T21:29:00Z	1	Berry	Cabernet Franc
SRR8260942	Vitis vinifera	berry		Victoria	RNA-Seq	PRJNA507550	SAMN10497794	GEO	public	SRX5078080	Illumina HiSeq 2000	SINGLE	cDNA	TRANSCRIPTOMIC	Vitis vinifera	ILLUMINA	2018-12-02T00:00:00Z	GSM3466280	SRP171126	549957499	fastq,sra,run.zq	s3,ncbi,gs	gs.US,s3.us-east-1,ncbi.public	49	1371339039	2018-11-29T10:07:00Z	1	grape berry	Victoria	GSM3466280
SRR13951255	Vitis vinifera	berry		Victoria	RNA-Seq	PRJNA713982	SAMN18277095	GEO	public	SRX10330059	Illumina HiSeq 2000	SINGLE	cDNA	TRANSCRIPTOMIC	Vitis vinifera	ILLUMINA	2021-03-14T00:00:00Z	GSM5169441	SRP310390	549957509	sra,run.zq,fastq	gs,ncbi,s3	ncbi.public,gs.US,s3.us-east-1	49	1371339039	2021-03-12T10:39:00Z	1	grape berry	Victoria	GSM5169441
SRR13726118	Vitis vinifera	berry		Cabernet Franc	RNA-Seq	PRJNA701940	SAMN17927213	UC DAVIS	public	SRX10114407	Illumina HiSeq 4000	SINGLE	cDNA	TRANSCRIPTOMIC	Vitis vinifera	ILLUMINA	2021-11-15T00:00:00Z	265	SRP306764	550393674	sra,run.zq,fastq	ncbi,gs,s3	s3.us-east-1,ncbi.public,gs.US	101	1492641327	2021-02-16T20:52:00Z	1	Berry	Cabernet Franc
SRR8096802	Vitis vinifera	berry	fruit formation	Cabernet Sauvignon	RNA-Seq	PRJNA433195	SAMN08472470	UC DAVIS	public	SRX4923652	Illumina HiSeq 4000	SINGLE	cDNA	TRANSCRIPTOMIC	Vitis vinifera	ILLUMINA	2022-01-31T00:00:00Z	RNAseq_Pre-Veraison	SRP132320	550614527	run.zq,sra	s3,gs,ncbi	s3.us-east-1,ncbi.public,gs.US	101	1558060542	2018-10-23T13:39:00Z	1	berry	Cabernet Sauvignon
SRR13726104	Vitis vinifera	berry		Cabernet Franc	RNA-Seq	PRJNA701940	SAMN17927226	UC DAVIS	public	SRX10114421	Illumina HiSeq 4000	SINGLE	cDNA	TRANSCRIPTOMIC	Vitis vinifera	ILLUMINA	2021-11-15T00:00:00Z	278	SRP306764	550877130	fastq,sra,run.zq	ncbi,s3,gs	ncbi.public,gs.US,s3.us-east-1	101	1489750606	2021-02-16T20:52:00Z	1	Berry	Cabernet Franc
SRR13726276	Vitis vinifera	berry	veraison	Cabernet Franc	RNA-Seq	PRJNA701940	SAMN17927070	UC DAVIS	public	SRX10114249	Illumina HiSeq 4000	SINGLE	cDNA	TRANSCRIPTOMIC	Vitis vinifera	ILLUMINA	2021-11-15T00:00:00Z	122	SRP306764	551326394	fastq,run.zq,sra	s3,gs,ncbi	s3.us-east-1,gs.US,ncbi.public	101	1492168950	2021-02-16T21:16:00Z	1	Berry	Cabernet Franc
SRR13726117	Vitis vinifera	berry	veraison	Cabernet Franc	RNA-Seq	PRJNA701940	SAMN17927214	UC DAVIS	public	SRX10114408	Illumina HiSeq 4000	SINGLE	cDNA	TRANSCRIPTOMIC	Vitis vinifera	ILLUMINA	2021-11-15T00:00:00Z	266	SRP306764	551860411	sra,fastq,run.zq	gs,ncbi,s3	s3.us-east-1,gs.US,ncbi.public	101	1510195834	2021-02-16T20:55:00Z	1	Berry	Cabernet Franc
ERR4605997	Vitis vinifera	berry	flowering	Pinot Noir	RNA-Seq	PRJEB39263	SAMEA7325000	CENTER FOR BIOTECHNOLOGY, BIELEFELD UNIVERSITY	public	ERX4538126	Illumina HiSeq 1500	SINGLE	cDNA	TRANSCRIPTOMIC	Vitis vinifera	ILLUMINA	2021-03-24T00:00:00Z	SAMEA7325000	ERP122759	551923892	run.zq,sra,fastq	s3,ncbi,gs	ncbi.public,gs.US,s3.us-east-1	75	1486846875	2021-04-13T15:24:00Z	1
SRR5648411	Vitis acerifolia	berry	veraison		RNA-Seq	PRJNA389437	SAMN07198972	GEO	public	SRX2885772	Illumina HiSeq 2000	SINGLE	cDNA	TRANSCRIPTOMIC	Vitis acerifolia	ILLUMINA	2019-07-14T00:00:00Z	GSM2650945	SRP108690	552123306	fastq,run.zq,sra	gs,ncbi,s3	gs.US,ncbi.public,s3.us-east-1	100	827657800	2017-06-06T15:44:00Z	1	berries	wild species	GSM2650945
SRR13726414	Vitis vinifera	berry	harvest	Cabernet Franc	RNA-Seq	PRJNA701940	SAMN17927292	UC DAVIS	public	SRX10114111	Illumina HiSeq 4000	SINGLE	cDNA	TRANSCRIPTOMIC	Vitis vinifera	ILLUMINA	2021-11-15T00:00:00Z	344	SRP306764	552247174	sra,fastq,run.zq	s3,gs,ncbi	s3.us-east-1,gs.US,ncbi.public	101	1503209664	2021-02-16T21:26:00Z	1	Berry	Cabernet Franc
ERR7421533	Vitis vinifera	berry			RNA-Seq	PRJEB48949	SAMEA11296459	UD-GenoMed Medical Genomic Technologies Ltd., H4032 Debrecen, Nagyerdei krt. 98., Hungary	public	ERX6991126	NextSeq 500	SINGLE	PolyA	TRANSCRIPTOMIC	Vitis vinifera	ILLUMINA	2021-11-26T00:00:00Z	SAMEA11296459	ERP133391	552418398	run.zq,sra,fastq	ncbi,gs,s3	s3.us-east-1,gs.US,ncbi.public	75	1435783897	2021-12-13T22:52:00Z	1		Furmint
SRR13726192	Vitis vinifera	berry		Cabernet Franc	RNA-Seq	PRJNA701940	SAMN17927147	UC DAVIS	public	SRX10114333	Illumina HiSeq 4000	SINGLE	cDNA	TRANSCRIPTOMIC	Vitis vinifera	ILLUMINA	2021-11-15T00:00:00Z	199	SRP306764	553463638	sra,fastq,run.zq	ncbi,s3,gs	gs.US,ncbi.public,s3.us-east-1	101	1497260865	2021-02-16T20:58:00Z	1	Berry	Cabernet Franc
SRR13726384	Vitis vinifera	berry	harvest	Cabernet Franc	RNA-Seq	PRJNA701940	SAMN17927319	UC DAVIS	public	SRX10114141	Illumina HiSeq 4000	SINGLE	cDNA	TRANSCRIPTOMIC	Vitis vinifera	ILLUMINA	2021-11-15T00:00:00Z	371	SRP306764	554206695	run.zq,fastq,sra	s3,gs,ncbi	gs.US,ncbi.public,s3.us-east-1	101	1495252379	2021-02-16T21:20:00Z	1	Berry	Cabernet Franc
SRR8096799	Vitis vinifera	berry	veraison	Cabernet Sauvignon	RNA-Seq	PRJNA433195	SAMN08472471	UC DAVIS	public	SRX4923655	Illumina HiSeq 4000	SINGLE	cDNA	TRANSCRIPTOMIC	Vitis vinifera	ILLUMINA	2022-01-31T00:00:00Z	RNAseq_Veraison	SRP132320	554280294	sra,run.zq	gs,s3,ncbi	gs.US,s3.us-east-1,ncbi.public	101	1565398798	2018-10-23T13:39:00Z	1	berry	Cabernet Sauvignon
SRR13726447	Vitis vinifera	berry		Cabernet Franc	RNA-Seq	PRJNA701940	SAMN17927262	UC DAVIS	public	SRX10114462	Illumina HiSeq 4000	SINGLE	cDNA	TRANSCRIPTOMIC	Vitis vinifera	ILLUMINA	2021-11-15T00:00:00Z	314	SRP306764	555668172	sra,run.zq,fastq	gs,s3,ncbi	ncbi.public,s3.us-east-1,gs.US	101	1467870471	2021-02-16T21:30:00Z	1	Berry	Cabernet Franc
SRR13726413	Vitis vinifera	berry	fruit formation	Cabernet Franc	RNA-Seq	PRJNA701940	SAMN17927293	UC DAVIS	public	SRX10114112	Illumina HiSeq 4000	SINGLE	cDNA	TRANSCRIPTOMIC	Vitis vinifera	ILLUMINA	2021-11-15T00:00:00Z	345	SRP306764	556087469	sra,fastq,run.zq	gs,s3,ncbi	gs.US,ncbi.public,s3.us-east-1	101	1531372201	2021-02-16T21:25:00Z	1	Berry	Cabernet Franc
SRR13726425	Vitis vinifera	berry	veraison	Cabernet Franc	RNA-Seq	PRJNA701940	SAMN17927282	UC DAVIS	public	SRX10114100	Illumina HiSeq 4000	SINGLE	cDNA	TRANSCRIPTOMIC	Vitis vinifera	ILLUMINA	2021-11-15T00:00:00Z	334	SRP306764	557132807	run.zq,sra,fastq	gs,ncbi,s3	s3.us-east-1,ncbi.public,gs.US	101	1469034395	2021-02-16T21:26:00Z	1	Berry	Cabernet Franc
SRR13726114	Vitis vinifera	berry	harvest	Cabernet Franc	RNA-Seq	PRJNA701940	SAMN17927217	UC DAVIS	public	SRX10114411	Illumina HiSeq 4000	SINGLE	cDNA	TRANSCRIPTOMIC	Vitis vinifera	ILLUMINA	2021-11-15T00:00:00Z	269	SRP306764	557218776	fastq,sra,run.zq	ncbi,gs,s3	s3.us-east-1,ncbi.public,gs.US	101	1498622749	2021-02-16T20:53:00Z	1	Berry	Cabernet Franc
SRR13726325	Vitis vinifera	berry		Cabernet Franc	RNA-Seq	PRJNA701940	SAMN17927028	UC DAVIS	public	SRX10114200	Illumina HiSeq 4000	SINGLE	cDNA	TRANSCRIPTOMIC	Vitis vinifera	ILLUMINA	2021-11-15T00:00:00Z	80	SRP306764	558293942	run.zq,sra,fastq	ncbi,gs,s3	gs.US,s3.us-east-1,ncbi.public	100	1548568900	2021-02-16T21:16:00Z	1	Berry	Cabernet Franc
SRR13726262	Vitis vinifera	berry	veraison	Cabernet Franc	RNA-Seq	PRJNA701940	SAMN17927083	UC DAVIS	public	SRX10114263	Illumina HiSeq 4000	SINGLE	cDNA	TRANSCRIPTOMIC	Vitis vinifera	ILLUMINA	2021-11-15T00:00:00Z	135	SRP306764	558599776	fastq,sra,run.zq	ncbi,gs,s3	gs.US,ncbi.public,s3.us-east-1	100	1558989000	2021-02-16T21:07:00Z	1	Berry	Cabernet Franc
SRR13726093	Vitis vinifera	berry	harvest	Cabernet Franc	RNA-Seq	PRJNA701940	SAMN17927236	UC DAVIS	public	SRX10114432	Illumina HiSeq 4000	SINGLE	cDNA	TRANSCRIPTOMIC	Vitis vinifera	ILLUMINA	2021-11-15T00:00:00Z	288	SRP306764	559295316	fastq,sra,run.zq	ncbi,gs,s3	gs.US,ncbi.public,s3.us-east-1	101	1529563695	2021-02-16T20:51:00Z	1	Berry	Cabernet Franc
SRR13726433	Vitis vinifera	berry	fruit formation	Cabernet Franc	RNA-Seq	PRJNA701940	SAMN17927275	UC DAVIS	public	SRX10114476	Illumina HiSeq 4000	SINGLE	cDNA	TRANSCRIPTOMIC	Vitis vinifera	ILLUMINA	2021-11-15T00:00:00Z	327	SRP306764	559308047	sra,run.zq,fastq	ncbi,s3,gs	s3.us-east-1,ncbi.public,gs.US	101	1493201170	2021-02-16T21:28:00Z	1	Berry	Cabernet Franc
SRR13726162	Vitis vinifera	berry	fruit formation	Cabernet Franc	RNA-Seq	PRJNA701940	SAMN17927173	UC DAVIS	public	SRX10114363	Illumina HiSeq 4000	SINGLE	cDNA	TRANSCRIPTOMIC	Vitis vinifera	ILLUMINA	2021-11-15T00:00:00Z	225	SRP306764	559937587	fastq,run.zq,sra	gs,s3,ncbi	gs.US,ncbi.public,s3.us-east-1	101	1513504190	2021-02-16T20:56:00Z	1	Berry	Cabernet Franc
SRR6678853	Vitis vinifera	berry		Cabernet Sauvignon	RNA-Seq	PRJNA433195	SAMN08472472	UC DAVIS	public	SRX3655193	Illumina HiSeq 4000	PAIRED	cDNA	TRANSCRIPTOMIC	Vitis vinifera	ILLUMINA	2018-03-13T00:00:00Z	RNAseq_Post-Veraison	SRP132320	560979475	run.zq,sra,fastq	gs,ncbi,s3	gs.US,s3.us-east-1,ncbi.public	200	1433966400	2018-02-06T21:44:00Z	1	berry	Cabernet Sauvignon
SRR21996677	Vitis vinifera	berry	harvest	Chardonnay	RNA-Seq	PRJNA892716	SAMN31394116	THE UNIVERSITY OF ADELAIDE	public	SRX17979152	Illumina HiSeq 2500	SINGLE	unspecified	TRANSCRIPTOMIC	Vitis vinifera	ILLUMINA	2023-12-31T00:00:00Z	8_Ch_C2_C9P2AANXX_ACTTGA_L003_R1	SRP403810	561016500	fastq,run.zq,sra	gs,ncbi,s3	gs.US,ncbi.public,s3.us-east-1	100	1426073700	2022-10-20T23:18:00Z	1	whole berries	Chardonnay
ERR4606234	Vitis vinifera	berry	flowering	Pinot Noir	RNA-Seq	PRJEB39263	SAMEA7325002	CENTER FOR BIOTECHNOLOGY, BIELEFELD UNIVERSITY	public	ERX4538363	Illumina HiSeq 1500	SINGLE	cDNA	TRANSCRIPTOMIC	Vitis vinifera	ILLUMINA	2021-03-24T00:00:00Z	SAMEA7325002	ERP122759	561461972	run.zq,sra,fastq	gs,s3,ncbi	ncbi.public,gs.US,s3.us-east-1	82	1475055606	2021-04-13T15:25:00Z	1
SRR13726094	Vitis vinifera	berry	fruit formation	Cabernet Franc	RNA-Seq	PRJNA701940	SAMN17927235	UC DAVIS	public	SRX10114431	Illumina HiSeq 4000	SINGLE	cDNA	TRANSCRIPTOMIC	Vitis vinifera	ILLUMINA	2021-11-15T00:00:00Z	287	SRP306764	561847676	fastq,run.zq,sra	ncbi,s3,gs	s3.us-east-1,ncbi.public,gs.US	101	1544152943	2021-02-16T20:51:00Z	1	Berry	Cabernet Franc
SRR13726269	Vitis vinifera	berry		Cabernet Franc	RNA-Seq	PRJNA701940	SAMN17927077	UC DAVIS	public	SRX10114256	Illumina HiSeq 4000	SINGLE	cDNA	TRANSCRIPTOMIC	Vitis vinifera	ILLUMINA	2021-11-15T00:00:00Z	129	SRP306764	562433229	fastq,sra,run.zq	ncbi,gs,s3	ncbi.public,gs.US,s3.us-east-1	100	1548794000	2021-02-16T21:11:00Z	1	Berry	Cabernet Franc
SRR13726238	Vitis vinifera	berry	fruit formation	Cabernet Franc	RNA-Seq	PRJNA701940	SAMN17927105	UC DAVIS	public	SRX10114287	Illumina HiSeq 4000	SINGLE	cDNA	TRANSCRIPTOMIC	Vitis vinifera	ILLUMINA	2021-11-15T00:00:00Z	157	SRP306764	563120652	run.zq,sra,fastq	s3,gs,ncbi	s3.us-east-1,ncbi.public,gs.US	100	1585224800	2021-02-16T21:11:00Z	1	Berry	Cabernet Franc
SRR13726395	Vitis vinifera	berry	harvest	Cabernet Franc	RNA-Seq	PRJNA701940	SAMN17927309	UC DAVIS	public	SRX10114130	Illumina HiSeq 4000	SINGLE	cDNA	TRANSCRIPTOMIC	Vitis vinifera	ILLUMINA	2021-11-15T00:00:00Z	361	SRP306764	563218084	run.zq,fastq,sra	ncbi,gs,s3	gs.US,s3.us-east-1,ncbi.public	101	1531594906	2021-02-16T21:24:00Z	1	Berry	Cabernet Franc
SRR13726113	Vitis vinifera	berry		Cabernet Franc	RNA-Seq	PRJNA701940	SAMN17927218	UC DAVIS	public	SRX10114412	Illumina HiSeq 4000	SINGLE	cDNA	TRANSCRIPTOMIC	Vitis vinifera	ILLUMINA	2021-11-15T00:00:00Z	270	SRP306764	563387563	fastq,sra,run.zq	s3,ncbi,gs	s3.us-east-1,ncbi.public,gs.US	101	1527160299	2021-02-16T20:52:00Z	1	Berry	Cabernet Franc
SRR13726239	Vitis vinifera	berry		Cabernet Franc	RNA-Seq	PRJNA701940	SAMN17927104	UC DAVIS	public	SRX10114286	Illumina HiSeq 4000	SINGLE	cDNA	TRANSCRIPTOMIC	Vitis vinifera	ILLUMINA	2021-11-15T00:00:00Z	156	SRP306764	563412433	run.zq,fastq,sra	s3,ncbi,gs	gs.US,ncbi.public,s3.us-east-1	100	1561924900	2021-02-16T21:12:00Z	1	Berry	Cabernet Franc
SRR10617589	Vitis vinifera	berry		Chasselas	RNA-Seq	PRJNA594635	SAMN13525337	HES-SO UNIVERSITY OF APPLIED SCIENCES AND ARTS WESTERN SWITZERLAND	public	SRX7296760	NextSeq 550	SINGLE	other	TRANSCRIPTOMIC	Vitis vinifera	ILLUMINA	2019-12-11T00:00:00Z	5554_ID948_7_S2_L001_R1_001	SRP235464	563587287	fastq,sra,run.zq	ncbi,gs,s3	ncbi.public,gs.US,s3.us-east-1	75	1363134300	2019-12-10T12:22:00Z	1	berry	Chasselas
SRR13726277	Vitis vinifera	berry	veraison	Cabernet Franc	RNA-Seq	PRJNA701940	SAMN17927069	UC DAVIS	public	SRX10114248	Illumina HiSeq 4000	SINGLE	cDNA	TRANSCRIPTOMIC	Vitis vinifera	ILLUMINA	2021-11-15T00:00:00Z	121	SRP306764	564058863	run.zq,sra,fastq	ncbi,gs,s3	gs.US,ncbi.public,s3.us-east-1	101	1532597634	2021-02-16T21:16:00Z	1	Berry	Cabernet Franc
ERR4605984	Vitis vinifera	berry	flowering	Pinot Noir	RNA-Seq	PRJEB39263	SAMEA7324987	CENTER FOR BIOTECHNOLOGY, BIELEFELD UNIVERSITY	public	ERX4538113	Illumina HiSeq 1500	SINGLE	cDNA	TRANSCRIPTOMIC	Vitis vinifera	ILLUMINA	2021-03-24T00:00:00Z	SAMEA7324987	ERP122759	564584965	run.zq,fastq,sra	ncbi,gs,s3	s3.us-east-1,gs.US,ncbi.public	82	1548157130	2021-04-13T15:14:00Z	1
ERR7421528	Vitis vinifera	berry			RNA-Seq	PRJEB48949	SAMEA11296454	UD-GenoMed Medical Genomic Technologies Ltd., H4032 Debrecen, Nagyerdei krt. 98., Hungary	public	ERX6991121	NextSeq 500	SINGLE	PolyA	TRANSCRIPTOMIC	Vitis vinifera	ILLUMINA	2021-11-26T00:00:00Z	SAMEA11296454	ERP133391	565338676	sra,run.zq,fastq	ncbi,s3,gs	s3.us-east-1,ncbi.public,gs.US	75	1568698085	2021-12-13T22:51:00Z	1		Furmint
SRR8096806	Vitis vinifera	berry	harvest	Cabernet Sauvignon	RNA-Seq	PRJNA433195	SAMN08472473	UC DAVIS	public	SRX4923648	Illumina HiSeq 4000	SINGLE	cDNA	TRANSCRIPTOMIC	Vitis vinifera	ILLUMINA	2022-01-31T00:00:00Z	RNAseq_Harvest	SRP132320	565749618	sra,run.zq	s3,gs,ncbi	gs.US,s3.us-east-1,ncbi.public	101	1598465996	2018-10-23T13:37:00Z	1	berry	Cabernet Sauvignon
SRR5989156	Vitis vinifera	berry	veraison	Cabernet Sauvignon	RNA-Seq	PRJNA400621	SAMN07572073	GEO	public	SRX3144925	Illumina HiSeq 2000	SINGLE	cDNA	TRANSCRIPTOMIC	Vitis vinifera	ILLUMINA	2017-10-11T00:00:00Z	GSM2758492	SRP116553	568118662	fastq,run.zq,sra	gs,ncbi,s3	gs.US,ncbi.public,s3.us-east-1	49	1393666036	2017-08-29T15:26:00Z	1		Cabernet Sauvignon	GSM2758492
SRR357525	Vitis vinifera	berry		microvine	RNA-Seq	PRJNA149155	SAMN00744186	GEO	public	SRX103016	Illumina Genome Analyzer II	SINGLE	cDNA	TRANSCRIPTOMIC	Vitis vinifera	ILLUMINA	2018-11-23T00:00:00Z	GSM822457	SRP009081	568887869	fastq,run.zq,sra	gs,ncbi,s3	gs.US,ncbi.public,s3.us-east-1	65	1370862220	2012-01-21T08:34:00Z	3	deseeded berries	L1 microvine	GSM822457
SRR10617598	Vitis vinifera	berry		Chasselas	RNA-Seq	PRJNA594635	SAMN13525344	HES-SO UNIVERSITY OF APPLIED SCIENCES AND ARTS WESTERN SWITZERLAND	public	SRX7296751	NextSeq 550	SINGLE	other	TRANSCRIPTOMIC	Vitis vinifera	ILLUMINA	2019-12-11T00:00:00Z	5560_ID948_14_S13_L001_R1_001	SRP235464	570060374	fastq,sra,run.zq	gs,s3,ncbi	s3.us-east-1,gs.US,ncbi.public	75	1405189050	2019-12-10T12:27:00Z	1	berry	Chasselas
SRR8096810	Vitis vinifera	berry		Cabernet Sauvignon	RNA-Seq	PRJNA433195	SAMN08472472	UC DAVIS	public	SRX4923644	Illumina HiSeq 4000	SINGLE	cDNA	TRANSCRIPTOMIC	Vitis vinifera	ILLUMINA	2022-01-31T00:00:00Z	RNAseq_Post-Veraison	SRP132320	570609231	run.zq,sra	s3,gs,ncbi	gs.US,ncbi.public,s3.us-east-1	101	1611749920	2018-10-23T13:39:00Z	1	berry	Cabernet Sauvignon
SRR13726197	Vitis vinifera	berry	harvest	Cabernet Franc	RNA-Seq	PRJNA701940	SAMN17927142	UC DAVIS	public	SRX10114328	Illumina HiSeq 4000	SINGLE	cDNA	TRANSCRIPTOMIC	Vitis vinifera	ILLUMINA	2021-11-15T00:00:00Z	194	SRP306764	571705997	sra,fastq,run.zq	ncbi,gs,s3	ncbi.public,s3.us-east-1,gs.US	101	1526707112	2021-02-16T20:59:00Z	1	Berry	Cabernet Franc
SRR13726157	Vitis vinifera	berry	fruit formation	Cabernet Franc	RNA-Seq	PRJNA701940	SAMN17927178	UC DAVIS	public	SRX10114368	Illumina HiSeq 4000	SINGLE	cDNA	TRANSCRIPTOMIC	Vitis vinifera	ILLUMINA	2021-11-15T00:00:00Z	230	SRP306764	573141704	run.zq,sra,fastq	ncbi,gs,s3	ncbi.public,gs.US,s3.us-east-1	101	1536394527	2021-02-16T20:55:00Z	1	Berry	Cabernet Franc
SRR13726358	Vitis vinifera	berry	fruit formation	Cabernet Franc	RNA-Seq	PRJNA701940	SAMN17926998	UC DAVIS	public	SRX10114167	Illumina HiSeq 4000	SINGLE	cDNA	TRANSCRIPTOMIC	Vitis vinifera	ILLUMINA	2021-11-15T00:00:00Z	50	SRP306764	573628286	run.zq,sra,fastq	gs,s3,ncbi	ncbi.public,gs.US,s3.us-east-1	100	1628680400	2021-02-16T21:21:00Z	1	Berry	Cabernet Franc
SRR13726132	Vitis vinifera	berry	fruit formation	Cabernet Franc	RNA-Seq	PRJNA701940	SAMN17927200	UC DAVIS	public	SRX10114393	Illumina HiSeq 4000	SINGLE	cDNA	TRANSCRIPTOMIC	Vitis vinifera	ILLUMINA	2021-11-15T00:00:00Z	252	SRP306764	575213858	sra,run.zq,fastq	ncbi,s3,gs	gs.US,ncbi.public,s3.us-east-1	101	1560606247	2021-02-16T20:53:00Z	1	Berry	Cabernet Franc
SRR13726399	Vitis vinifera	berry	fruit formation	Cabernet Franc	RNA-Seq	PRJNA701940	SAMN17927306	UC DAVIS	public	SRX10114126	Illumina HiSeq 4000	SINGLE	cDNA	TRANSCRIPTOMIC	Vitis vinifera	ILLUMINA	2021-11-15T00:00:00Z	358	SRP306764	575479155	fastq,run.zq,sra	gs,ncbi,s3	ncbi.public,s3.us-east-1,gs.US	101	1569225486	2021-02-16T21:25:00Z	1	Berry	Cabernet Franc
SRR13726423	Vitis vinifera	berry	harvest	Cabernet Franc	RNA-Seq	PRJNA701940	SAMN17927284	UC DAVIS	public	SRX10114102	Illumina HiSeq 4000	SINGLE	cDNA	TRANSCRIPTOMIC	Vitis vinifera	ILLUMINA	2021-11-15T00:00:00Z	336	SRP306764	575624618	sra,fastq,run.zq	s3,gs,ncbi	gs.US,ncbi.public,s3.us-east-1	101	1520061413	2021-02-16T21:26:00Z	1	Berry	Cabernet Franc
SRR13726244	Vitis vinifera	berry	harvest	Cabernet Franc	RNA-Seq	PRJNA701940	SAMN17927099	UC DAVIS	public	SRX10114281	Illumina HiSeq 4000	SINGLE	cDNA	TRANSCRIPTOMIC	Vitis vinifera	ILLUMINA	2021-11-15T00:00:00Z	151	SRP306764	577425864	run.zq,sra,fastq	s3,gs,ncbi	ncbi.public,s3.us-east-1,gs.US	100	1599383478	2021-02-16T21:11:00Z	1	Berry	Cabernet Franc
SRR13726124	Vitis vinifera	berry	harvest	Cabernet Franc	RNA-Seq	PRJNA701940	SAMN17927208	UC DAVIS	public	SRX10114401	Illumina HiSeq 4000	SINGLE	cDNA	TRANSCRIPTOMIC	Vitis vinifera	ILLUMINA	2021-11-15T00:00:00Z	260	SRP306764	577492795	sra,fastq,run.zq	s3,ncbi,gs	s3.us-east-1,gs.US,ncbi.public	101	1533785899	2021-02-16T20:54:00Z	1	Berry	Cabernet Franc
ERR4606219	Vitis vinifera	berry	flowering	Pinot Noir	RNA-Seq	PRJEB39263	SAMEA7324987	CENTER FOR BIOTECHNOLOGY, BIELEFELD UNIVERSITY	public	ERX4538348	Illumina HiSeq 1500	SINGLE	cDNA	TRANSCRIPTOMIC	Vitis vinifera	ILLUMINA	2021-03-24T00:00:00Z	SAMEA7324987	ERP122759	577894432	fastq,sra,run.zq	s3,ncbi,gs	gs.US,ncbi.public,s3.us-east-1	82	1559994158	2021-04-13T15:26:00Z	1
SRR13726439	Vitis vinifera	berry	fruit formation	Cabernet Franc	RNA-Seq	PRJNA701940	SAMN17927269	UC DAVIS	public	SRX10114470	Illumina HiSeq 4000	SINGLE	cDNA	TRANSCRIPTOMIC	Vitis vinifera	ILLUMINA	2021-11-15T00:00:00Z	321	SRP306764	578418873	sra,run.zq,fastq	s3,ncbi,gs	ncbi.public,s3.us-east-1,gs.US	101	1525301293	2021-02-16T21:29:00Z	1	Berry	Cabernet Franc
SRR13726434	Vitis vinifera	berry	fruit formation	Cabernet Franc	RNA-Seq	PRJNA701940	SAMN17927274	UC DAVIS	public	SRX10114475	Illumina HiSeq 4000	SINGLE	cDNA	TRANSCRIPTOMIC	Vitis vinifera	ILLUMINA	2021-11-15T00:00:00Z	326	SRP306764	578504391	fastq,run.zq,sra	s3,ncbi,gs	ncbi.public,gs.US,s3.us-east-1	101	1547846614	2021-02-16T21:26:00Z	1	Berry	Cabernet Franc
SRR8096801	Vitis vinifera	berry	fruit formation	Cabernet Sauvignon	RNA-Seq	PRJNA433195	SAMN08472470	UC DAVIS	public	SRX4923653	Illumina HiSeq 4000	SINGLE	cDNA	TRANSCRIPTOMIC	Vitis vinifera	ILLUMINA	2022-01-31T00:00:00Z	RNAseq_Pre-Veraison	SRP132320	578604825	sra,run.zq	s3,ncbi,gs	gs.US,ncbi.public,s3.us-east-1	101	1645314442	2018-10-23T13:39:00Z	1	berry	Cabernet Sauvignon
SRR13726106	Vitis vinifera	berry	harvest	Cabernet Franc	RNA-Seq	PRJNA701940	SAMN17927224	UC DAVIS	public	SRX10114419	Illumina HiSeq 4000	SINGLE	cDNA	TRANSCRIPTOMIC	Vitis vinifera	ILLUMINA	2021-11-15T00:00:00Z	276	SRP306764	578848195	fastq,run.zq,sra	ncbi,s3,gs	ncbi.public,s3.us-east-1,gs.US	101	1568777046	2021-02-16T20:51:00Z	1	Berry	Cabernet Franc
SRR13726154	Vitis vinifera	berry	veraison	Cabernet Franc	RNA-Seq	PRJNA701940	SAMN17927180	UC DAVIS	public	SRX10114371	Illumina HiSeq 4000	SINGLE	cDNA	TRANSCRIPTOMIC	Vitis vinifera	ILLUMINA	2021-11-15T00:00:00Z	232	SRP306764	579127181	run.zq,sra,fastq	ncbi,gs,s3	gs.US,ncbi.public,s3.us-east-1	101	1560072159	2021-02-16T20:56:00Z	1	Berry	Cabernet Franc
SRR13726438	Vitis vinifera	berry		Cabernet Franc	RNA-Seq	PRJNA701940	SAMN17927270	UC DAVIS	public	SRX10114471	Illumina HiSeq 4000	SINGLE	cDNA	TRANSCRIPTOMIC	Vitis vinifera	ILLUMINA	2021-11-15T00:00:00Z	322	SRP306764	579388715	fastq,sra,run.zq	gs,ncbi,s3	ncbi.public,s3.us-east-1,gs.US	101	1538384328	2021-02-16T21:29:00Z	1	Berry	Cabernet Franc
SRR357524	Vitis vinifera	berry		microvine	RNA-Seq	PRJNA149155	SAMN00744185	GEO	public	SRX103015	Illumina Genome Analyzer II	SINGLE	cDNA	TRANSCRIPTOMIC	Vitis vinifera	ILLUMINA	2018-11-23T00:00:00Z	GSM822456	SRP009081	579899691	fastq,run.zq,sra	gs,ncbi,s3	gs.US,ncbi.public,s3.us-east-1	65	1322235525	2012-01-21T08:34:00Z	3	deseeded berries	L1 microvine	GSM822456
SRR13726171	Vitis vinifera	berry		Cabernet Franc	RNA-Seq	PRJNA701940	SAMN17927165	UC DAVIS	public	SRX10114354	Illumina HiSeq 4000	SINGLE	cDNA	TRANSCRIPTOMIC	Vitis vinifera	ILLUMINA	2021-11-15T00:00:00Z	217	SRP306764	580373080	run.zq,sra,fastq	ncbi,gs,s3	ncbi.public,gs.US,s3.us-east-1	101	1560990451	2021-02-16T20:57:00Z	1	Berry	Cabernet Franc
SRR13726359	Vitis vinifera	berry	harvest	Cabernet Franc	RNA-Seq	PRJNA701940	SAMN17926997	UC DAVIS	public	SRX10114166	Illumina HiSeq 4000	SINGLE	cDNA	TRANSCRIPTOMIC	Vitis vinifera	ILLUMINA	2021-11-15T00:00:00Z	49	SRP306764	580787754	run.zq,sra,fastq	ncbi,s3,gs	gs.US,ncbi.public,s3.us-east-1	93	1635899340	2021-02-16T21:21:00Z	1	Berry	Cabernet Franc
SRR13726421	Vitis vinifera	berry	veraison	Cabernet Franc	RNA-Seq	PRJNA701940	SAMN17927286	UC DAVIS	public	SRX10114104	Illumina HiSeq 4000	SINGLE	cDNA	TRANSCRIPTOMIC	Vitis vinifera	ILLUMINA	2021-11-15T00:00:00Z	338	SRP306764	580897211	fastq,run.zq,sra	gs,ncbi,s3	gs.US,s3.us-east-1,ncbi.public	101	1585162781	2021-02-16T21:25:00Z	1	Berry	Cabernet Franc
SRR13726319	Vitis vinifera	berry	harvest	Cabernet Franc	RNA-Seq	PRJNA701940	SAMN17927033	UC DAVIS	public	SRX10114206	Illumina HiSeq 4000	SINGLE	cDNA	TRANSCRIPTOMIC	Vitis vinifera	ILLUMINA	2021-11-15T00:00:00Z	85	SRP306764	581003929	fastq,run.zq,sra	gs,ncbi,s3	ncbi.public,gs.US,s3.us-east-1	100	1628422500	2021-02-16T21:18:00Z	1	Berry	Cabernet Franc
SRR10617586	Vitis vinifera	berry		Chasselas	RNA-Seq	PRJNA594635	SAMN13525340	HES-SO UNIVERSITY OF APPLIED SCIENCES AND ARTS WESTERN SWITZERLAND	public	SRX7296763	NextSeq 550	SINGLE	other	TRANSCRIPTOMIC	Vitis vinifera	ILLUMINA	2019-12-11T00:00:00Z	5557_ID948_10_S5_L001_R1_001	SRP235464	581038108	sra,run.zq,fastq	gs,ncbi,s3	s3.us-east-1,gs.US,ncbi.public	75	1388654550	2019-12-10T12:21:00Z	1	berry	Chasselas
SRR13726175	Vitis vinifera	berry	veraison	Cabernet Franc	RNA-Seq	PRJNA701940	SAMN17927161	UC DAVIS	public	SRX10114350	Illumina HiSeq 4000	SINGLE	cDNA	TRANSCRIPTOMIC	Vitis vinifera	ILLUMINA	2021-11-15T00:00:00Z	213	SRP306764	581152580	run.zq,fastq,sra	gs,ncbi,s3	gs.US,s3.us-east-1,ncbi.public	101	1576333967	2021-02-16T21:06:00Z	1	Berry	Cabernet Franc
SRR13726279	Vitis vinifera	berry		Cabernet Franc	RNA-Seq	PRJNA701940	SAMN17927068	UC DAVIS	public	SRX10114246	Illumina HiSeq 4000	SINGLE	cDNA	TRANSCRIPTOMIC	Vitis vinifera	ILLUMINA	2021-11-15T00:00:00Z	120	SRP306764	581173732	fastq,run.zq,sra	s3,ncbi,gs	gs.US,ncbi.public,s3.us-east-1	101	1577305284	2021-02-16T21:12:00Z	1	Berry	Cabernet Franc
SRR10135093	Vitis vinifera	berry	flowering		RNA-Seq	PRJNA565689	SAMN12758870	INSTITUTE OF BOTANY, THE CHINESE ACADEMY OF SCIENCE	public	SRX6863105	Illumina NovaSeq 6000	PAIRED	RANDOM PCR	TRANSCRIPTOMIC	Vitis vinifera	ILLUMINA	2020-10-01T00:00:00Z	V10FS_1	SRP222156	581312052	run.zq,fastq,sra	s3,gs,ncbi	gs.US,ncbi.public,s3.us-east-1	202	859956218	2019-09-19T13:28:00Z	1	Berry	Yan73
SRR6322851	Vitis vinifera	berry		Muscat	RNA-Seq	PRJNA419810	SAMN08098263	AGRICULTURAL RESEARCH ORGANISATION - VOLCANI CENTER - ISRAEL	public	SRX3422654	Illumina HiSeq 2000	SINGLE	RANDOM	TRANSCRIPTOMIC	Vitis vinifera	ILLUMINA	2018-12-11T00:00:00Z	vitis_vinifera_three_strains	SRP125645	581737904	fastq,run.zq,sra	gs,ncbi,s3	gs.US,ncbi.public,s3.us-east-1	51	1683196248	2017-11-26T14:44:00Z	1	fruit
SRR13726236	Vitis vinifera	berry	fruit formation	Cabernet Franc	RNA-Seq	PRJNA701940	SAMN17927107	UC DAVIS	public	SRX10114289	Illumina HiSeq 4000	SINGLE	cDNA	TRANSCRIPTOMIC	Vitis vinifera	ILLUMINA	2021-11-15T00:00:00Z	159	SRP306764	582209215	run.zq,fastq,sra	ncbi,s3,gs	gs.US,ncbi.public,s3.us-east-1	94	1335773352	2021-02-16T21:11:00Z	1	Berry	Cabernet Franc
SRR13726159	Vitis vinifera	berry		Cabernet Franc	RNA-Seq	PRJNA701940	SAMN17927176	UC DAVIS	public	SRX10114366	Illumina HiSeq 4000	SINGLE	cDNA	TRANSCRIPTOMIC	Vitis vinifera	ILLUMINA	2021-11-15T00:00:00Z	228	SRP306764	582458587	fastq,run.zq,sra	gs,s3,ncbi	s3.us-east-1,gs.US,ncbi.public	101	1570891279	2021-02-16T20:57:00Z	1	Berry	Cabernet Franc
SRR13726139	Vitis vinifera	berry	veraison	Cabernet Franc	RNA-Seq	PRJNA701940	SAMN17927194	UC DAVIS	public	SRX10114386	Illumina HiSeq 4000	SINGLE	cDNA	TRANSCRIPTOMIC	Vitis vinifera	ILLUMINA	2021-11-15T00:00:00Z	246	SRP306764	582878287	run.zq,fastq,sra	gs,s3,ncbi	ncbi.public,gs.US,s3.us-east-1	101	1573896231	2021-02-16T20:54:00Z	1	Berry	Cabernet Franc
SRR13726436	Vitis vinifera	berry	veraison	Cabernet Franc	RNA-Seq	PRJNA701940	SAMN17927272	UC DAVIS	public	SRX10114473	Illumina HiSeq 4000	SINGLE	cDNA	TRANSCRIPTOMIC	Vitis vinifera	ILLUMINA	2021-11-15T00:00:00Z	324	SRP306764	583055618	run.zq,sra,fastq	ncbi,gs,s3	ncbi.public,gs.US,s3.us-east-1	101	1537920132	2021-02-16T21:26:00Z	1	Berry	Cabernet Franc
SRR10617599	Vitis vinifera	berry		Chasselas	RNA-Seq	PRJNA594635	SAMN13525343	HES-SO UNIVERSITY OF APPLIED SCIENCES AND ARTS WESTERN SWITZERLAND	public	SRX7296750	NextSeq 550	SINGLE	other	TRANSCRIPTOMIC	Vitis vinifera	ILLUMINA	2019-12-11T00:00:00Z	7617_ID948_13_S17_L001_R1_001	SRP235464	583348271	sra,run.zq,fastq	s3,gs,ncbi	ncbi.public,gs.US,s3.us-east-1	75	1377800250	2019-12-10T12:26:00Z	1	berry	Chasselas
ERR4606232	Vitis vinifera	berry	flowering	Pinot Noir	RNA-Seq	PRJEB39263	SAMEA7325000	CENTER FOR BIOTECHNOLOGY, BIELEFELD UNIVERSITY	public	ERX4538361	Illumina HiSeq 1500	SINGLE	cDNA	TRANSCRIPTOMIC	Vitis vinifera	ILLUMINA	2021-03-24T00:00:00Z	SAMEA7325000	ERP122759	583595430	fastq,sra,run.zq	gs,s3,ncbi	gs.US,s3.us-east-1,ncbi.public	82	1535579560	2021-04-13T15:27:00Z	1
SRR13726289	Vitis vinifera	berry	fruit formation	Cabernet Franc	RNA-Seq	PRJNA701940	SAMN17926960	UC DAVIS	public	SRX10114236	Illumina HiSeq 4000	SINGLE	cDNA	TRANSCRIPTOMIC	Vitis vinifera	ILLUMINA	2021-11-15T00:00:00Z	12	SRP306764	584104208	run.zq,fastq,sra	ncbi,s3,gs	gs.US,s3.us-east-1,ncbi.public	95	1605484997	2021-02-16T21:17:00Z	1	Berry	Cabernet Franc
ERR4605986	Vitis vinifera	berry	flowering	Pinot Noir	RNA-Seq	PRJEB39263	SAMEA7324989	CENTER FOR BIOTECHNOLOGY, BIELEFELD UNIVERSITY	public	ERX4538115	Illumina HiSeq 1500	SINGLE	cDNA	TRANSCRIPTOMIC	Vitis vinifera	ILLUMINA	2021-03-24T00:00:00Z	SAMEA7324989	ERP122759	584656247	fastq,run.zq,sra	gs,s3,ncbi	ncbi.public,gs.US,s3.us-east-1	82	1600706584	2021-04-13T15:15:00Z	1
ERR4605992	Vitis vinifera	berry	flowering	Pinot Noir	RNA-Seq	PRJEB39263	SAMEA7324995	CENTER FOR BIOTECHNOLOGY, BIELEFELD UNIVERSITY	public	ERX4538121	Illumina HiSeq 1500	SINGLE	cDNA	TRANSCRIPTOMIC	Vitis vinifera	ILLUMINA	2021-03-24T00:00:00Z	SAMEA7324995	ERP122759	584739215	run.zq,fastq,sra	gs,ncbi,s3	s3.us-east-1,ncbi.public,gs.US	75	1595305875	2021-04-13T15:24:00Z	1
SRR13726099	Vitis vinifera	berry	veraison	Cabernet Franc	RNA-Seq	PRJNA701940	SAMN17927230	UC DAVIS	public	SRX10114426	Illumina HiSeq 4000	SINGLE	cDNA	TRANSCRIPTOMIC	Vitis vinifera	ILLUMINA	2021-11-15T00:00:00Z	282	SRP306764	584902555	sra,run.zq,fastq	s3,ncbi,gs	ncbi.public,s3.us-east-1,gs.US	101	1582032892	2021-02-16T20:53:00Z	1	Berry	Cabernet Franc
SRR10617594	Vitis vinifera	berry		Chasselas	RNA-Seq	PRJNA594635	SAMN13525348	HES-SO UNIVERSITY OF APPLIED SCIENCES AND ARTS WESTERN SWITZERLAND	public	SRX7296755	NextSeq 550	SINGLE	other	TRANSCRIPTOMIC	Vitis vinifera	ILLUMINA	2019-12-11T00:00:00Z	5564_ID948_18_S10_L001_R1_001	SRP235464	584986329	sra,run.zq,fastq	gs,ncbi,s3	s3.us-east-1,gs.US,ncbi.public	75	1404894150	2019-12-10T12:23:00Z	1	berry	Chasselas
SRR13726185	Vitis vinifera	berry	veraison	Cabernet Franc	RNA-Seq	PRJNA701940	SAMN17927152	UC DAVIS	public	SRX10114340	Illumina HiSeq 4000	SINGLE	cDNA	TRANSCRIPTOMIC	Vitis vinifera	ILLUMINA	2021-11-15T00:00:00Z	204	SRP306764	586100468	run.zq,sra,fastq	gs,s3,ncbi	gs.US,ncbi.public,s3.us-east-1	101	1596260560	2021-02-16T20:59:00Z	1	Berry	Cabernet Franc
SRR8096804	Vitis vinifera	berry	fruit formation	Cabernet Sauvignon	RNA-Seq	PRJNA433195	SAMN08472470	UC DAVIS	public	SRX4923650	Illumina HiSeq 4000	SINGLE	cDNA	TRANSCRIPTOMIC	Vitis vinifera	ILLUMINA	2022-01-31T00:00:00Z	RNAseq_Pre-Veraison	SRP132320	586883420	run.zq,sra	s3,ncbi,gs	s3.us-east-1,ncbi.public,gs.US	101	1675417997	2018-10-23T13:37:00Z	1	berry	Cabernet Sauvignon
ERR4605991	Vitis vinifera	berry	flowering	Pinot Noir	RNA-Seq	PRJEB39263	SAMEA7324994	CENTER FOR BIOTECHNOLOGY, BIELEFELD UNIVERSITY	public	ERX4538120	Illumina HiSeq 1500	SINGLE	cDNA	TRANSCRIPTOMIC	Vitis vinifera	ILLUMINA	2021-03-24T00:00:00Z	SAMEA7324994	ERP122759	587559462	fastq,sra,run.zq	gs,ncbi,s3	gs.US,ncbi.public,s3.us-east-1	75	1607245350	2021-04-13T15:22:00Z	1
SRR13726143	Vitis vinifera	berry	harvest	Cabernet Franc	RNA-Seq	PRJNA701940	SAMN17927190	UC DAVIS	public	SRX10114382	Illumina HiSeq 4000	SINGLE	cDNA	TRANSCRIPTOMIC	Vitis vinifera	ILLUMINA	2021-11-15T00:00:00Z	242	SRP306764	587978107	run.zq,sra,fastq	s3,gs,ncbi	gs.US,ncbi.public,s3.us-east-1	101	1582822914	2021-02-16T20:55:00Z	1	Berry	Cabernet Franc
SRR13726181	Vitis vinifera	berry	fruit formation	Cabernet Franc	RNA-Seq	PRJNA701940	SAMN17927156	UC DAVIS	public	SRX10114344	Illumina HiSeq 4000	SINGLE	cDNA	TRANSCRIPTOMIC	Vitis vinifera	ILLUMINA	2021-11-15T00:00:00Z	208	SRP306764	588233896	sra,fastq,run.zq	ncbi,gs,s3	s3.us-east-1,gs.US,ncbi.public	101	1583519814	2021-02-16T20:56:00Z	1	Berry	Cabernet Franc
SRR21996678	Vitis vinifera	berry	harvest	Chardonnay	RNA-Seq	PRJNA892716	SAMN31394115	THE UNIVERSITY OF ADELAIDE	public	SRX17979151	Illumina HiSeq 2500	SINGLE	unspecified	TRANSCRIPTOMIC	Vitis vinifera	ILLUMINA	2023-12-31T00:00:00Z	7_Ch_C1_C9P2AANXX_CAGATC_L003_R1	SRP403810	588302648	fastq,run.zq,sra	gs,ncbi,s3	gs.US,ncbi.public,s3.us-east-1	100	1486448400	2022-10-20T23:16:00Z	1	whole berries	Chardonnay
SRR13726193	Vitis vinifera	berry		Cabernet Franc	RNA-Seq	PRJNA701940	SAMN17927146	UC DAVIS	public	SRX10114332	Illumina HiSeq 4000	SINGLE	cDNA	TRANSCRIPTOMIC	Vitis vinifera	ILLUMINA	2021-11-15T00:00:00Z	198	SRP306764	589001260	run.zq,fastq,sra	gs,ncbi,s3	ncbi.public,s3.us-east-1,gs.US	101	1600392773	2021-02-16T21:01:00Z	1	Berry	Cabernet Franc
SRR13726376	Vitis vinifera	berry		Cabernet Franc	RNA-Seq	PRJNA701940	SAMN17927327	UC DAVIS	public	SRX10114149	Illumina HiSeq 4000	SINGLE	cDNA	TRANSCRIPTOMIC	Vitis vinifera	ILLUMINA	2021-11-15T00:00:00Z	379	SRP306764	589327018	fastq,sra,run.zq	gs,ncbi,s3	gs.US,ncbi.public,s3.us-east-1	101	1588797266	2021-02-16T21:23:00Z	1	Berry	Cabernet Franc
SRR13726424	Vitis vinifera	berry	veraison	Cabernet Franc	RNA-Seq	PRJNA701940	SAMN17927283	UC DAVIS	public	SRX10114101	Illumina HiSeq 4000	SINGLE	cDNA	TRANSCRIPTOMIC	Vitis vinifera	ILLUMINA	2021-11-15T00:00:00Z	335	SRP306764	589530859	fastq,sra,run.zq	s3,gs,ncbi	s3.us-east-1,gs.US,ncbi.public	101	1558161946	2021-02-16T21:26:00Z	1	Berry	Cabernet Franc
SRR6678861	Vitis vinifera	berry	fruit formation	Cabernet Sauvignon	RNA-Seq	PRJNA433195	SAMN08472470	UC DAVIS	public	SRX3655185	Illumina HiSeq 4000	PAIRED	cDNA	TRANSCRIPTOMIC	Vitis vinifera	ILLUMINA	2018-03-13T00:00:00Z	RNAseq_Pre-Veraison	SRP132320	589680829	run.zq,sra,fastq	s3,gs,ncbi	gs.US,ncbi.public,s3.us-east-1	200	1525817200	2018-02-06T21:45:00Z	1	berry	Cabernet Sauvignon
SRR13726165	Vitis vinifera	berry	fruit formation	Cabernet Franc	RNA-Seq	PRJNA701940	SAMN17927170	UC DAVIS	public	SRX10114360	Illumina HiSeq 4000	SINGLE	cDNA	TRANSCRIPTOMIC	Vitis vinifera	ILLUMINA	2021-11-15T00:00:00Z	222	SRP306764	590125028	fastq,run.zq,sra	gs,s3,ncbi	s3.us-east-1,gs.US,ncbi.public	101	1590980785	2021-02-16T20:57:00Z	1	Berry	Cabernet Franc
SRR13726411	Vitis vinifera	berry	fruit formation	Cabernet Franc	RNA-Seq	PRJNA701940	SAMN17927295	UC DAVIS	public	SRX10114114	Illumina HiSeq 4000	SINGLE	cDNA	TRANSCRIPTOMIC	Vitis vinifera	ILLUMINA	2021-11-15T00:00:00Z	347	SRP306764	590516211	fastq,sra,run.zq	gs,s3,ncbi	s3.us-east-1,ncbi.public,gs.US	101	1591814944	2021-02-16T21:26:00Z	1	Berry	Cabernet Franc
ERR4606228	Vitis vinifera	berry	flowering	Pinot Noir	RNA-Seq	PRJEB39263	SAMEA7324996	CENTER FOR BIOTECHNOLOGY, BIELEFELD UNIVERSITY	public	ERX4538357	Illumina HiSeq 1500	SINGLE	cDNA	TRANSCRIPTOMIC	Vitis vinifera	ILLUMINA	2021-03-24T00:00:00Z	SAMEA7324996	ERP122759	591101160	run.zq,fastq,sra	ncbi,gs,s3	gs.US,ncbi.public,s3.us-east-1	82	1545600288	2021-04-13T15:25:00Z	1
SRR6678850	Vitis vinifera	berry	harvest	Cabernet Sauvignon	RNA-Seq	PRJNA433195	SAMN08472473	UC DAVIS	public	SRX3655196	Illumina HiSeq 4000	PAIRED	cDNA	TRANSCRIPTOMIC	Vitis vinifera	ILLUMINA	2018-03-13T00:00:00Z	RNAseq_Harvest	SRP132320	593435992	run.zq,fastq,sra	ncbi,s3,gs	gs.US,ncbi.public,s3.us-east-1	200	1528012200	2018-02-06T21:44:00Z	1	berry	Cabernet Sauvignon
SRR13726356	Vitis vinifera	berry	harvest	Cabernet Franc	RNA-Seq	PRJNA701940	SAMN17926999	UC DAVIS	public	SRX10114169	Illumina HiSeq 4000	SINGLE	cDNA	TRANSCRIPTOMIC	Vitis vinifera	ILLUMINA	2021-11-15T00:00:00Z	51	SRP306764	593676047	sra,fastq,run.zq	gs,s3,ncbi	ncbi.public,s3.us-east-1,gs.US	100	1672965242	2021-02-16T21:21:00Z	1	Berry	Cabernet Franc
ERR4605982	Vitis vinifera	berry	flowering	Pinot Noir	RNA-Seq	PRJEB39263	SAMEA7324985	CENTER FOR BIOTECHNOLOGY, BIELEFELD UNIVERSITY	public	ERX4538111	Illumina HiSeq 1500	SINGLE	cDNA	TRANSCRIPTOMIC	Vitis vinifera	ILLUMINA	2021-03-24T00:00:00Z	SAMEA7324985	ERP122759	593962578	run.zq,sra,fastq	gs,ncbi,s3	gs.US,ncbi.public,s3.us-east-1	82	1581337938	2021-04-13T15:20:00Z	1
SRR13726216	Vitis vinifera	berry	veraison	Cabernet Franc	RNA-Seq	PRJNA701940	SAMN17927125	UC DAVIS	public	SRX10114309	Illumina HiSeq 4000	SINGLE	cDNA	TRANSCRIPTOMIC	Vitis vinifera	ILLUMINA	2021-11-15T00:00:00Z	177	SRP306764	594020050	fastq,sra,run.zq	s3,gs,ncbi	gs.US,s3.us-east-1,ncbi.public	100	1659989500	2021-02-16T20:59:00Z	1	Berry	Cabernet Franc
SRR5648430	Vitis cinerea	berry	veraison		RNA-Seq	PRJNA389437	SAMN07198932	GEO	public	SRX2885791	Illumina HiSeq 2000	SINGLE	cDNA	TRANSCRIPTOMIC	Vitis cinerea	ILLUMINA	2019-07-14T00:00:00Z	GSM2650964	SRP108690	594339742	fastq,run.zq,sra	gs,ncbi,s3	gs.US,ncbi.public,s3.us-east-1	100	892776500	2017-06-06T15:46:00Z	1	berries	American native grape species	GSM2650964
SRR13726127	Vitis vinifera	berry		Cabernet Franc	RNA-Seq	PRJNA701940	SAMN17927205	UC DAVIS	public	SRX10114398	Illumina HiSeq 4000	SINGLE	cDNA	TRANSCRIPTOMIC	Vitis vinifera	ILLUMINA	2021-11-15T00:00:00Z	257	SRP306764	594454028	fastq,run.zq,sra	ncbi,s3,gs	ncbi.public,gs.US,s3.us-east-1	101	1604696282	2021-02-16T20:53:00Z	1	Berry	Cabernet Franc
SRR8096797	Vitis vinifera	berry	veraison	Cabernet Sauvignon	RNA-Seq	PRJNA433195	SAMN08472471	UC DAVIS	public	SRX4923657	Illumina HiSeq 4000	SINGLE	cDNA	TRANSCRIPTOMIC	Vitis vinifera	ILLUMINA	2022-01-31T00:00:00Z	RNAseq_Veraison	SRP132320	595356583	run.zq,sra	gs,ncbi,s3	s3.us-east-1,ncbi.public,gs.US	101	1685477193	2018-10-23T13:37:00Z	1	berry	Cabernet Sauvignon
SRR13726265	Vitis vinifera	berry	veraison	Cabernet Franc	RNA-Seq	PRJNA701940	SAMN17927080	UC DAVIS	public	SRX10114260	Illumina HiSeq 4000	SINGLE	cDNA	TRANSCRIPTOMIC	Vitis vinifera	ILLUMINA	2021-11-15T00:00:00Z	132	SRP306764	595467413	fastq,sra,run.zq	ncbi,s3,gs	s3.us-east-1,ncbi.public,gs.US	100	1668392000	2021-02-16T21:11:00Z	1	Berry	Cabernet Franc
SRR13726419	Vitis vinifera	berry	fruit formation	Cabernet Franc	RNA-Seq	PRJNA701940	SAMN17927288	UC DAVIS	public	SRX10114106	Illumina HiSeq 4000	SINGLE	cDNA	TRANSCRIPTOMIC	Vitis vinifera	ILLUMINA	2021-11-15T00:00:00Z	340	SRP306764	596066039	run.zq,fastq,sra	s3,gs,ncbi	ncbi.public,s3.us-east-1,gs.US	101	1632306248	2021-02-16T21:26:00Z	1	Berry	Cabernet Franc
SRR13726107	Vitis vinifera	berry	veraison	Cabernet Franc	RNA-Seq	PRJNA701940	SAMN17927223	UC DAVIS	public	SRX10114418	Illumina HiSeq 4000	SINGLE	cDNA	TRANSCRIPTOMIC	Vitis vinifera	ILLUMINA	2021-11-15T00:00:00Z	275	SRP306764	599030936	fastq,sra,run.zq	s3,ncbi,gs	gs.US,ncbi.public,s3.us-east-1	101	1654503321	2021-02-16T20:57:00Z	1	Berry	Cabernet Franc
SRR13726403	Vitis vinifera	berry	fruit formation	Cabernet Franc	RNA-Seq	PRJNA701940	SAMN17927302	UC DAVIS	public	SRX10114122	Illumina HiSeq 4000	SINGLE	cDNA	TRANSCRIPTOMIC	Vitis vinifera	ILLUMINA	2021-11-15T00:00:00Z	354	SRP306764	599194073	run.zq,fastq,sra	ncbi,gs,s3	s3.us-east-1,ncbi.public,gs.US	101	1631407247	2021-02-16T21:26:00Z	1	Berry	Cabernet Franc
SRR13726240	Vitis vinifera	berry	harvest	Cabernet Franc	RNA-Seq	PRJNA701940	SAMN17927103	UC DAVIS	public	SRX10114285	Illumina HiSeq 4000	SINGLE	cDNA	TRANSCRIPTOMIC	Vitis vinifera	ILLUMINA	2021-11-15T00:00:00Z	155	SRP306764	599778459	run.zq,sra,fastq	gs,s3,ncbi	ncbi.public,gs.US,s3.us-east-1	100	1674413200	2021-02-16T21:11:00Z	1	Berry	Cabernet Franc
SRR13726109	Vitis vinifera	berry	harvest	Cabernet Franc	RNA-Seq	PRJNA701940	SAMN17927221	UC DAVIS	public	SRX10114416	Illumina HiSeq 4000	SINGLE	cDNA	TRANSCRIPTOMIC	Vitis vinifera	ILLUMINA	2021-11-15T00:00:00Z	273	SRP306764	599831374	sra,fastq,run.zq	ncbi,s3,gs	s3.us-east-1,gs.US,ncbi.public	101	1626733775	2021-02-16T20:53:00Z	1	Berry	Cabernet Franc
SRR13726428	Vitis vinifera	berry	veraison	Cabernet Franc	RNA-Seq	PRJNA701940	SAMN17927279	UC DAVIS	public	SRX10114481	Illumina HiSeq 4000	SINGLE	cDNA	TRANSCRIPTOMIC	Vitis vinifera	ILLUMINA	2021-11-15T00:00:00Z	331	SRP306764	600064245	fastq,run.zq,sra	gs,s3,ncbi	ncbi.public,s3.us-east-1,gs.US	101	1591413570	2021-02-16T21:25:00Z	1	Berry	Cabernet Franc
ERR4606221	Vitis vinifera	berry	flowering	Pinot Noir	RNA-Seq	PRJEB39263	SAMEA7324989	CENTER FOR BIOTECHNOLOGY, BIELEFELD UNIVERSITY	public	ERX4538350	Illumina HiSeq 1500	SINGLE	cDNA	TRANSCRIPTOMIC	Vitis vinifera	ILLUMINA	2021-03-24T00:00:00Z	SAMEA7324989	ERP122759	600787795	run.zq,sra,fastq	ncbi,s3,gs	s3.us-east-1,ncbi.public,gs.US	82	1619793150	2021-04-13T15:25:00Z	1
SRR13726410	Vitis vinifera	berry	fruit formation	Cabernet Franc	RNA-Seq	PRJNA701940	SAMN17927296	UC DAVIS	public	SRX10114115	Illumina HiSeq 4000	SINGLE	cDNA	TRANSCRIPTOMIC	Vitis vinifera	ILLUMINA	2021-11-15T00:00:00Z	348	SRP306764	601423664	fastq,run.zq,sra	s3,ncbi,gs	s3.us-east-1,gs.US,ncbi.public	101	1650300206	2021-02-16T21:23:00Z	1	Berry	Cabernet Franc
ERR4605969	Vitis vinifera	berry	flowering	Pinot Noir	RNA-Seq	PRJEB39263	SAMEA7324972	CENTER FOR BIOTECHNOLOGY, BIELEFELD UNIVERSITY	public	ERX4538098	Illumina HiSeq 1500	SINGLE	cDNA	TRANSCRIPTOMIC	Vitis vinifera	ILLUMINA	2021-03-24T00:00:00Z	SAMEA7324972	ERP122759	603506203	fastq,sra,run.zq	gs,ncbi,s3	gs.US,ncbi.public,s3.us-east-1	82	1665191302	2021-04-13T15:14:00Z	1
SRR2120804	Vitis vinifera	berry	E-L 38;E-L 36;veraison;E-L 31	Muscat	RNA-Seq	PRJNA290459	SAMN03892115	GEO	public	SRX1113882	Illumina HiSeq 2000	SINGLE	cDNA	TRANSCRIPTOMIC	Vitis vinifera	ILLUMINA	2015-07-23T00:00:00Z	GSM1828493	SRP061365	603952829	fastq,run.zq,sra	gs,ncbi,s3	gs.US,ncbi.public,s3.us-east-1	100	884532300	2015-07-21T11:30:00Z	1			GSM1828493
SRR13726360	Vitis vinifera	berry	harvest	Cabernet Franc	RNA-Seq	PRJNA701940	SAMN17926996	UC DAVIS	public	SRX10114165	Illumina HiSeq 4000	SINGLE	cDNA	TRANSCRIPTOMIC	Vitis vinifera	ILLUMINA	2021-11-15T00:00:00Z	48	SRP306764	605268433	sra,run.zq,fastq	s3,ncbi,gs	gs.US,ncbi.public,s3.us-east-1	100	1703559800	2021-02-16T21:22:00Z	1	Berry	Cabernet Franc
SRR13726141	Vitis vinifera	berry		Cabernet Franc	RNA-Seq	PRJNA701940	SAMN17927192	UC DAVIS	public	SRX10114384	Illumina HiSeq 4000	SINGLE	cDNA	TRANSCRIPTOMIC	Vitis vinifera	ILLUMINA	2021-11-15T00:00:00Z	244	SRP306764	607106725	fastq,sra,run.zq	ncbi,s3,gs	gs.US,s3.us-east-1,ncbi.public	101	1616090799	2021-02-16T20:53:00Z	1	Berry	Cabernet Franc
ERR7421549	Vitis vinifera	berry			RNA-Seq	PRJEB48949	SAMEA11296475	UD-GenoMed Medical Genomic Technologies Ltd., H4032 Debrecen, Nagyerdei krt. 98., Hungary	public	ERX6991142	NextSeq 500	SINGLE	PolyA	TRANSCRIPTOMIC	Vitis vinifera	ILLUMINA	2021-11-26T00:00:00Z	SAMEA11296475	ERP133391	607758806	sra,fastq,run.zq	gs,s3,ncbi	gs.US,ncbi.public,s3.us-east-1	75	1577709576	2021-12-13T22:54:00Z	1		Furmint
SRR13726327	Vitis vinifera	berry	veraison	Cabernet Franc	RNA-Seq	PRJNA701940	SAMN17927026	UC DAVIS	public	SRX10114198	Illumina HiSeq 4000	SINGLE	cDNA	TRANSCRIPTOMIC	Vitis vinifera	ILLUMINA	2021-11-15T00:00:00Z	78	SRP306764	607870224	fastq,sra,run.zq	ncbi,s3,gs	ncbi.public,s3.us-east-1,gs.US	100	1695941400	2021-02-16T21:18:00Z	1	Berry	Cabernet Franc
SRR13726431	Vitis vinifera	berry	veraison	Cabernet Franc	RNA-Seq	PRJNA701940	SAMN17927277	UC DAVIS	public	SRX10114478	Illumina HiSeq 4000	SINGLE	cDNA	TRANSCRIPTOMIC	Vitis vinifera	ILLUMINA	2021-11-15T00:00:00Z	329	SRP306764	609060876	sra,fastq,run.zq	s3,ncbi,gs	s3.us-east-1,gs.US,ncbi.public	101	1595105221	2021-02-16T21:28:00Z	1	Berry	Cabernet Franc
SRR21996684	Vitis vinifera	berry	harvest	Chardonnay	RNA-Seq	PRJNA892716	SAMN31394119	THE UNIVERSITY OF ADELAIDE	public	SRX17979145	Illumina HiSeq 2500	SINGLE	unspecified	TRANSCRIPTOMIC	Vitis vinifera	ILLUMINA	2023-12-31T00:00:00Z	11_Ch_C2_C9P2AANXX_GGCTAC_L003_R1	SRP403810	609183052	fastq,run.zq,sra	gs,ncbi,s3	gs.US,ncbi.public,s3.us-east-1	100	1444166400	2022-10-21T01:28:00Z	1	whole berries	Chardonnay
SRR13726334	Vitis vinifera	berry	fruit formation	Cabernet Franc	RNA-Seq	PRJNA701940	SAMN17927019	UC DAVIS	public	SRX10114191	Illumina HiSeq 4000	SINGLE	cDNA	TRANSCRIPTOMIC	Vitis vinifera	ILLUMINA	2021-11-15T00:00:00Z	71	SRP306764	609695654	sra,run.zq,fastq	ncbi,gs,s3	gs.US,s3.us-east-1,ncbi.public	100	1714027008	2021-02-16T21:17:00Z	1	Berry	Cabernet Franc
SRR13726446	Vitis vinifera	berry	veraison	Cabernet Franc	RNA-Seq	PRJNA701940	SAMN17927263	UC DAVIS	public	SRX10114463	Illumina HiSeq 4000	SINGLE	cDNA	TRANSCRIPTOMIC	Vitis vinifera	ILLUMINA	2021-11-15T00:00:00Z	315	SRP306764	610050044	sra,fastq,run.zq	ncbi,gs,s3	gs.US,s3.us-east-1,ncbi.public	101	1623662062	2021-02-16T21:29:00Z	1	Berry	Cabernet Franc
SRR13726144	Vitis vinifera	berry	harvest	Cabernet Franc	RNA-Seq	PRJNA701940	SAMN17927189	UC DAVIS	public	SRX10114381	Illumina HiSeq 4000	SINGLE	cDNA	TRANSCRIPTOMIC	Vitis vinifera	ILLUMINA	2021-11-15T00:00:00Z	241	SRP306764	610095391	fastq,sra,run.zq	ncbi,s3,gs	gs.US,ncbi.public,s3.us-east-1	101	1652788543	2021-02-16T20:58:00Z	1	Berry	Cabernet Franc
SRR13726161	Vitis vinifera	berry	fruit formation	Cabernet Franc	RNA-Seq	PRJNA701940	SAMN17927174	UC DAVIS	public	SRX10114364	Illumina HiSeq 4000	SINGLE	cDNA	TRANSCRIPTOMIC	Vitis vinifera	ILLUMINA	2021-11-15T00:00:00Z	226	SRP306764	610500025	run.zq,fastq,sra	ncbi,s3,gs	s3.us-east-1,ncbi.public,gs.US	101	1664730379	2021-02-16T20:55:00Z	1	Berry	Cabernet Franc
ERR4606217	Vitis vinifera	berry	flowering	Pinot Noir	RNA-Seq	PRJEB39263	SAMEA7324985	CENTER FOR BIOTECHNOLOGY, BIELEFELD UNIVERSITY	public	ERX4538346	Illumina HiSeq 1500	SINGLE	cDNA	TRANSCRIPTOMIC	Vitis vinifera	ILLUMINA	2021-03-24T00:00:00Z	SAMEA7324985	ERP122759	611474872	fastq,sra,run.zq	gs,ncbi,s3	s3.us-east-1,gs.US,ncbi.public	82	1604031848	2021-04-13T15:23:00Z	1
SRR13726198	Vitis vinifera	berry	fruit formation	Cabernet Franc	RNA-Seq	PRJNA701940	SAMN17927141	UC DAVIS	public	SRX10114327	Illumina HiSeq 4000	SINGLE	cDNA	TRANSCRIPTOMIC	Vitis vinifera	ILLUMINA	2021-11-15T00:00:00Z	193	SRP306764	612225638	run.zq,fastq,sra	s3,gs,ncbi	s3.us-east-1,gs.US,ncbi.public	101	1675113078	2021-02-16T21:06:00Z	1	Berry	Cabernet Franc
SRR13726361	Vitis vinifera	berry	veraison	Cabernet Franc	RNA-Seq	PRJNA701940	SAMN17926995	UC DAVIS	public	SRX10114164	Illumina HiSeq 4000	SINGLE	cDNA	TRANSCRIPTOMIC	Vitis vinifera	ILLUMINA	2021-11-15T00:00:00Z	47	SRP306764	612445086	fastq,run.zq,sra	ncbi,gs,s3	gs.US,s3.us-east-1,ncbi.public	100	1732514900	2021-02-16T21:26:00Z	1	Berry	Cabernet Franc
SRR13726128	Vitis vinifera	berry	veraison	Cabernet Franc	RNA-Seq	PRJNA701940	SAMN17927204	UC DAVIS	public	SRX10114397	Illumina HiSeq 4000	SINGLE	cDNA	TRANSCRIPTOMIC	Vitis vinifera	ILLUMINA	2021-11-15T00:00:00Z	256	SRP306764	612495945	fastq,run.zq,sra	s3,gs,ncbi	s3.us-east-1,gs.US,ncbi.public	101	1638383317	2021-02-16T20:57:00Z	1	Berry	Cabernet Franc
SRR13726429	Vitis vinifera	berry	harvest	Cabernet Franc	RNA-Seq	PRJNA701940	SAMN17926982	UC DAVIS	public	SRX10114480	Illumina HiSeq 4000	SINGLE	cDNA	TRANSCRIPTOMIC	Vitis vinifera	ILLUMINA	2021-11-15T00:00:00Z	34	SRP306764	612609305	fastq,sra,run.zq	gs,s3,ncbi	ncbi.public,s3.us-east-1,gs.US	93	1720599541	2021-02-16T21:26:00Z	1	Berry	Cabernet Franc
SRR13726285	Vitis vinifera	berry		Cabernet Franc	RNA-Seq	PRJNA701940	SAMN17927062	UC DAVIS	public	SRX10114240	Illumina HiSeq 4000	SINGLE	cDNA	TRANSCRIPTOMIC	Vitis vinifera	ILLUMINA	2021-11-15T00:00:00Z	114	SRP306764	616279014	sra,run.zq,fastq	s3,ncbi,gs	s3.us-east-1,gs.US,ncbi.public	101	1660542616	2021-02-16T21:17:00Z	1	Berry	Cabernet Franc
ERR7421524	Vitis vinifera	berry			RNA-Seq	PRJEB48949	SAMEA11296450	UD-GenoMed Medical Genomic Technologies Ltd., H4032 Debrecen, Nagyerdei krt. 98., Hungary	public	ERX6991117	NextSeq 500	SINGLE	PolyA	TRANSCRIPTOMIC	Vitis vinifera	ILLUMINA	2021-11-26T00:00:00Z	SAMEA11296450	ERP133391	616400711	fastq,sra,run.zq	gs,ncbi,s3	s3.us-east-1,ncbi.public,gs.US	75	1612308663	2021-12-13T22:52:00Z	1		Furmint
SRR8096800	Vitis vinifera	berry	veraison	Cabernet Sauvignon	RNA-Seq	PRJNA433195	SAMN08472471	UC DAVIS	public	SRX4923654	Illumina HiSeq 4000	SINGLE	cDNA	TRANSCRIPTOMIC	Vitis vinifera	ILLUMINA	2022-01-31T00:00:00Z	RNAseq_Veraison	SRP132320	617830091	sra,run.zq	gs,s3,ncbi	gs.US,s3.us-east-1,ncbi.public	101	1744083958	2018-10-23T13:37:00Z	1	berry	Cabernet Sauvignon
SRR13726140	Vitis vinifera	berry	veraison	Cabernet Franc	RNA-Seq	PRJNA701940	SAMN17927193	UC DAVIS	public	SRX10114385	Illumina HiSeq 4000	SINGLE	cDNA	TRANSCRIPTOMIC	Vitis vinifera	ILLUMINA	2021-11-15T00:00:00Z	245	SRP306764	617900852	sra,fastq,run.zq	gs,ncbi,s3	s3.us-east-1,gs.US,ncbi.public	101	1685273779	2021-02-16T20:52:00Z	1	Berry	Cabernet Franc
SRR13726166	Vitis vinifera	berry	veraison	Cabernet Franc	RNA-Seq	PRJNA701940	SAMN17927169	UC DAVIS	public	SRX10114359	Illumina HiSeq 4000	SINGLE	cDNA	TRANSCRIPTOMIC	Vitis vinifera	ILLUMINA	2021-11-15T00:00:00Z	221	SRP306764	618014895	sra,run.zq,fastq	ncbi,s3,gs	ncbi.public,s3.us-east-1,gs.US	101	1673694432	2021-02-16T20:57:00Z	1	Berry	Cabernet Franc
SRR13726186	Vitis vinifera	berry		Cabernet Franc	RNA-Seq	PRJNA701940	SAMN17927151	UC DAVIS	public	SRX10114339	Illumina HiSeq 4000	SINGLE	cDNA	TRANSCRIPTOMIC	Vitis vinifera	ILLUMINA	2021-11-15T00:00:00Z	203	SRP306764	618258282	run.zq,fastq,sra	ncbi,s3,gs	gs.US,s3.us-east-1,ncbi.public	101	1669752099	2021-02-16T21:06:00Z	1	Berry	Cabernet Franc
SRR13726218	Vitis vinifera	berry	veraison	Cabernet Franc	RNA-Seq	PRJNA701940	SAMN17927123	UC DAVIS	public	SRX10114307	Illumina HiSeq 4000	SINGLE	cDNA	TRANSCRIPTOMIC	Vitis vinifera	ILLUMINA	2021-11-15T00:00:00Z	175	SRP306764	618347879	fastq,run.zq,sra	gs,s3,ncbi	s3.us-east-1,gs.US,ncbi.public	100	1738408400	2021-02-16T21:01:00Z	1	Berry	Cabernet Franc
SRR13726110	Vitis vinifera	berry	veraison	Cabernet Franc	RNA-Seq	PRJNA701940	SAMN17927220	UC DAVIS	public	SRX10114415	Illumina HiSeq 4000	SINGLE	cDNA	TRANSCRIPTOMIC	Vitis vinifera	ILLUMINA	2021-11-15T00:00:00Z	272	SRP306764	619140064	sra,run.zq,fastq	gs,s3,ncbi	gs.US,s3.us-east-1,ncbi.public	101	1682166110	2021-02-16T20:54:00Z	1	Berry	Cabernet Franc
ERR4605985	Vitis vinifera	berry	flowering	Pinot Noir	RNA-Seq	PRJEB39263	SAMEA7324988	CENTER FOR BIOTECHNOLOGY, BIELEFELD UNIVERSITY	public	ERX4538114	Illumina HiSeq 1500	SINGLE	cDNA	TRANSCRIPTOMIC	Vitis vinifera	ILLUMINA	2021-03-24T00:00:00Z	SAMEA7324988	ERP122759	619226789	run.zq,sra,fastq	gs,ncbi,s3	s3.us-east-1,gs.US,ncbi.public	82	1694791990	2021-04-13T15:26:00Z	1
SRR13726351	Vitis vinifera	berry	fruit formation	Cabernet Franc	RNA-Seq	PRJNA701940	SAMN17927004	UC DAVIS	public	SRX10114174	Illumina HiSeq 4000	SINGLE	cDNA	TRANSCRIPTOMIC	Vitis vinifera	ILLUMINA	2021-11-15T00:00:00Z	56	SRP306764	619580833	sra,run.zq,fastq	s3,gs,ncbi	gs.US,s3.us-east-1,ncbi.public	94	1426379974	2021-02-16T21:18:00Z	1	Berry	Cabernet Franc
SRR8096796	Vitis vinifera	berry		Cabernet Sauvignon	RNA-Seq	PRJNA433195	SAMN08472472	UC DAVIS	public	SRX4923658	Illumina HiSeq 4000	SINGLE	cDNA	TRANSCRIPTOMIC	Vitis vinifera	ILLUMINA	2022-01-31T00:00:00Z	RNAseq_Post-Veraison	SRP132320	621355535	run.zq,sra	s3,gs,ncbi	gs.US,ncbi.public,s3.us-east-1	101	1748169913	2018-10-23T13:39:00Z	1	berry	Cabernet Sauvignon
SRR13726354	Vitis vinifera	berry	veraison	Cabernet Franc	RNA-Seq	PRJNA701940	SAMN17927001	UC DAVIS	public	SRX10114171	Illumina HiSeq 4000	SINGLE	cDNA	TRANSCRIPTOMIC	Vitis vinifera	ILLUMINA	2021-11-15T00:00:00Z	53	SRP306764	621364963	sra,fastq,run.zq	s3,gs,ncbi	s3.us-east-1,ncbi.public,gs.US	100	1755236463	2021-02-16T21:20:00Z	1	Berry	Cabernet Franc
ERR4605966	Vitis vinifera	berry	flowering	Pinot Noir	RNA-Seq	PRJEB39263	SAMEA7324969	CENTER FOR BIOTECHNOLOGY, BIELEFELD UNIVERSITY	public	ERX4538095	Illumina HiSeq 1500	SINGLE	cDNA	TRANSCRIPTOMIC	Vitis vinifera	ILLUMINA	2021-03-24T00:00:00Z	SAMEA7324969	ERP122759	621483889	sra,fastq,run.zq	ncbi,gs,s3	s3.us-east-1,ncbi.public,gs.US	82	1717489098	2021-04-13T15:17:00Z	1
ERR4606226	Vitis vinifera	berry	flowering	Pinot Noir	RNA-Seq	PRJEB39263	SAMEA7324994	CENTER FOR BIOTECHNOLOGY, BIELEFELD UNIVERSITY	public	ERX4538355	Illumina HiSeq 1500	SINGLE	cDNA	TRANSCRIPTOMIC	Vitis vinifera	ILLUMINA	2021-03-24T00:00:00Z	SAMEA7324994	ERP122759	621644887	sra,run.zq,fastq	gs,ncbi,s3	gs.US,ncbi.public,s3.us-east-1	82	1663838548	2021-04-13T15:28:00Z	1
ERR4606227	Vitis vinifera	berry	flowering	Pinot Noir	RNA-Seq	PRJEB39263	SAMEA7324995	CENTER FOR BIOTECHNOLOGY, BIELEFELD UNIVERSITY	public	ERX4538356	Illumina HiSeq 1500	SINGLE	cDNA	TRANSCRIPTOMIC	Vitis vinifera	ILLUMINA	2021-03-24T00:00:00Z	SAMEA7324995	ERP122759	621868815	sra,fastq,run.zq	gs,ncbi,s3	gs.US,ncbi.public,s3.us-east-1	82	1660162242	2021-04-13T15:30:00Z	1
SRR13726177	Vitis vinifera	berry		Cabernet Franc	RNA-Seq	PRJNA701940	SAMN17927159	UC DAVIS	public	SRX10114348	Illumina HiSeq 4000	SINGLE	cDNA	TRANSCRIPTOMIC	Vitis vinifera	ILLUMINA	2021-11-15T00:00:00Z	211	SRP306764	622268449	fastq,run.zq,sra	ncbi,s3,gs	gs.US,ncbi.public,s3.us-east-1	101	1680134394	2021-02-16T20:56:00Z	1	Berry	Cabernet Franc
SRR13726254	Vitis vinifera	berry	fruit formation	Cabernet Franc	RNA-Seq	PRJNA701940	SAMN17927090	UC DAVIS	public	SRX10114271	Illumina HiSeq 4000	SINGLE	cDNA	TRANSCRIPTOMIC	Vitis vinifera	ILLUMINA	2021-11-15T00:00:00Z	142	SRP306764	622439234	fastq,run.zq,sra	gs,s3,ncbi	gs.US,s3.us-east-1,ncbi.public	100	1747036800	2021-02-16T21:11:00Z	1	Berry	Cabernet Franc
ERR4605987	Vitis vinifera	berry	flowering	Pinot Noir	RNA-Seq	PRJEB39263	SAMEA7324990	CENTER FOR BIOTECHNOLOGY, BIELEFELD UNIVERSITY	public	ERX4538116	Illumina HiSeq 1500	SINGLE	cDNA	TRANSCRIPTOMIC	Vitis vinifera	ILLUMINA	2021-03-24T00:00:00Z	SAMEA7324990	ERP122759	624307574	sra,fastq,run.zq	gs,s3,ncbi	s3.us-east-1,gs.US,ncbi.public	82	1678728928	2021-04-13T15:26:00Z	1
ERR4606204	Vitis vinifera	berry	flowering	Pinot Noir	RNA-Seq	PRJEB39263	SAMEA7324972	CENTER FOR BIOTECHNOLOGY, BIELEFELD UNIVERSITY	public	ERX4538333	Illumina HiSeq 1500	SINGLE	cDNA	TRANSCRIPTOMIC	Vitis vinifera	ILLUMINA	2021-03-24T00:00:00Z	SAMEA7324972	ERP122759	625900049	sra,run.zq,fastq	s3,gs,ncbi	ncbi.public,s3.us-east-1,gs.US	82	1707963650	2021-04-13T15:23:00Z	1
ERR4605968	Vitis vinifera	berry	flowering	Pinot Noir	RNA-Seq	PRJEB39263	SAMEA7324971	CENTER FOR BIOTECHNOLOGY, BIELEFELD UNIVERSITY	public	ERX4538097	Illumina HiSeq 1500	SINGLE	cDNA	TRANSCRIPTOMIC	Vitis vinifera	ILLUMINA	2021-03-24T00:00:00Z	SAMEA7324971	ERP122759	625931982	fastq,run.zq,sra	ncbi,gs,s3	gs.US,s3.us-east-1,ncbi.public	82	1731212126	2021-04-13T15:27:00Z	1
SRR13726151	Vitis vinifera	berry		Cabernet Franc	RNA-Seq	PRJNA701940	SAMN17927183	UC DAVIS	public	SRX10114374	Illumina HiSeq 4000	SINGLE	cDNA	TRANSCRIPTOMIC	Vitis vinifera	ILLUMINA	2021-11-15T00:00:00Z	235	SRP306764	626108782	sra,run.zq,fastq	s3,ncbi,gs	s3.us-east-1,gs.US,ncbi.public	101	1685085111	2021-02-16T20:56:00Z	1	Berry	Cabernet Franc
SRR13726180	Vitis vinifera	berry	harvest	Cabernet Franc	RNA-Seq	PRJNA701940	SAMN17927157	UC DAVIS	public	SRX10114345	Illumina HiSeq 4000	SINGLE	cDNA	TRANSCRIPTOMIC	Vitis vinifera	ILLUMINA	2021-11-15T00:00:00Z	209	SRP306764	626732889	fastq,run.zq,sra	ncbi,s3,gs	gs.US,ncbi.public,s3.us-east-1	101	1711632052	2021-02-16T21:03:00Z	1	Berry	Cabernet Franc
SRR13726427	Vitis vinifera	berry		Cabernet Franc	RNA-Seq	PRJNA701940	SAMN17927280	UC DAVIS	public	SRX10114482	Illumina HiSeq 4000	SINGLE	cDNA	TRANSCRIPTOMIC	Vitis vinifera	ILLUMINA	2021-11-15T00:00:00Z	332	SRP306764	627000026	fastq,run.zq,sra	s3,gs,ncbi	gs.US,ncbi.public,s3.us-east-1	101	1660662604	2021-02-16T21:28:00Z	1	Berry	Cabernet Franc
SRR13726426	Vitis vinifera	berry	harvest	Cabernet Franc	RNA-Seq	PRJNA701940	SAMN17927281	UC DAVIS	public	SRX10114483	Illumina HiSeq 4000	SINGLE	cDNA	TRANSCRIPTOMIC	Vitis vinifera	ILLUMINA	2021-11-15T00:00:00Z	333	SRP306764	627864819	run.zq,fastq,sra	s3,gs,ncbi	gs.US,ncbi.public,s3.us-east-1	101	1661809156	2021-02-16T21:26:00Z	1	Berry	Cabernet Franc
ERR4605983	Vitis vinifera	berry	flowering	Pinot Noir	RNA-Seq	PRJEB39263	SAMEA7324986	CENTER FOR BIOTECHNOLOGY, BIELEFELD UNIVERSITY	public	ERX4538112	Illumina HiSeq 1500	SINGLE	cDNA	TRANSCRIPTOMIC	Vitis vinifera	ILLUMINA	2021-03-24T00:00:00Z	SAMEA7324986	ERP122759	628568267	run.zq,sra,fastq	ncbi,gs,s3	gs.US,s3.us-east-1,ncbi.public	82	1714772356	2021-04-13T15:20:00Z	1
SRR4425622	Vitis vinifera	berry	harvest	Merlot	RNA-Seq	PRJNA348618	SAMN05912930	UNIVERSITY OF BRITISH COLUMBIA	public	SRX2247548	Illumina HiSeq 2000	SINGLE	cDNA	TRANSCRIPTOMIC	Vitis vinifera	ILLUMINA	2017-07-16T00:00:00Z	ME103	SRP091611	628577962	fastq,run.zq,sra	gs,ncbi,s3	gs.US,ncbi.public,s3.us-east-1	50	949371500	2016-10-16T06:21:00Z	1	Berry	Merlot
SRR13726160	Vitis vinifera	berry	veraison	Cabernet Franc	RNA-Seq	PRJNA701940	SAMN17927175	UC DAVIS	public	SRX10114365	Illumina HiSeq 4000	SINGLE	cDNA	TRANSCRIPTOMIC	Vitis vinifera	ILLUMINA	2021-11-15T00:00:00Z	227	SRP306764	628642280	run.zq,sra,fastq	s3,gs,ncbi	s3.us-east-1,gs.US,ncbi.public	101	1715318148	2021-02-16T20:58:00Z	1	Berry	Cabernet Franc
SRR10135126	Vitis vinifera	berry	veraison		RNA-Seq	PRJNA565689	SAMN12758841	INSTITUTE OF BOTANY, THE CHINESE ACADEMY OF SCIENCE	public	SRX6863547	Illumina NovaSeq 6000	PAIRED	RANDOM PCR	TRANSCRIPTOMIC	Vitis vinifera	ILLUMINA	2020-10-01T00:00:00Z	V03V_4	SRP222156	629546403	fastq,sra,run.zq	s3,gs,ncbi	ncbi.public,gs.US,s3.us-east-1	202	900450552	2019-09-19T13:48:00Z	1	Berry	Jingxiu
SRR13726195	Vitis vinifera	berry		Cabernet Franc	RNA-Seq	PRJNA701940	SAMN17927144	UC DAVIS	public	SRX10114330	Illumina HiSeq 4000	SINGLE	cDNA	TRANSCRIPTOMIC	Vitis vinifera	ILLUMINA	2021-11-15T00:00:00Z	196	SRP306764	630790207	run.zq,fastq,sra	ncbi,gs,s3	gs.US,s3.us-east-1,ncbi.public	101	1692587492	2021-02-16T21:01:00Z	1	Berry	Cabernet Franc
SRR13726443	Vitis vinifera	berry	fruit formation	Cabernet Franc	RNA-Seq	PRJNA701940	SAMN17927266	UC DAVIS	public	SRX10114466	Illumina HiSeq 4000	SINGLE	cDNA	TRANSCRIPTOMIC	Vitis vinifera	ILLUMINA	2021-11-15T00:00:00Z	318	SRP306764	631514505	sra,fastq,run.zq	s3,ncbi,gs	s3.us-east-1,ncbi.public,gs.US	101	1676675447	2021-02-16T21:26:00Z	1	Berry	Cabernet Franc
ERR4606220	Vitis vinifera	berry	flowering	Pinot Noir	RNA-Seq	PRJEB39263	SAMEA7324988	CENTER FOR BIOTECHNOLOGY, BIELEFELD UNIVERSITY	public	ERX4538349	Illumina HiSeq 1500	SINGLE	cDNA	TRANSCRIPTOMIC	Vitis vinifera	ILLUMINA	2021-03-24T00:00:00Z	SAMEA7324988	ERP122759	632468299	sra,run.zq,fastq	ncbi,s3,gs	ncbi.public,gs.US,s3.us-east-1	82	1704254134	2021-04-13T15:30:00Z	1
SRR13726290	Vitis vinifera	berry	harvest	Cabernet Franc;110 Richter	RNA-Seq	PRJNA701940	SAMN17927058	UC DAVIS	public	SRX10114235	Illumina HiSeq 4000	SINGLE	cDNA	TRANSCRIPTOMIC	Vitis vinifera	ILLUMINA	2021-11-15T00:00:00Z	110	SRP306764	632708189	fastq,run.zq,sra	s3,ncbi,gs	ncbi.public,s3.us-east-1,gs.US	101	1716720331	2021-02-16T21:17:00Z	1	Berry	Cabernet Franc
SRR10135153	Vitis vinifera	berry	veraison	Merlot	RNA-Seq	PRJNA565689	SAMN12758816	INSTITUTE OF BOTANY, THE CHINESE ACADEMY OF SCIENCE	public	SRX6863520	Illumina NovaSeq 6000	PAIRED	RANDOM PCR	TRANSCRIPTOMIC	Vitis vinifera	ILLUMINA	2020-10-01T00:00:00Z	V05V_4	SRP222156	633007054	fastq,run.zq,sra	gs,ncbi,s3	s3.us-east-1,gs.US,ncbi.public	202	896831520	2019-09-19T14:13:00Z	1	Berry	Merlot
SRR13726311	Vitis vinifera	berry	harvest	Cabernet Franc	RNA-Seq	PRJNA701940	SAMN17927040	UC DAVIS	public	SRX10114214	Illumina HiSeq 4000	SINGLE	cDNA	TRANSCRIPTOMIC	Vitis vinifera	ILLUMINA	2021-11-15T00:00:00Z	92	SRP306764	633509067	fastq,sra,run.zq	s3,gs,ncbi	ncbi.public,s3.us-east-1,gs.US	100	1772430600	2021-02-16T21:20:00Z	1	Berry	Cabernet Franc
SRR13726153	Vitis vinifera	berry	fruit formation	Cabernet Franc	RNA-Seq	PRJNA701940	SAMN17927181	UC DAVIS	public	SRX10114372	Illumina HiSeq 4000	SINGLE	cDNA	TRANSCRIPTOMIC	Vitis vinifera	ILLUMINA	2021-11-15T00:00:00Z	233	SRP306764	633643695	fastq,run.zq,sra	gs,ncbi,s3	ncbi.public,gs.US,s3.us-east-1	101	1716452277	2021-02-16T20:55:00Z	1	Berry	Cabernet Franc
ERR4606214	Vitis vinifera	berry	flowering	Pinot Noir	RNA-Seq	PRJEB39263	SAMEA7324982	CENTER FOR BIOTECHNOLOGY, BIELEFELD UNIVERSITY	public	ERX4538343	Illumina HiSeq 1500	SINGLE	cDNA	TRANSCRIPTOMIC	Vitis vinifera	ILLUMINA	2021-03-24T00:00:00Z	SAMEA7324982	ERP122759	634440020	run.zq,fastq,sra	s3,ncbi,gs	s3.us-east-1,gs.US,ncbi.public	82	1643500908	2021-04-13T15:23:00Z	1
SRR13726221	Vitis vinifera	berry	fruit formation	Cabernet Franc	RNA-Seq	PRJNA701940	SAMN17927120	UC DAVIS	public	SRX10114304	Illumina HiSeq 4000	SINGLE	cDNA	TRANSCRIPTOMIC	Vitis vinifera	ILLUMINA	2021-11-15T00:00:00Z	172	SRP306764	634473203	sra,run.zq,fastq	s3,gs,ncbi	ncbi.public,s3.us-east-1,gs.US	100	1761840023	2021-02-16T21:04:00Z	1	Berry	Cabernet Franc
SRR5989165	Vitis vinifera	berry	veraison	Cabernet Sauvignon	RNA-Seq	PRJNA400621	SAMN07572064	GEO	public	SRX3144934	Illumina HiSeq 2000	SINGLE	cDNA	TRANSCRIPTOMIC	Vitis vinifera	ILLUMINA	2017-10-11T00:00:00Z	GSM2758501	SRP116553	634479731	fastq,run.zq,sra	gs,ncbi,s3	gs.US,ncbi.public,s3.us-east-1	49	1547540883	2017-08-29T15:25:00Z	1		Cabernet Sauvignon	GSM2758501
ERR7421543	Vitis vinifera	berry			RNA-Seq	PRJEB48949	SAMEA11296469	UD-GenoMed Medical Genomic Technologies Ltd., H4032 Debrecen, Nagyerdei krt. 98., Hungary	public	ERX6991136	NextSeq 500	SINGLE	PolyA	TRANSCRIPTOMIC	Vitis vinifera	ILLUMINA	2021-11-26T00:00:00Z	SAMEA11296469	ERP133391	635186603	sra,run.zq,fastq	s3,gs,ncbi	ncbi.public,gs.US,s3.us-east-1	75	1629297546	2021-12-13T22:52:00Z	1		Furmint
ERR7421536	Vitis vinifera	berry			RNA-Seq	PRJEB48949	SAMEA11296462	UD-GenoMed Medical Genomic Technologies Ltd., H4032 Debrecen, Nagyerdei krt. 98., Hungary	public	ERX6991129	NextSeq 500	SINGLE	PolyA	TRANSCRIPTOMIC	Vitis vinifera	ILLUMINA	2021-11-26T00:00:00Z	SAMEA11296462	ERP133391	635948673	sra,fastq,run.zq	gs,ncbi,s3	gs.US,ncbi.public,s3.us-east-1	75	1748663056	2021-12-13T22:54:00Z	1		Furmint
ERR7421537	Vitis vinifera	berry			RNA-Seq	PRJEB48949	SAMEA11296463	UD-GenoMed Medical Genomic Technologies Ltd., H4032 Debrecen, Nagyerdei krt. 98., Hungary	public	ERX6991130	NextSeq 500	SINGLE	PolyA	TRANSCRIPTOMIC	Vitis vinifera	ILLUMINA	2021-11-26T00:00:00Z	SAMEA11296463	ERP133391	636086022	fastq,sra,run.zq	s3,ncbi,gs	ncbi.public,s3.us-east-1,gs.US	75	1640534439	2021-12-13T22:54:00Z	1		Furmint
SRR13726435	Vitis vinifera	berry	fruit formation	Cabernet Franc	RNA-Seq	PRJNA701940	SAMN17927273	UC DAVIS	public	SRX10114474	Illumina HiSeq 4000	SINGLE	cDNA	TRANSCRIPTOMIC	Vitis vinifera	ILLUMINA	2021-11-15T00:00:00Z	325	SRP306764	636288294	sra,fastq,run.zq	s3,ncbi,gs	gs.US,s3.us-east-1,ncbi.public	101	1706015038	2021-02-16T21:26:00Z	1	Berry	Cabernet Franc
SRR13726174	Vitis vinifera	berry	veraison	Cabernet Franc	RNA-Seq	PRJNA701940	SAMN17927162	UC DAVIS	public	SRX10114351	Illumina HiSeq 4000	SINGLE	cDNA	TRANSCRIPTOMIC	Vitis vinifera	ILLUMINA	2021-11-15T00:00:00Z	214	SRP306764	636493669	sra,run.zq,fastq	ncbi,s3,gs	ncbi.public,s3.us-east-1,gs.US	101	1711255827	2021-02-16T21:04:00Z	1	Berry	Cabernet Franc
ERR4606218	Vitis vinifera	berry	flowering	Pinot Noir	RNA-Seq	PRJEB39263	SAMEA7324986	CENTER FOR BIOTECHNOLOGY, BIELEFELD UNIVERSITY	public	ERX4538347	Illumina HiSeq 1500	SINGLE	cDNA	TRANSCRIPTOMIC	Vitis vinifera	ILLUMINA	2021-03-24T00:00:00Z	SAMEA7324986	ERP122759	636861549	fastq,run.zq,sra	gs,ncbi,s3	gs.US,ncbi.public,s3.us-east-1	82	1711768778	2021-04-13T15:28:00Z	1
SRR19793137	Vitis vinifera	berry	budding	Sauvignon Blanc	RNA-Seq	PRJNA851974	SAMN29261652	DAFNAE, UNIVERSITY OF PADOVA	public	SRX15837030	Illumina HiSeq 2000	SINGLE	cDNA	TRANSCRIPTOMIC	Vitis vinifera	ILLUMINA	2023-01-06T00:00:00Z	GSM6261816	SRP383260	638987241	run.zq,sra,fastq	gs,s3,ncbi	gs.US,ncbi.public,s3.us-east-1	75	1528873154	2022-06-23T09:13:00Z	1	berry	Sauvignon Blanc
SRR2120791	Vitis vinifera	berry	E-L 38;E-L 36;veraison;E-L 31	Muscat	RNA-Seq	PRJNA290459	SAMN03892107	GEO	public	SRX1113874	Illumina HiSeq 2000	SINGLE	cDNA	TRANSCRIPTOMIC	Vitis vinifera	ILLUMINA	2015-07-23T00:00:00Z	GSM1828485	SRP061365	639207194	fastq,run.zq,sra	gs,ncbi,s3	gs.US,ncbi.public,s3.us-east-1	100	938295300	2015-07-21T11:53:00Z	1			GSM1828485
SRR13726299	Vitis vinifera	berry	harvest	Cabernet Franc	RNA-Seq	PRJNA701940	SAMN17927049	UC DAVIS	public	SRX10114226	Illumina HiSeq 4000	SINGLE	cDNA	TRANSCRIPTOMIC	Vitis vinifera	ILLUMINA	2021-11-15T00:00:00Z	101	SRP306764	639309290	run.zq,sra,fastq	s3,ncbi,gs	s3.us-east-1,ncbi.public,gs.US	101	1773483947	2021-02-16T21:17:00Z	1	Berry	Cabernet Franc
SRR13726271	Vitis vinifera	berry	veraison	Cabernet Franc	RNA-Seq	PRJNA701940	SAMN17927075	UC DAVIS	public	SRX10114254	Illumina HiSeq 4000	SINGLE	cDNA	TRANSCRIPTOMIC	Vitis vinifera	ILLUMINA	2021-11-15T00:00:00Z	127	SRP306764	639603734	sra,fastq,run.zq	s3,gs,ncbi	s3.us-east-1,gs.US,ncbi.public	101	1736065871	2021-02-16T21:13:00Z	1	Berry	Cabernet Franc
ERR4606201	Vitis vinifera	berry	flowering	Pinot Noir	RNA-Seq	PRJEB39263	SAMEA7324969	CENTER FOR BIOTECHNOLOGY, BIELEFELD UNIVERSITY	public	ERX4538330	Illumina HiSeq 1500	SINGLE	cDNA	TRANSCRIPTOMIC	Vitis vinifera	ILLUMINA	2021-03-24T00:00:00Z	SAMEA7324969	ERP122759	640055469	run.zq,fastq,sra	s3,gs,ncbi	ncbi.public,gs.US,s3.us-east-1	82	1750467612	2021-04-13T15:27:00Z	1
SRR19793133	Vitis vinifera	berry	budding	Sauvignon Blanc	RNA-Seq	PRJNA851974	SAMN29261648	DAFNAE, UNIVERSITY OF PADOVA	public	SRX15837034	Illumina HiSeq 2000	SINGLE	cDNA	TRANSCRIPTOMIC	Vitis vinifera	ILLUMINA	2023-01-06T00:00:00Z	GSM6261820	SRP383260	640449958	fastq,run.zq,sra	s3,ncbi,gs	gs.US,ncbi.public,s3.us-east-1	75	1528413217	2022-06-23T09:16:00Z	1	berry	Sauvignon Blanc
SRR13726133	Vitis vinifera	berry	veraison	Cabernet Franc	RNA-Seq	PRJNA701940	SAMN17927199	UC DAVIS	public	SRX10114392	Illumina HiSeq 4000	SINGLE	cDNA	TRANSCRIPTOMIC	Vitis vinifera	ILLUMINA	2021-11-15T00:00:00Z	251	SRP306764	641319755	sra,run.zq,fastq	s3,ncbi,gs	ncbi.public,gs.US,s3.us-east-1	101	1755847327	2021-02-16T20:54:00Z	1	Berry	Cabernet Franc
SRR13726111	Vitis vinifera	berry	fruit formation	Cabernet Franc	RNA-Seq	PRJNA701940	SAMN17927219	UC DAVIS	public	SRX10114414	Illumina HiSeq 4000	SINGLE	cDNA	TRANSCRIPTOMIC	Vitis vinifera	ILLUMINA	2021-11-15T00:00:00Z	271	SRP306764	642109372	sra,run.zq,fastq	gs,ncbi,s3	s3.us-east-1,gs.US,ncbi.public	101	1762090844	2021-02-16T20:53:00Z	1	Berry	Cabernet Franc
SRR13726220	Vitis vinifera	berry	fruit formation	Cabernet Franc	RNA-Seq	PRJNA701940	SAMN17927121	UC DAVIS	public	SRX10114305	Illumina HiSeq 4000	SINGLE	cDNA	TRANSCRIPTOMIC	Vitis vinifera	ILLUMINA	2021-11-15T00:00:00Z	173	SRP306764	643113907	sra,run.zq,fastq	s3,ncbi,gs	ncbi.public,s3.us-east-1,gs.US	100	1826766304	2021-02-16T21:11:00Z	1	Berry	Cabernet Franc
ERR4606222	Vitis vinifera	berry	flowering	Pinot Noir	RNA-Seq	PRJEB39263	SAMEA7324990	CENTER FOR BIOTECHNOLOGY, BIELEFELD UNIVERSITY	public	ERX4538351	Illumina HiSeq 1500	SINGLE	cDNA	TRANSCRIPTOMIC	Vitis vinifera	ILLUMINA	2021-03-24T00:00:00Z	SAMEA7324990	ERP122759	643127024	fastq,sra,run.zq	gs,s3,ncbi	s3.us-east-1,ncbi.public,gs.US	82	1702884406	2021-04-13T15:27:00Z	1
SRR11091435	Vitis vinifera	berry		Jingzaojing	RNA-Seq	PRJNA606274	SAMN14112383	CORNELL UNIVERSITY	public	SRX7730246	Illumina HiSeq 2500	PAIRED	PolyA	TRANSCRIPTOMIC	Vitis vinifera	ILLUMINA	2020-06-18T00:00:00Z	Jingzaojing-fruitset	SRP249578	643593990	fastq,sra,run.zq	ncbi,gs,s3	gs.US,ncbi.public,s3.us-east-1	202	1001892528	2020-02-14T17:02:00Z	1	fruit	Jingzaojing
SRR13726324	Vitis vinifera	berry	veraison	Cabernet Franc	RNA-Seq	PRJNA701940	SAMN17926957	UC DAVIS	public	SRX10114201	Illumina HiSeq 4000	SINGLE	cDNA	TRANSCRIPTOMIC	Vitis vinifera	ILLUMINA	2021-11-15T00:00:00Z	9	SRP306764	645510955	run.zq,sra,fastq	gs,ncbi,s3	gs.US,ncbi.public,s3.us-east-1	101	1796477607	2021-02-16T21:20:00Z	1	Berry	Cabernet Franc
SRR13726126	Vitis vinifera	berry	harvest	Cabernet Franc	RNA-Seq	PRJNA701940	SAMN17927206	UC DAVIS	public	SRX10114399	Illumina HiSeq 4000	SINGLE	cDNA	TRANSCRIPTOMIC	Vitis vinifera	ILLUMINA	2021-11-15T00:00:00Z	258	SRP306764	645585967	run.zq,sra,fastq	gs,s3,ncbi	ncbi.public,s3.us-east-1,gs.US	101	1738325241	2021-02-16T20:52:00Z	1	Berry	Cabernet Franc
ERR4606203	Vitis vinifera	berry	flowering	Pinot Noir	RNA-Seq	PRJEB39263	SAMEA7324971	CENTER FOR BIOTECHNOLOGY, BIELEFELD UNIVERSITY	public	ERX4538332	Illumina HiSeq 1500	SINGLE	cDNA	TRANSCRIPTOMIC	Vitis vinifera	ILLUMINA	2021-03-24T00:00:00Z	SAMEA7324971	ERP122759	645983969	fastq,sra,run.zq	gs,s3,ncbi	s3.us-east-1,ncbi.public,gs.US	82	1766511240	2021-04-13T15:29:00Z	1
ERR4605998	Vitis vinifera	berry	flowering	Pinot Noir	RNA-Seq	PRJEB39263	SAMEA7325001	CENTER FOR BIOTECHNOLOGY, BIELEFELD UNIVERSITY	public	ERX4538127	Illumina HiSeq 1500	SINGLE	cDNA	TRANSCRIPTOMIC	Vitis vinifera	ILLUMINA	2021-03-24T00:00:00Z	SAMEA7325001	ERP122759	646745865	run.zq,fastq,sra	ncbi,gs,s3	s3.us-east-1,gs.US,ncbi.public	75	1749671400	2021-04-13T15:28:00Z	1
SRR8096807	Vitis vinifera	berry	harvest	Cabernet Sauvignon	RNA-Seq	PRJNA433195	SAMN08472473	UC DAVIS	public	SRX4923647	Illumina HiSeq 4000	SINGLE	cDNA	TRANSCRIPTOMIC	Vitis vinifera	ILLUMINA	2022-01-31T00:00:00Z	RNAseq_Harvest	SRP132320	647033947	sra,run.zq	gs,ncbi,s3	gs.US,ncbi.public,s3.us-east-1	101	1826675698	2018-10-23T13:39:00Z	1	berry	Cabernet Sauvignon
SRR19793129	Vitis vinifera	berry	budding	Sauvignon Blanc	RNA-Seq	PRJNA851974	SAMN29261644	DAFNAE, UNIVERSITY OF PADOVA	public	SRX15837038	Illumina HiSeq 2000	SINGLE	cDNA	TRANSCRIPTOMIC	Vitis vinifera	ILLUMINA	2023-01-06T00:00:00Z	GSM6261824	SRP383260	647540633	sra,fastq,run.zq	s3,ncbi,gs	s3.us-east-1,ncbi.public,gs.US	75	1528984391	2022-06-23T09:16:00Z	1	berry	Sauvignon Blanc
SRR13726353	Vitis vinifera	berry	harvest	Cabernet Franc	RNA-Seq	PRJNA701940	SAMN17927002	UC DAVIS	public	SRX10114172	Illumina HiSeq 4000	SINGLE	cDNA	TRANSCRIPTOMIC	Vitis vinifera	ILLUMINA	2021-11-15T00:00:00Z	54	SRP306764	649441502	fastq,run.zq,sra	s3,ncbi,gs	ncbi.public,s3.us-east-1,gs.US	94	1459578678	2021-02-16T21:20:00Z	1	Berry	Cabernet Franc
SRR11091436		berry			RNA-Seq	PRJNA606274	SAMN14112377	CORNELL UNIVERSITY	public	SRX7730245	Illumina HiSeq 2500	PAIRED	PolyA	TRANSCRIPTOMIC	Vitis hybrid cultivar	ILLUMINA	2020-06-18T00:00:00Z	Concord-Fruit	SRP249578	649760818	sra,run.zq,fastq	gs,ncbi,s3	ncbi.public,s3.us-east-1,gs.US	202	1027028398	2020-02-14T17:03:00Z	1	fruit	Concord
SRR13726328	Vitis vinifera	berry		Cabernet Franc	RNA-Seq	PRJNA701940	SAMN17927025	UC DAVIS	public	SRX10114197	Illumina HiSeq 4000	SINGLE	cDNA	TRANSCRIPTOMIC	Vitis vinifera	ILLUMINA	2021-11-15T00:00:00Z	77	SRP306764	650555895	run.zq,sra,fastq	ncbi,s3,gs	gs.US,s3.us-east-1,ncbi.public	100	1826684004	2021-02-16T21:19:00Z	1	Berry	Cabernet Franc
SRR13726382	Vitis vinifera	berry	fruit formation	Cabernet Franc	RNA-Seq	PRJNA701940	SAMN17927321	UC DAVIS	public	SRX10114143	Illumina HiSeq 4000	SINGLE	cDNA	TRANSCRIPTOMIC	Vitis vinifera	ILLUMINA	2021-11-15T00:00:00Z	373	SRP306764	650707289	fastq,run.zq,sra	gs,ncbi,s3	gs.US,s3.us-east-1,ncbi.public	101	1783442446	2021-02-16T21:21:00Z	1	Berry	Cabernet Franc
SRR13726335	Vitis vinifera	berry		Cabernet Franc	RNA-Seq	PRJNA701940	SAMN17926956	UC DAVIS	public	SRX10114190	Illumina HiSeq 4000	SINGLE	cDNA	TRANSCRIPTOMIC	Vitis vinifera	ILLUMINA	2021-11-15T00:00:00Z	8	SRP306764	650857894	sra,run.zq,fastq	ncbi,gs,s3	s3.us-east-1,ncbi.public,gs.US	95	1773200605	2021-02-16T21:19:00Z	1	Berry	Cabernet Franc
SRR6678862	Vitis vinifera	berry	fruit formation	Cabernet Sauvignon	RNA-Seq	PRJNA433195	SAMN08472470	UC DAVIS	public	SRX3655184	Illumina HiSeq 4000	PAIRED	cDNA	TRANSCRIPTOMIC	Vitis vinifera	ILLUMINA	2018-03-13T00:00:00Z	RNAseq_Pre-Veraison	SRP132320	651126730	fastq,sra,run.zq	ncbi,gs,s3	ncbi.public,gs.US,s3.us-east-1	200	1711205600	2018-02-06T21:46:00Z	1	berry	Cabernet Sauvignon
SRR4408346	Vitis vinifera	berry			RNA-Seq	PRJNA347533	SAMN05892021	ZHEJIANG UNIVERSITY	public	SRX2234711	Illumina HiSeq 2000	SINGLE	PCR	TRANSCRIPTOMIC	Vitis vinifera	ILLUMINA	2017-06-16T00:00:00Z	zjugrape	SRP091318	651697868	fastq,run.zq,sra	gs,ncbi,s3	gs.US,ncbi.public,s3.us-east-1	126	1730051190	2016-10-10T06:41:00Z	1	berry	root restriction
SRR13726163	Vitis vinifera	berry	harvest	Cabernet Franc	RNA-Seq	PRJNA701940	SAMN17927172	UC DAVIS	public	SRX10114362	Illumina HiSeq 4000	SINGLE	cDNA	TRANSCRIPTOMIC	Vitis vinifera	ILLUMINA	2021-11-15T00:00:00Z	224	SRP306764	651721104	sra,run.zq,fastq	ncbi,s3,gs	gs.US,s3.us-east-1,ncbi.public	101	1748663399	2021-02-16T20:56:00Z	1	Berry	Cabernet Franc
SRR19793132	Vitis vinifera	berry	budding	Sauvignon Blanc	RNA-Seq	PRJNA851974	SAMN29261647	DAFNAE, UNIVERSITY OF PADOVA	public	SRX15837035	Illumina HiSeq 2000	SINGLE	cDNA	TRANSCRIPTOMIC	Vitis vinifera	ILLUMINA	2023-01-06T00:00:00Z	GSM6261821	SRP383260	651767008	fastq,sra,run.zq	gs,s3,ncbi	gs.US,ncbi.public,s3.us-east-1	75	1549141003	2022-06-23T09:10:00Z	1	berry	Sauvignon Blanc
SRR13726409	Vitis vinifera	berry		Cabernet Franc	RNA-Seq	PRJNA701940	SAMN17927297	UC DAVIS	public	SRX10114116	Illumina HiSeq 4000	SINGLE	cDNA	TRANSCRIPTOMIC	Vitis vinifera	ILLUMINA	2021-11-15T00:00:00Z	349	SRP306764	652013566	fastq,run.zq,sra	s3,ncbi,gs	s3.us-east-1,ncbi.public,gs.US	101	1763450506	2021-02-16T21:29:00Z	1	Berry	Cabernet Franc
SRR18970058	Vitis vinifera	berry		Cabernet Sauvignon	RNA-Seq	PRJNA833286	SAMN27967507	CHINA AGRICULTURAL UNIVERSITY	public	SRX15046038	Illumina NovaSeq 6000	PAIRED	cDNA	TRANSCRIPTOMIC	Vitis vinifera	ILLUMINA	2023-11-01T00:00:00Z	D_WT3	SRP372813	652028365	bam,run.zq,sra	s3,ncbi,gs	ncbi.public,gs.US,s3.us-east-1	300	6357069300	2022-05-02T09:53:00Z	1	berry	Cabernet Sauvignon
SRR13726179	Vitis vinifera	berry	veraison	Cabernet Franc	RNA-Seq	PRJNA701940	SAMN17927158	UC DAVIS	public	SRX10114346	Illumina HiSeq 4000	SINGLE	cDNA	TRANSCRIPTOMIC	Vitis vinifera	ILLUMINA	2021-11-15T00:00:00Z	210	SRP306764	652151909	sra,fastq,run.zq	gs,ncbi,s3	gs.US,s3.us-east-1,ncbi.public	101	1753634417	2021-02-16T21:00:00Z	1	Berry	Cabernet Franc
SRR6678860	Vitis vinifera	berry	fruit formation	Cabernet Sauvignon	RNA-Seq	PRJNA433195	SAMN08472470	UC DAVIS	public	SRX3655186	Illumina HiSeq 4000	PAIRED	cDNA	TRANSCRIPTOMIC	Vitis vinifera	ILLUMINA	2018-03-13T00:00:00Z	RNAseq_Pre-Veraison	SRP132320	652176390	sra,run.zq,fastq	ncbi,s3,gs	s3.us-east-1,ncbi.public,gs.US	200	1663025000	2018-02-06T21:47:00Z	1	berry	Cabernet Sauvignon
SRR19793134	Vitis vinifera	berry	budding	Sauvignon Blanc	RNA-Seq	PRJNA851974	SAMN29261649	DAFNAE, UNIVERSITY OF PADOVA	public	SRX15837033	Illumina HiSeq 2000	SINGLE	cDNA	TRANSCRIPTOMIC	Vitis vinifera	ILLUMINA	2023-01-06T00:00:00Z	GSM6261819	SRP383260	652300358	sra,run.zq,fastq	s3,ncbi,gs	s3.us-east-1,gs.US,ncbi.public	75	1565506386	2022-06-23T09:16:00Z	1	berry	Sauvignon Blanc
SRR13726182	Vitis vinifera	berry	fruit formation	Cabernet Franc	RNA-Seq	PRJNA701940	SAMN17927155	UC DAVIS	public	SRX10114343	Illumina HiSeq 4000	SINGLE	cDNA	TRANSCRIPTOMIC	Vitis vinifera	ILLUMINA	2021-11-15T00:00:00Z	207	SRP306764	652970656	fastq,run.zq,sra	ncbi,s3,gs	ncbi.public,s3.us-east-1,gs.US	101	1767970963	2021-02-16T21:01:00Z	1	Berry	Cabernet Franc
SRR18970053	Vitis vinifera	berry		Cabernet Sauvignon	RNA-Seq	PRJNA833286	SAMN27967512	CHINA AGRICULTURAL UNIVERSITY	public	SRX15046043	Illumina NovaSeq 6000	PAIRED	cDNA	TRANSCRIPTOMIC	Vitis vinifera	ILLUMINA	2023-11-01T00:00:00Z	L_WT2	SRP372813	653013574	run.zq,bam,sra	ncbi,gs,s3	ncbi.public,gs.US,s3.us-east-1	300	6501759000	2022-05-02T09:51:00Z	1	berry	Cabernet Sauvignon
SRR18970054	Vitis vinifera	berry		Cabernet Sauvignon	RNA-Seq	PRJNA833286	SAMN27967511	CHINA AGRICULTURAL UNIVERSITY	public	SRX15046042	Illumina NovaSeq 6000	PAIRED	cDNA	TRANSCRIPTOMIC	Vitis vinifera	ILLUMINA	2023-11-01T00:00:00Z	L_WT1	SRP372813	653559436	run.zq,bam,sra	ncbi,s3,gs	ncbi.public,gs.US,s3.us-east-1	300	6422772900	2022-05-02T09:53:00Z	1	berry	Cabernet Sauvignon
SRR18970057	Vitis vinifera	berry		Cabernet Sauvignon	RNA-Seq	PRJNA833286	SAMN27967508	CHINA AGRICULTURAL UNIVERSITY	public	SRX15046039	Illumina NovaSeq 6000	PAIRED	cDNA	TRANSCRIPTOMIC	Vitis vinifera	ILLUMINA	2023-11-01T00:00:00Z	D_OE1	SRP372813	653611162	sra,bam,run.zq	gs,s3,ncbi	gs.US,ncbi.public,s3.us-east-1	300	6324408300	2022-05-02T09:55:00Z	1	berry	Cabernet Sauvignon
SRR13726105	Vitis vinifera	berry		Cabernet Franc	RNA-Seq	PRJNA701940	SAMN17927225	UC DAVIS	public	SRX10114420	Illumina HiSeq 4000	SINGLE	cDNA	TRANSCRIPTOMIC	Vitis vinifera	ILLUMINA	2021-11-15T00:00:00Z	277	SRP306764	653680966	sra,run.zq,fastq	gs,ncbi,s3	s3.us-east-1,ncbi.public,gs.US	101	1781381743	2021-02-16T20:52:00Z	1	Berry	Cabernet Franc
SRR13726146	Vitis vinifera	berry	harvest	Cabernet Franc	RNA-Seq	PRJNA701940	SAMN17927188	UC DAVIS	public	SRX10114379	Illumina HiSeq 4000	SINGLE	cDNA	TRANSCRIPTOMIC	Vitis vinifera	ILLUMINA	2021-11-15T00:00:00Z	240	SRP306764	653977350	sra,run.zq,fastq	s3,gs,ncbi	s3.us-east-1,ncbi.public,gs.US	101	1756975093	2021-02-16T20:55:00Z	1	Berry	Cabernet Franc
SRR6678848	Vitis vinifera	berry	harvest	Cabernet Sauvignon	RNA-Seq	PRJNA433195	SAMN08472473	UC DAVIS	public	SRX3655198	Illumina HiSeq 4000	PAIRED	cDNA	TRANSCRIPTOMIC	Vitis vinifera	ILLUMINA	2018-03-13T00:00:00Z	RNAseq_Harvest	SRP132320	654082932	sra,fastq,run.zq	s3,gs,ncbi	ncbi.public,gs.US,s3.us-east-1	200	1688742000	2018-02-06T21:45:00Z	1	berry	Cabernet Sauvignon
SRR13726235	Vitis vinifera	berry	fruit formation	Cabernet Franc	RNA-Seq	PRJNA701940	SAMN17927108	UC DAVIS	public	SRX10114290	Illumina HiSeq 4000	SINGLE	cDNA	TRANSCRIPTOMIC	Vitis vinifera	ILLUMINA	2021-11-15T00:00:00Z	160	SRP306764	655341313	run.zq,fastq,sra	ncbi,gs,s3	s3.us-east-1,ncbi.public,gs.US	100	1852662568	2021-02-16T21:11:00Z	1	Berry	Cabernet Franc
ERR7421558	Vitis vinifera	berry			RNA-Seq	PRJEB48949	SAMEA11296484	UD-GenoMed Medical Genomic Technologies Ltd., H4032 Debrecen, Nagyerdei krt. 98., Hungary	public	ERX6991151	NextSeq 500	SINGLE	PolyA	TRANSCRIPTOMIC	Vitis vinifera	ILLUMINA	2021-11-26T00:00:00Z	SAMEA11296484	ERP133391	656034367	run.zq,sra,fastq	gs,ncbi,s3	gs.US,s3.us-east-1,ncbi.public	75	1702527308	2021-12-13T22:57:00Z	1		Furmint
SRR18970055	Vitis vinifera	berry		Cabernet Sauvignon	RNA-Seq	PRJNA833286	SAMN27967510	CHINA AGRICULTURAL UNIVERSITY	public	SRX15046041	Illumina NovaSeq 6000	PAIRED	cDNA	TRANSCRIPTOMIC	Vitis vinifera	ILLUMINA	2023-11-01T00:00:00Z	D_OE3	SRP372813	656178101	sra,run.zq,bam	s3,gs,ncbi	gs.US,ncbi.public,s3.us-east-1	300	6338514000	2022-05-02T09:54:00Z	1	berry	Cabernet Sauvignon
SRR19793104	Vitis vinifera	berry	budding	Sauvignon Blanc	RNA-Seq	PRJNA851974	SAMN29261619	DAFNAE, UNIVERSITY OF PADOVA	public	SRX15837063	Illumina HiSeq 2000	SINGLE	cDNA	TRANSCRIPTOMIC	Vitis vinifera	ILLUMINA	2023-01-06T00:00:00Z	GSM6261849	SRP383260	656838534	fastq,run.zq,sra	s3,gs,ncbi	ncbi.public,s3.us-east-1,gs.US	75	1549379766	2022-06-23T09:16:00Z	1	berry	Sauvignon Blanc
SRR13726348	Vitis vinifera	berry	fruit formation	Cabernet Franc	RNA-Seq	PRJNA701940	SAMN17927007	UC DAVIS	public	SRX10114177	Illumina HiSeq 4000	SINGLE	cDNA	TRANSCRIPTOMIC	Vitis vinifera	ILLUMINA	2021-11-15T00:00:00Z	59	SRP306764	656865788	run.zq,sra,fastq	ncbi,s3,gs	gs.US,ncbi.public,s3.us-east-1	100	1884365400	2021-02-16T21:19:00Z	1	Berry	Cabernet Franc
SRR21996680	Vitis vinifera	berry	harvest	Syrah	RNA-Seq	PRJNA892716	SAMN31394113	THE UNIVERSITY OF ADELAIDE	public	SRX17979149	Illumina HiSeq 2500	SINGLE	unspecified	TRANSCRIPTOMIC	Vitis vinifera	ILLUMINA	2023-12-31T00:00:00Z	5_Sh_S2_C9P2AANXX_ACAGTG_L003_R1	SRP403810	656901197	fastq,run.zq,sra	gs,ncbi,s3	gs.US,ncbi.public,s3.us-east-1	100	1662057600	2022-10-20T23:19:00Z	1	whole berries	Shiraz
ERR4605979	Vitis vinifera	berry	flowering	Pinot Noir	RNA-Seq	PRJEB39263	SAMEA7324982	CENTER FOR BIOTECHNOLOGY, BIELEFELD UNIVERSITY	public	ERX4538108	Illumina HiSeq 1500	SINGLE	cDNA	TRANSCRIPTOMIC	Vitis vinifera	ILLUMINA	2021-03-24T00:00:00Z	SAMEA7324982	ERP122759	657069953	run.zq,fastq,sra	ncbi,s3,gs	gs.US,s3.us-east-1,ncbi.public	82	1761075378	2021-04-13T15:19:00Z	1
ERR4605971	Vitis vinifera	berry	flowering	Pinot Noir	RNA-Seq	PRJEB39263	SAMEA7324974	CENTER FOR BIOTECHNOLOGY, BIELEFELD UNIVERSITY	public	ERX4538100	Illumina HiSeq 1500	SINGLE	cDNA	TRANSCRIPTOMIC	Vitis vinifera	ILLUMINA	2021-03-24T00:00:00Z	SAMEA7324974	ERP122759	658371660	run.zq,sra,fastq	gs,ncbi,s3	gs.US,ncbi.public,s3.us-east-1	82	1812519800	2021-04-13T15:27:00Z	1
SRR5557221	Vitis vinifera	berry			RNA-Seq	PRJNA386228	SAMN06928346	AGRICULTURAL RESEARCH ORGANISATION	public	SRX2820871	Illumina HiSeq 2500	SINGLE	PolyA	TRANSCRIPTOMIC	Vitis vinifera	ILLUMINA	2018-05-14T00:00:00Z	vitis_vinifera_cold_stress	SRP107049	660689941	fastq,run.zq,sra	gs,ncbi,s3	gs.US,ncbi.public,s3.us-east-1	61	1444380631	2017-05-14T12:06:00Z	1	fruit	Superior
SRR10617592	Vitis vinifera	berry		Chasselas	RNA-Seq	PRJNA594635	SAMN13525334	HES-SO UNIVERSITY OF APPLIED SCIENCES AND ARTS WESTERN SWITZERLAND	public	SRX7296757	NextSeq 550	SINGLE	other	TRANSCRIPTOMIC	Vitis vinifera	ILLUMINA	2019-12-11T00:00:00Z	5551_ID948_4_S1_L001_R1_001	SRP235464	660708421	fastq,sra,run.zq	gs,ncbi,s3	ncbi.public,s3.us-east-1,gs.US	75	1602416400	2019-12-10T12:23:00Z	1	berry	Chasselas
ERR4605970	Vitis vinifera	berry	flowering	Pinot Noir	RNA-Seq	PRJEB39263	SAMEA7324973	CENTER FOR BIOTECHNOLOGY, BIELEFELD UNIVERSITY	public	ERX4538099	Illumina HiSeq 1500	SINGLE	cDNA	TRANSCRIPTOMIC	Vitis vinifera	ILLUMINA	2021-03-24T00:00:00Z	SAMEA7324973	ERP122759	661035976	fastq,sra,run.zq	s3,ncbi,gs	s3.us-east-1,gs.US,ncbi.public	82	1823433180	2021-04-13T15:19:00Z	1
ERR4606215	Vitis vinifera	berry	flowering	Pinot Noir	RNA-Seq	PRJEB39263	SAMEA7324983	CENTER FOR BIOTECHNOLOGY, BIELEFELD UNIVERSITY	public	ERX4538344	Illumina HiSeq 1500	SINGLE	cDNA	TRANSCRIPTOMIC	Vitis vinifera	ILLUMINA	2021-03-24T00:00:00Z	SAMEA7324983	ERP122759	661490562	fastq,run.zq,sra	gs,ncbi,s3	s3.us-east-1,gs.US,ncbi.public	82	1697440672	2021-04-13T15:28:00Z	1
ERR4605996	Vitis vinifera	berry	flowering	Pinot Noir	RNA-Seq	PRJEB39263	SAMEA7324999	CENTER FOR BIOTECHNOLOGY, BIELEFELD UNIVERSITY	public	ERX4538125	Illumina HiSeq 1500	SINGLE	cDNA	TRANSCRIPTOMIC	Vitis vinifera	ILLUMINA	2021-03-24T00:00:00Z	SAMEA7324999	ERP122759	661971109	run.zq,fastq,sra	ncbi,s3,gs	gs.US,s3.us-east-1,ncbi.public	75	1803212325	2021-04-13T15:27:00Z	1
SRR6678857	Vitis vinifera	berry	veraison	Cabernet Sauvignon	RNA-Seq	PRJNA433195	SAMN08472471	UC DAVIS	public	SRX3655189	Illumina HiSeq 4000	PAIRED	cDNA	TRANSCRIPTOMIC	Vitis vinifera	ILLUMINA	2018-03-13T00:00:00Z	RNAseq_Veraison	SRP132320	662911047	run.zq,fastq,sra	s3,gs,ncbi	gs.US,s3.us-east-1,ncbi.public	200	1672858800	2018-02-06T21:45:00Z	1	berry	Cabernet Sauvignon
SRR13726442	Vitis vinifera	berry	fruit formation	Cabernet Franc	RNA-Seq	PRJNA701940	SAMN17927267	UC DAVIS	public	SRX10114467	Illumina HiSeq 4000	SINGLE	cDNA	TRANSCRIPTOMIC	Vitis vinifera	ILLUMINA	2021-11-15T00:00:00Z	319	SRP306764	663401505	run.zq,fastq,sra	ncbi,s3,gs	ncbi.public,gs.US,s3.us-east-1	101	1774983090	2021-02-16T21:26:00Z	1	Berry	Cabernet Franc
SRR13726389	Vitis vinifera	berry	harvest	Cabernet Franc	RNA-Seq	PRJNA701940	SAMN17927315	UC DAVIS	public	SRX10114136	Illumina HiSeq 4000	SINGLE	cDNA	TRANSCRIPTOMIC	Vitis vinifera	ILLUMINA	2021-11-15T00:00:00Z	367	SRP306764	664040876	fastq,sra,run.zq	gs,s3,ncbi	gs.US,s3.us-east-1,ncbi.public	101	1804119873	2021-02-16T21:23:00Z	1	Berry	Cabernet Franc
SRR19793131	Vitis vinifera	berry	budding	Sauvignon Blanc	RNA-Seq	PRJNA851974	SAMN29261646	DAFNAE, UNIVERSITY OF PADOVA	public	SRX15837036	Illumina HiSeq 2000	SINGLE	cDNA	TRANSCRIPTOMIC	Vitis vinifera	ILLUMINA	2023-01-06T00:00:00Z	GSM6261822	SRP383260	665342469	fastq,sra,run.zq	s3,ncbi,gs	s3.us-east-1,ncbi.public,gs.US	75	1589573276	2022-06-23T09:07:00Z	1	berry	Sauvignon Blanc
SRR13726183	Vitis vinifera	berry	veraison	Cabernet Franc	RNA-Seq	PRJNA701940	SAMN17927154	UC DAVIS	public	SRX10114342	Illumina HiSeq 4000	SINGLE	cDNA	TRANSCRIPTOMIC	Vitis vinifera	ILLUMINA	2021-11-15T00:00:00Z	206	SRP306764	665494698	run.zq,fastq,sra	gs,s3,ncbi	gs.US,ncbi.public,s3.us-east-1	101	1834160202	2021-02-16T21:00:00Z	1	Berry	Cabernet Franc
SRR19793120	Vitis vinifera	berry	budding	Sauvignon Blanc	RNA-Seq	PRJNA851974	SAMN29261635	DAFNAE, UNIVERSITY OF PADOVA	public	SRX15837047	Illumina HiSeq 2000	SINGLE	cDNA	TRANSCRIPTOMIC	Vitis vinifera	ILLUMINA	2023-01-06T00:00:00Z	GSM6261833	SRP383260	665684728	run.zq,fastq,sra	ncbi,gs,s3	ncbi.public,s3.us-east-1,gs.US	74	1558256757	2022-06-23T09:17:00Z	1	berry	Sauvignon Blanc
SRR13726150	Vitis vinifera	berry	fruit formation	Cabernet Franc	RNA-Seq	PRJNA701940	SAMN17927184	UC DAVIS	public	SRX10114375	Illumina HiSeq 4000	SINGLE	cDNA	TRANSCRIPTOMIC	Vitis vinifera	ILLUMINA	2021-11-15T00:00:00Z	236	SRP306764	665958408	fastq,run.zq,sra	s3,gs,ncbi	ncbi.public,s3.us-east-1,gs.US	101	1823789219	2021-02-16T20:56:00Z	1	Berry	Cabernet Franc
SRR19793118	Vitis vinifera	berry	budding	Sauvignon Blanc	RNA-Seq	PRJNA851974	SAMN29261633	DAFNAE, UNIVERSITY OF PADOVA	public	SRX15837049	Illumina HiSeq 2000	SINGLE	cDNA	TRANSCRIPTOMIC	Vitis vinifera	ILLUMINA	2023-01-06T00:00:00Z	GSM6261835	SRP383260	667263131	fastq,sra,run.zq	gs,s3,ncbi	s3.us-east-1,gs.US,ncbi.public	74	1573697333	2022-06-23T09:22:00Z	1	berry	Sauvignon Blanc
SRR13726441	Vitis vinifera	berry		Cabernet Franc	RNA-Seq	PRJNA701940	SAMN17927268	UC DAVIS	public	SRX10114468	Illumina HiSeq 4000	SINGLE	cDNA	TRANSCRIPTOMIC	Vitis vinifera	ILLUMINA	2021-11-15T00:00:00Z	320	SRP306764	668788926	sra,fastq,run.zq	ncbi,gs,s3	gs.US,s3.us-east-1,ncbi.public	101	1764369404	2021-02-16T21:27:00Z	1	Berry	Cabernet Franc
ERR4605965	Vitis vinifera	berry	flowering	Pinot Noir	RNA-Seq	PRJEB39263	SAMEA7324968	CENTER FOR BIOTECHNOLOGY, BIELEFELD UNIVERSITY	public	ERX4538094	Illumina HiSeq 1500	SINGLE	cDNA	TRANSCRIPTOMIC	Vitis vinifera	ILLUMINA	2021-03-24T00:00:00Z	SAMEA7324968	ERP122759	670881238	fastq,run.zq,sra	ncbi,s3,gs	gs.US,ncbi.public,s3.us-east-1	82	1856854002	2021-04-13T15:18:00Z	1
SRR19793130	Vitis vinifera	berry	budding	Sauvignon Blanc	RNA-Seq	PRJNA851974	SAMN29261645	DAFNAE, UNIVERSITY OF PADOVA	public	SRX15837037	Illumina HiSeq 2000	SINGLE	cDNA	TRANSCRIPTOMIC	Vitis vinifera	ILLUMINA	2023-01-06T00:00:00Z	GSM6261823	SRP383260	671067210	fastq,sra,run.zq	ncbi,gs,s3	gs.US,s3.us-east-1,ncbi.public	75	1597252350	2022-06-23T09:16:00Z	1	berry	Sauvignon Blanc
SRR19793106	Vitis vinifera	berry	budding	Sauvignon Blanc	RNA-Seq	PRJNA851974	SAMN29261621	DAFNAE, UNIVERSITY OF PADOVA	public	SRX15837061	Illumina HiSeq 2000	SINGLE	cDNA	TRANSCRIPTOMIC	Vitis vinifera	ILLUMINA	2023-01-06T00:00:00Z	GSM6261847	SRP383260	671610586	fastq,sra,run.zq	gs,s3,ncbi	s3.us-east-1,ncbi.public,gs.US	75	1584675499	2022-06-23T09:16:00Z	1	berry	Sauvignon Blanc
SRR6678852	Vitis vinifera	berry		Cabernet Sauvignon	RNA-Seq	PRJNA433195	SAMN08472472	UC DAVIS	public	SRX3655194	Illumina HiSeq 4000	PAIRED	cDNA	TRANSCRIPTOMIC	Vitis vinifera	ILLUMINA	2018-03-13T00:00:00Z	RNAseq_Post-Veraison	SRP132320	672458955	fastq,run.zq,sra	ncbi,s3,gs	gs.US,s3.us-east-1,ncbi.public	200	1723855000	2018-02-06T21:45:00Z	1	berry	Cabernet Sauvignon
SRR18970060	Vitis vinifera	berry		Cabernet Sauvignon	RNA-Seq	PRJNA833286	SAMN27967515	CHINA AGRICULTURAL UNIVERSITY	public	SRX15046036	Illumina NovaSeq 6000	PAIRED	cDNA	TRANSCRIPTOMIC	Vitis vinifera	ILLUMINA	2023-11-01T00:00:00Z	L_OE2	SRP372813	673337740	run.zq,bam,sra	s3,ncbi,gs	gs.US,ncbi.public,s3.us-east-1	300	6212130000	2022-05-02T09:53:00Z	1	berry	Cabernet Sauvignon
ERR7421551	Vitis vinifera	berry			RNA-Seq	PRJEB48949	SAMEA11296477	UD-GenoMed Medical Genomic Technologies Ltd., H4032 Debrecen, Nagyerdei krt. 98., Hungary	public	ERX6991144	NextSeq 500	SINGLE	PolyA	TRANSCRIPTOMIC	Vitis vinifera	ILLUMINA	2021-11-26T00:00:00Z	SAMEA11296477	ERP133391	673568674	sra,run.zq,fastq	gs,ncbi,s3	gs.US,ncbi.public,s3.us-east-1	75	1832721770	2021-12-13T23:05:00Z	1		Furmint
SRR10135114	Vitis vinifera	berry	veraison	Riesling	RNA-Seq	PRJNA565689	SAMN12758851	INSTITUTE OF BOTANY, THE CHINESE ACADEMY OF SCIENCE	public	SRX6863084	Illumina NovaSeq 6000	PAIRED	RANDOM PCR	TRANSCRIPTOMIC	Vitis vinifera	ILLUMINA	2020-10-01T00:00:00Z	V06V_4	SRP222156	674017595	sra,run.zq,fastq	ncbi,s3,gs	s3.us-east-1,gs.US,ncbi.public	202	944479482	2019-09-19T13:38:00Z	1	Berry	Riesling Italian
SRR19793110	Vitis vinifera	berry	budding	Sauvignon Blanc	RNA-Seq	PRJNA851974	SAMN29261625	DAFNAE, UNIVERSITY OF PADOVA	public	SRX15837057	Illumina HiSeq 2000	SINGLE	cDNA	TRANSCRIPTOMIC	Vitis vinifera	ILLUMINA	2023-01-06T00:00:00Z	GSM6261843	SRP383260	674027306	sra,fastq,run.zq	gs,s3,ncbi	s3.us-east-1,gs.US,ncbi.public	75	1597014746	2022-06-23T09:11:00Z	1	berry	Sauvignon Blanc
SRR6678859	Vitis vinifera	berry	fruit formation	Cabernet Sauvignon	RNA-Seq	PRJNA433195	SAMN08472470	UC DAVIS	public	SRX3655187	Illumina HiSeq 4000	PAIRED	cDNA	TRANSCRIPTOMIC	Vitis vinifera	ILLUMINA	2018-03-13T00:00:00Z	RNAseq_Pre-Veraison	SRP132320	674033190	fastq,run.zq,sra	ncbi,s3,gs	gs.US,ncbi.public,s3.us-east-1	200	1739297200	2018-02-06T21:48:00Z	1	berry	Cabernet Sauvignon
ERR4605964	Vitis vinifera	berry	flowering	Pinot Noir	RNA-Seq	PRJEB39263	SAMEA7324967	CENTER FOR BIOTECHNOLOGY, BIELEFELD UNIVERSITY	public	ERX4538093	Illumina HiSeq 1500	SINGLE	cDNA	TRANSCRIPTOMIC	Vitis vinifera	ILLUMINA	2021-03-24T00:00:00Z	SAMEA7324967	ERP122759	674803935	fastq,run.zq,sra	gs,s3,ncbi	ncbi.public,gs.US,s3.us-east-1	82	1874073018	2021-04-13T15:15:00Z	1
SRR6678855	Vitis vinifera	berry	veraison	Cabernet Sauvignon	RNA-Seq	PRJNA433195	SAMN08472471	UC DAVIS	public	SRX3655191	Illumina HiSeq 4000	PAIRED	cDNA	TRANSCRIPTOMIC	Vitis vinifera	ILLUMINA	2018-03-13T00:00:00Z	RNAseq_Veraison	SRP132320	675499464	run.zq,fastq,sra	s3,gs,ncbi	gs.US,s3.us-east-1,ncbi.public	200	1750318800	2018-02-06T21:45:00Z	1	berry	Cabernet Sauvignon
SRR13726364	Vitis vinifera	berry	fruit formation	Cabernet Franc	RNA-Seq	PRJNA701940	SAMN17926992	UC DAVIS	public	SRX10114161	Illumina HiSeq 4000	SINGLE	cDNA	TRANSCRIPTOMIC	Vitis vinifera	ILLUMINA	2021-11-15T00:00:00Z	44	SRP306764	675768363	run.zq,sra,fastq	ncbi,gs,s3	ncbi.public,gs.US,s3.us-east-1	100	1904729800	2021-02-16T21:23:00Z	1	Berry	Cabernet Franc
SRR10135140	Vitis davidii	berry	veraison		RNA-Seq	PRJNA565689	SAMN12758828	INSTITUTE OF BOTANY, THE CHINESE ACADEMY OF SCIENCE	public	SRX6863533	Illumina NovaSeq 6000	PAIRED	RANDOM PCR	TRANSCRIPTOMIC	Vitis davidii	ILLUMINA	2020-10-01T00:00:00Z	W05V_2	SRP222156	676422115	run.zq,fastq,sra	s3,ncbi,gs	s3.us-east-1,ncbi.public,gs.US	202	996097754	2019-09-20T02:52:00Z	1	Berry	Tangwei
SRR19793125	Vitis vinifera	berry	budding	Sauvignon Blanc	RNA-Seq	PRJNA851974	SAMN29261640	DAFNAE, UNIVERSITY OF PADOVA	public	SRX15837042	Illumina HiSeq 2000	SINGLE	cDNA	TRANSCRIPTOMIC	Vitis vinifera	ILLUMINA	2023-01-06T00:00:00Z	GSM6261828	SRP383260	676457681	sra,fastq,run.zq	s3,gs,ncbi	ncbi.public,gs.US,s3.us-east-1	75	1605028128	2022-06-23T09:24:00Z	1	berry	Sauvignon Blanc
SRR10135223	Vitis vinifera;Vitis labrusca	berry	flowering		RNA-Seq	PRJNA565689	SAMN12758753	INSTITUTE OF BOTANY, THE CHINESE ACADEMY OF SCIENCE	public	SRX6863450	Illumina NovaSeq 6000	PAIRED	RANDOM PCR	TRANSCRIPTOMIC	Vitis labrusca x Vitis vinifera	ILLUMINA	2020-10-01T00:00:00Z	L01FS_2	SRP222156	676637614	run.zq,fastq,sra	gs,ncbi,s3	ncbi.public,s3.us-east-1,gs.US	200	1027120200	2019-09-19T15:36:00Z	1	Berry	AzensuxIp 150
SRR19793121	Vitis vinifera	berry	budding	Sauvignon Blanc	RNA-Seq	PRJNA851974	SAMN29261636	DAFNAE, UNIVERSITY OF PADOVA	public	SRX15837046	Illumina HiSeq 2000	SINGLE	cDNA	TRANSCRIPTOMIC	Vitis vinifera	ILLUMINA	2023-01-06T00:00:00Z	GSM6261832	SRP383260	677691143	run.zq,sra,fastq	ncbi,gs,s3	s3.us-east-1,gs.US,ncbi.public	75	1601817826	2022-06-23T09:11:00Z	1	berry	Sauvignon Blanc
ERR4605980	Vitis vinifera	berry	flowering	Pinot Noir	RNA-Seq	PRJEB39263	SAMEA7324983	CENTER FOR BIOTECHNOLOGY, BIELEFELD UNIVERSITY	public	ERX4538109	Illumina HiSeq 1500	SINGLE	cDNA	TRANSCRIPTOMIC	Vitis vinifera	ILLUMINA	2021-03-24T00:00:00Z	SAMEA7324983	ERP122759	679142953	run.zq,sra,fastq	s3,ncbi,gs	s3.us-east-1,ncbi.public,gs.US	82	1805402200	2021-04-13T15:20:00Z	1
SRR19793123	Vitis vinifera	berry	budding	Sauvignon Blanc	RNA-Seq	PRJNA851974	SAMN29261638	DAFNAE, UNIVERSITY OF PADOVA	public	SRX15837044	Illumina HiSeq 2000	SINGLE	cDNA	TRANSCRIPTOMIC	Vitis vinifera	ILLUMINA	2023-01-06T00:00:00Z	GSM6261830	SRP383260	679262181	fastq,run.zq,sra	ncbi,s3,gs	ncbi.public,s3.us-east-1,gs.US	75	1602656762	2022-06-23T09:11:00Z	1	berry	Sauvignon Blanc
SRR19793139	Vitis vinifera	berry	budding	Sauvignon Blanc	RNA-Seq	PRJNA851974	SAMN29261654	DAFNAE, UNIVERSITY OF PADOVA	public	SRX15837028	Illumina HiSeq 2000	SINGLE	cDNA	TRANSCRIPTOMIC	Vitis vinifera	ILLUMINA	2023-01-06T00:00:00Z	GSM6261814	SRP383260	680763054	run.zq,fastq,sra	gs,s3,ncbi	ncbi.public,gs.US,s3.us-east-1	75	1639447325	2022-06-23T09:17:00Z	1	berry	Sauvignon Blanc
SRR13726368	Vitis vinifera	berry		Cabernet Franc	RNA-Seq	PRJNA701940	SAMN17926953	UC DAVIS	public	SRX10114157	Illumina HiSeq 4000	SINGLE	cDNA	TRANSCRIPTOMIC	Vitis vinifera	ILLUMINA	2021-11-15T00:00:00Z	5	SRP306764	681083468	fastq,sra,run.zq	ncbi,s3,gs	gs.US,s3.us-east-1,ncbi.public	101	1870598275	2021-02-16T21:22:00Z	1	Berry	Cabernet Franc
ERR4606206	Vitis vinifera	berry	flowering	Pinot Noir	RNA-Seq	PRJEB39263	SAMEA7324974	CENTER FOR BIOTECHNOLOGY, BIELEFELD UNIVERSITY	public	ERX4538335	Illumina HiSeq 1500	SINGLE	cDNA	TRANSCRIPTOMIC	Vitis vinifera	ILLUMINA	2021-03-24T00:00:00Z	SAMEA7324974	ERP122759	681356546	fastq,sra,run.zq	s3,gs,ncbi	ncbi.public,s3.us-east-1,gs.US	82	1856098946	2021-04-13T15:28:00Z	1
ERR4605967	Vitis vinifera	berry	flowering	Pinot Noir	RNA-Seq	PRJEB39263	SAMEA7324970	CENTER FOR BIOTECHNOLOGY, BIELEFELD UNIVERSITY	public	ERX4538096	Illumina HiSeq 1500	SINGLE	cDNA	TRANSCRIPTOMIC	Vitis vinifera	ILLUMINA	2021-03-24T00:00:00Z	SAMEA7324970	ERP122759	682183013	run.zq,fastq,sra	gs,s3,ncbi	s3.us-east-1,ncbi.public,gs.US	82	1879951024	2021-04-13T15:30:00Z	1
SRR5557216	Vitis vinifera	berry			RNA-Seq	PRJNA386228	SAMN06928346	AGRICULTURAL RESEARCH ORGANISATION	public	SRX2820869	Illumina HiSeq 2500	SINGLE	PolyA	TRANSCRIPTOMIC	Vitis vinifera	ILLUMINA	2018-05-14T00:00:00Z	vitis_vinifera_cold_stress	SRP107049	682408855	fastq,run.zq,sra	gs,ncbi,s3	gs.US,ncbi.public,s3.us-east-1	61	1470712074	2017-05-14T11:06:00Z	1	fruit	Superior
SRR19793138	Vitis vinifera	berry	budding	Sauvignon Blanc	RNA-Seq	PRJNA851974	SAMN29261653	DAFNAE, UNIVERSITY OF PADOVA	public	SRX15837029	Illumina HiSeq 2000	SINGLE	cDNA	TRANSCRIPTOMIC	Vitis vinifera	ILLUMINA	2023-01-06T00:00:00Z	GSM6261815	SRP383260	682621154	run.zq,fastq,sra	s3,ncbi,gs	ncbi.public,s3.us-east-1,gs.US	75	1634019572	2022-06-23T09:17:00Z	1	berry	Sauvignon Blanc
ERR4606209	Vitis vinifera	berry	flowering	Pinot Noir	RNA-Seq	PRJEB39263	SAMEA7324977	CENTER FOR BIOTECHNOLOGY, BIELEFELD UNIVERSITY	public	ERX4538338	Illumina HiSeq 1500	SINGLE	cDNA	TRANSCRIPTOMIC	Vitis vinifera	ILLUMINA	2021-03-24T00:00:00Z	SAMEA7324977	ERP122759	682990671	run.zq,fastq,sra	gs,s3,ncbi	ncbi.public,s3.us-east-1,gs.US	82	1764011962	2021-04-13T15:27:00Z	1
ERR4606207	Vitis vinifera	berry	flowering	Pinot Noir	RNA-Seq	PRJEB39263	SAMEA7324975	CENTER FOR BIOTECHNOLOGY, BIELEFELD UNIVERSITY	public	ERX4538336	Illumina HiSeq 1500	SINGLE	cDNA	TRANSCRIPTOMIC	Vitis vinifera	ILLUMINA	2021-03-24T00:00:00Z	SAMEA7324975	ERP122759	684363382	run.zq,sra,fastq	s3,ncbi,gs	gs.US,ncbi.public,s3.us-east-1	82	1771691672	2021-04-13T15:28:00Z	1
SRR13726217	Vitis vinifera	berry	fruit formation	Cabernet Franc	RNA-Seq	PRJNA701940	SAMN17927124	UC DAVIS	public	SRX10114308	Illumina HiSeq 4000	SINGLE	cDNA	TRANSCRIPTOMIC	Vitis vinifera	ILLUMINA	2021-11-15T00:00:00Z	176	SRP306764	685129757	sra,fastq,run.zq	s3,ncbi,gs	s3.us-east-1,gs.US,ncbi.public	100	1930186447	2021-02-16T21:12:00Z	1	Berry	Cabernet Franc
ERR4606233	Vitis vinifera	berry	flowering	Pinot Noir	RNA-Seq	PRJEB39263	SAMEA7325001	CENTER FOR BIOTECHNOLOGY, BIELEFELD UNIVERSITY	public	ERX4538362	Illumina HiSeq 1500	SINGLE	cDNA	TRANSCRIPTOMIC	Vitis vinifera	ILLUMINA	2021-03-24T00:00:00Z	SAMEA7325001	ERP122759	685446212	fastq,run.zq,sra	gs,ncbi,s3	gs.US,ncbi.public,s3.us-east-1	82	1813648366	2021-04-13T15:28:00Z	1
ERR4606205	Vitis vinifera	berry	flowering	Pinot Noir	RNA-Seq	PRJEB39263	SAMEA7324973	CENTER FOR BIOTECHNOLOGY, BIELEFELD UNIVERSITY	public	ERX4538334	Illumina HiSeq 1500	SINGLE	cDNA	TRANSCRIPTOMIC	Vitis vinifera	ILLUMINA	2021-03-24T00:00:00Z	SAMEA7324973	ERP122759	685805759	sra,run.zq,fastq	s3,ncbi,gs	ncbi.public,s3.us-east-1,gs.US	82	1869742352	2021-04-13T15:29:00Z	1
SRR19793107	Vitis vinifera	berry	budding	Sauvignon Blanc	RNA-Seq	PRJNA851974	SAMN29261622	DAFNAE, UNIVERSITY OF PADOVA	public	SRX15837060	Illumina HiSeq 2000	SINGLE	cDNA	TRANSCRIPTOMIC	Vitis vinifera	ILLUMINA	2023-01-06T00:00:00Z	GSM6261846	SRP383260	686614664	fastq,sra,run.zq	gs,s3,ncbi	ncbi.public,gs.US,s3.us-east-1	74	1614677358	2022-06-23T09:16:00Z	1	berry	Sauvignon Blanc
SRR13726251	Vitis vinifera	berry	veraison	Cabernet Franc	RNA-Seq	PRJNA701940	SAMN17927093	UC DAVIS	public	SRX10114274	Illumina HiSeq 4000	SINGLE	cDNA	TRANSCRIPTOMIC	Vitis vinifera	ILLUMINA	2021-11-15T00:00:00Z	145	SRP306764	686936812	sra,fastq,run.zq	ncbi,gs,s3	gs.US,s3.us-east-1,ncbi.public	100	1915983800	2021-02-16T21:11:00Z	1	Berry	Cabernet Franc
SRR18970056	Vitis vinifera	berry		Cabernet Sauvignon	RNA-Seq	PRJNA833286	SAMN27967509	CHINA AGRICULTURAL UNIVERSITY	public	SRX15046040	Illumina NovaSeq 6000	PAIRED	cDNA	TRANSCRIPTOMIC	Vitis vinifera	ILLUMINA	2023-11-01T00:00:00Z	D_OE2	SRP372813	687183824	bam,run.zq,sra	gs,s3,ncbi	s3.us-east-1,gs.US,ncbi.public	300	6487296300	2022-05-02T09:54:00Z	1	berry	Cabernet Sauvignon
SRR11091439	Vitis vinifera	berry	veraison		RNA-Seq	PRJNA606274	SAMN14112388	CORNELL UNIVERSITY	public	SRX7730242	Illumina HiSeq 2500	PAIRED	other	TRANSCRIPTOMIC	Vitis vinifera	ILLUMINA	2020-06-18T00:00:00Z	Jingxiu-Veraison	SRP249578	689320562	run.zq,sra,fastq	ncbi,gs,s3	ncbi.public,gs.US,s3.us-east-1	200	1181996600	2020-02-14T17:01:00Z	1	fruit	Jingxiu
ERR4605990	Vitis vinifera	berry	flowering	Pinot Noir	RNA-Seq	PRJEB39263	SAMEA7324993	CENTER FOR BIOTECHNOLOGY, BIELEFELD UNIVERSITY	public	ERX4538119	Illumina HiSeq 1500	SINGLE	cDNA	TRANSCRIPTOMIC	Vitis vinifera	ILLUMINA	2021-03-24T00:00:00Z	SAMEA7324993	ERP122759	689472753	fastq,sra,run.zq	gs,s3,ncbi	s3.us-east-1,ncbi.public,gs.US	82	1880150530	2021-04-13T15:27:00Z	1
ERR4605989	Vitis vinifera	berry	flowering	Pinot Noir	RNA-Seq	PRJEB39263	SAMEA7324992	CENTER FOR BIOTECHNOLOGY, BIELEFELD UNIVERSITY	public	ERX4538118	Illumina HiSeq 1500	SINGLE	cDNA	TRANSCRIPTOMIC	Vitis vinifera	ILLUMINA	2021-03-24T00:00:00Z	SAMEA7324992	ERP122759	691151884	run.zq,fastq,sra	gs,ncbi,s3	ncbi.public,gs.US,s3.us-east-1	82	1873835956	2021-04-13T15:27:00Z	1
SRR19793128	Vitis vinifera	berry	budding	Sauvignon Blanc	RNA-Seq	PRJNA851974	SAMN29261643	DAFNAE, UNIVERSITY OF PADOVA	public	SRX15837039	Illumina HiSeq 2000	SINGLE	cDNA	TRANSCRIPTOMIC	Vitis vinifera	ILLUMINA	2023-01-06T00:00:00Z	GSM6261825	SRP383260	691477276	sra,fastq,run.zq	gs,ncbi,s3	ncbi.public,s3.us-east-1,gs.US	75	1629210018	2022-06-23T09:15:00Z	1	berry	Sauvignon Blanc
SRR8096809	Vitis vinifera	berry		Cabernet Sauvignon	RNA-Seq	PRJNA433195	SAMN08472472	UC DAVIS	public	SRX4923645	Illumina HiSeq 4000	SINGLE	cDNA	TRANSCRIPTOMIC	Vitis vinifera	ILLUMINA	2022-01-31T00:00:00Z	RNAseq_Post-Veraison	SRP132320	691522751	run.zq,sra	ncbi,gs,s3	s3.us-east-1,gs.US,ncbi.public	101	1961107304	2018-10-23T13:39:00Z	1	berry	Cabernet Sauvignon
ERR4606224	Vitis vinifera	berry	flowering	Pinot Noir	RNA-Seq	PRJEB39263	SAMEA7324992	CENTER FOR BIOTECHNOLOGY, BIELEFELD UNIVERSITY	public	ERX4538353	Illumina HiSeq 1500	SINGLE	cDNA	TRANSCRIPTOMIC	Vitis vinifera	ILLUMINA	2021-03-24T00:00:00Z	SAMEA7324992	ERP122759	692460669	run.zq,fastq,sra	s3,ncbi,gs	gs.US,ncbi.public,s3.us-east-1	82	1848813410	2021-04-13T15:28:00Z	1
SRR18970061	Vitis vinifera	berry		Cabernet Sauvignon	RNA-Seq	PRJNA833286	SAMN27967506	CHINA AGRICULTURAL UNIVERSITY	public	SRX15046035	Illumina NovaSeq 6000	PAIRED	cDNA	TRANSCRIPTOMIC	Vitis vinifera	ILLUMINA	2023-11-01T00:00:00Z	D_WT2	SRP372813	693871483	run.zq,bam,sra	s3,ncbi,gs	s3.us-east-1,gs.US,ncbi.public	300	6138139200	2022-05-02T09:51:00Z	1	berry	Cabernet Sauvignon
SRR357526	Vitis vinifera	berry		microvine	RNA-Seq	PRJNA149155	SAMN00744187	GEO	public	SRX103017	Illumina Genome Analyzer II	SINGLE	cDNA	TRANSCRIPTOMIC	Vitis vinifera	ILLUMINA	2018-11-23T00:00:00Z	GSM822458	SRP009081	694143600	fastq,run.zq,sra	gs,ncbi,s3	gs.US,ncbi.public,s3.us-east-1	65	1521662155	2012-01-21T08:34:00Z	3	deseeded berries	L1 microvine	GSM822458
SRR13726247	Vitis vinifera	berry	harvest	Cabernet Franc	RNA-Seq	PRJNA701940	SAMN17927097	UC DAVIS	public	SRX10114278	Illumina HiSeq 4000	SINGLE	cDNA	TRANSCRIPTOMIC	Vitis vinifera	ILLUMINA	2021-11-15T00:00:00Z	149	SRP306764	694146495	sra,run.zq,fastq	gs,s3,ncbi	ncbi.public,gs.US,s3.us-east-1	100	1960175244	2021-02-16T21:12:00Z	1	Berry	Cabernet Franc
ERR4606225	Vitis vinifera	berry	flowering	Pinot Noir	RNA-Seq	PRJEB39263	SAMEA7324993	CENTER FOR BIOTECHNOLOGY, BIELEFELD UNIVERSITY	public	ERX4538354	Illumina HiSeq 1500	SINGLE	cDNA	TRANSCRIPTOMIC	Vitis vinifera	ILLUMINA	2021-03-24T00:00:00Z	SAMEA7324993	ERP122759	694307945	sra,fastq,run.zq	s3,ncbi,gs	s3.us-east-1,gs.US,ncbi.public	82	1865102792	2021-04-13T15:30:00Z	1
SRR19793122	Vitis vinifera	berry	budding	Sauvignon Blanc	RNA-Seq	PRJNA851974	SAMN29261637	DAFNAE, UNIVERSITY OF PADOVA	public	SRX15837045	Illumina HiSeq 2000	SINGLE	cDNA	TRANSCRIPTOMIC	Vitis vinifera	ILLUMINA	2023-01-06T00:00:00Z	GSM6261831	SRP383260	694731672	sra,fastq,run.zq	gs,s3,ncbi	s3.us-east-1,gs.US,ncbi.public	75	1635317703	2022-06-23T09:16:00Z	1	berry	Sauvignon Blanc
SRR2120798	Vitis vinifera	berry	E-L 38;E-L 36;veraison;E-L 31	Muscat	RNA-Seq	PRJNA290459	SAMN03892111	GEO	public	SRX1113878	Illumina HiSeq 2000	SINGLE	cDNA	TRANSCRIPTOMIC	Vitis vinifera	ILLUMINA	2015-07-23T00:00:00Z	GSM1828489	SRP061365	694775315	fastq,run.zq,sra	gs,ncbi,s3	gs.US,ncbi.public,s3.us-east-1	100	1010677300	2015-07-21T11:37:00Z	1			GSM1828489
SRR13726149	Vitis vinifera	berry	harvest	Cabernet Franc	RNA-Seq	PRJNA701940	SAMN17927185	UC DAVIS	public	SRX10114376	Illumina HiSeq 4000	SINGLE	cDNA	TRANSCRIPTOMIC	Vitis vinifera	ILLUMINA	2021-11-15T00:00:00Z	237	SRP306764	694830921	fastq,run.zq,sra	ncbi,s3,gs	ncbi.public,s3.us-east-1,gs.US	101	1876040559	2021-02-16T20:57:00Z	1	Berry	Cabernet Franc
SRR13726206	Vitis vinifera	berry		Cabernet Franc	RNA-Seq	PRJNA701940	SAMN17927134	UC DAVIS	public	SRX10114319	Illumina HiSeq 4000	SINGLE	cDNA	TRANSCRIPTOMIC	Vitis vinifera	ILLUMINA	2021-11-15T00:00:00Z	186	SRP306764	695143565	fastq,run.zq,sra	s3,ncbi,gs	ncbi.public,gs.US,s3.us-east-1	100	1970719019	2021-02-16T21:04:00Z	1	Berry	Cabernet Franc
SRR5557219	Vitis vinifera	berry			RNA-Seq	PRJNA386228	SAMN06928346	AGRICULTURAL RESEARCH ORGANISATION	public	SRX2820870	Illumina HiSeq 2500	SINGLE	PolyA	TRANSCRIPTOMIC	Vitis vinifera	ILLUMINA	2018-05-14T00:00:00Z	vitis_vinifera_cold_stress	SRP107049	695493669	fastq,run.zq,sra	gs,ncbi,s3	gs.US,ncbi.public,s3.us-east-1	61	1508081345	2017-05-14T14:09:00Z	1	fruit	Superior
ERR4606200	Vitis vinifera	berry	flowering	Pinot Noir	RNA-Seq	PRJEB39263	SAMEA7324968	CENTER FOR BIOTECHNOLOGY, BIELEFELD UNIVERSITY	public	ERX4538329	Illumina HiSeq 1500	SINGLE	cDNA	TRANSCRIPTOMIC	Vitis vinifera	ILLUMINA	2021-03-24T00:00:00Z	SAMEA7324968	ERP122759	695662138	sra,fastq,run.zq	ncbi,gs,s3	s3.us-east-1,gs.US,ncbi.public	82	1902938494	2021-04-13T15:24:00Z	1
SRR19793136	Vitis vinifera	berry	budding	Sauvignon Blanc	RNA-Seq	PRJNA851974	SAMN29261651	DAFNAE, UNIVERSITY OF PADOVA	public	SRX15837031	Illumina HiSeq 2000	SINGLE	cDNA	TRANSCRIPTOMIC	Vitis vinifera	ILLUMINA	2023-01-06T00:00:00Z	GSM6261817	SRP383260	695740465	sra,run.zq,fastq	s3,gs,ncbi	ncbi.public,s3.us-east-1,gs.US	75	1649677975	2022-06-23T09:15:00Z	1	berry	Sauvignon Blanc
SRR10135177	Vitis cinerea	berry	flowering		RNA-Seq	PRJNA565689	SAMN12758480	INSTITUTE OF BOTANY, THE CHINESE ACADEMY OF SCIENCE	public	SRX6863496	Illumina NovaSeq 6000	PAIRED	RANDOM PCR	TRANSCRIPTOMIC	Vitis cinerea	ILLUMINA	2020-10-01T00:00:00Z	W04R_3	SRP222156	696023121	run.zq,fastq,sra	ncbi,gs,s3	ncbi.public,s3.us-east-1,gs.US	202	991363480	2019-09-19T14:33:00Z	1	Berry	cinerea Engelm.
ERR4605974	Vitis vinifera	berry	flowering	Pinot Noir	RNA-Seq	PRJEB39263	SAMEA7324977	CENTER FOR BIOTECHNOLOGY, BIELEFELD UNIVERSITY	public	ERX4538103	Illumina HiSeq 1500	SINGLE	cDNA	TRANSCRIPTOMIC	Vitis vinifera	ILLUMINA	2021-03-24T00:00:00Z	SAMEA7324977	ERP122759	696407163	fastq,sra,run.zq	s3,ncbi,gs	gs.US,ncbi.public,s3.us-east-1	82	1861751944	2021-04-13T15:23:00Z	1
SRR10135172	Vitis vinifera	berry	flowering	Jingzaojing	RNA-Seq	PRJNA565689	SAMN12758799	INSTITUTE OF BOTANY, THE CHINESE ACADEMY OF SCIENCE	public	SRX6863501	Illumina NovaSeq 6000	PAIRED	RANDOM PCR	TRANSCRIPTOMIC	Vitis vinifera	ILLUMINA	2020-10-01T00:00:00Z	V04FS_3	SRP222156	697553534	run.zq,fastq,sra	ncbi,s3,gs	ncbi.public,s3.us-east-1,gs.US	202	1001892528	2019-09-19T14:25:00Z	1	Berry	Jingzaojing
ERR4606231	Vitis vinifera	berry	flowering	Pinot Noir	RNA-Seq	PRJEB39263	SAMEA7324999	CENTER FOR BIOTECHNOLOGY, BIELEFELD UNIVERSITY	public	ERX4538360	Illumina HiSeq 1500	SINGLE	cDNA	TRANSCRIPTOMIC	Vitis vinifera	ILLUMINA	2021-03-24T00:00:00Z	SAMEA7324999	ERP122759	699620635	sra,run.zq,fastq	gs,ncbi,s3	ncbi.public,gs.US,s3.us-east-1	82	1865291802	2021-04-13T15:29:00Z	1
ERR4606208	Vitis vinifera	berry	flowering	Pinot Noir	RNA-Seq	PRJEB39263	SAMEA7324976	CENTER FOR BIOTECHNOLOGY, BIELEFELD UNIVERSITY	public	ERX4538337	Illumina HiSeq 1500	SINGLE	cDNA	TRANSCRIPTOMIC	Vitis vinifera	ILLUMINA	2021-03-24T00:00:00Z	SAMEA7324976	ERP122759	700031286	sra,run.zq,fastq	gs,ncbi,s3	s3.us-east-1,ncbi.public,gs.US	82	1819596154	2021-04-13T15:27:00Z	1
ERR4606199	Vitis vinifera	berry	flowering	Pinot Noir	RNA-Seq	PRJEB39263	SAMEA7324967	CENTER FOR BIOTECHNOLOGY, BIELEFELD UNIVERSITY	public	ERX4538328	Illumina HiSeq 1500	SINGLE	cDNA	TRANSCRIPTOMIC	Vitis vinifera	ILLUMINA	2021-03-24T00:00:00Z	SAMEA7324967	ERP122759	700600538	run.zq,fastq,sra	gs,ncbi,s3	s3.us-east-1,gs.US,ncbi.public	82	1923171830	2021-04-13T15:24:00Z	1
SRR19793112	Vitis vinifera	berry	budding	Sauvignon Blanc	RNA-Seq	PRJNA851974	SAMN29261627	DAFNAE, UNIVERSITY OF PADOVA	public	SRX15837055	Illumina HiSeq 2000	SINGLE	cDNA	TRANSCRIPTOMIC	Vitis vinifera	ILLUMINA	2023-01-06T00:00:00Z	GSM6261841	SRP383260	700971957	fastq,run.zq,sra	gs,ncbi,s3	ncbi.public,gs.US,s3.us-east-1	75	1656460149	2022-06-23T09:16:00Z	1	berry	Sauvignon Blanc
SRR13726302	Vitis vinifera	berry	harvest	Cabernet Franc	RNA-Seq	PRJNA701940	SAMN17926949	UC DAVIS	public	SRX10114223	Illumina HiSeq 4000	SINGLE	cDNA	TRANSCRIPTOMIC	Vitis vinifera	ILLUMINA	2021-11-15T00:00:00Z	1	SRP306764	701281007	fastq,run.zq,sra	ncbi,gs,s3	s3.us-east-1,ncbi.public,gs.US	101	1878647470	2021-02-16T21:18:00Z	1	Berry	Cabernet Franc
SRR6678854	Vitis vinifera	berry		Cabernet Sauvignon	RNA-Seq	PRJNA433195	SAMN08472472	UC DAVIS	public	SRX3655192	Illumina HiSeq 4000	PAIRED	cDNA	TRANSCRIPTOMIC	Vitis vinifera	ILLUMINA	2018-03-13T00:00:00Z	RNAseq_Post-Veraison	SRP132320	701564581	sra,run.zq,fastq	gs,s3,ncbi	ncbi.public,gs.US,s3.us-east-1	200	1792411200	2018-02-06T21:45:00Z	1	berry	Cabernet Sauvignon
SRR13726337	Vitis vinifera	berry		Cabernet Franc	RNA-Seq	PRJNA701940	SAMN17927017	UC DAVIS	public	SRX10114188	Illumina HiSeq 4000	SINGLE	cDNA	TRANSCRIPTOMIC	Vitis vinifera	ILLUMINA	2021-11-15T00:00:00Z	69	SRP306764	702306621	fastq,sra,run.zq	gs,ncbi,s3	gs.US,ncbi.public,s3.us-east-1	100	1966529437	2021-02-16T21:19:00Z	1	Berry	Cabernet Franc
ERR4605988	Vitis vinifera	berry	flowering	Pinot Noir	RNA-Seq	PRJEB39263	SAMEA7324991	CENTER FOR BIOTECHNOLOGY, BIELEFELD UNIVERSITY	public	ERX4538117	Illumina HiSeq 1500	SINGLE	cDNA	TRANSCRIPTOMIC	Vitis vinifera	ILLUMINA	2021-03-24T00:00:00Z	SAMEA7324991	ERP122759	702433151	sra,run.zq,fastq	ncbi,gs,s3	s3.us-east-1,ncbi.public,gs.US	82	1913898204	2021-04-13T15:28:00Z	1
SRR13726345	Vitis vinifera	berry	veraison	Cabernet Franc	RNA-Seq	PRJNA701940	SAMN17927009	UC DAVIS	public	SRX10114180	Illumina HiSeq 4000	SINGLE	cDNA	TRANSCRIPTOMIC	Vitis vinifera	ILLUMINA	2021-11-15T00:00:00Z	61	SRP306764	703391990	sra,run.zq,fastq	ncbi,s3,gs	gs.US,ncbi.public,s3.us-east-1	100	2011257308	2021-02-16T21:19:00Z	1	Berry	Cabernet Franc
SRR8096805	Vitis vinifera	berry	harvest	Cabernet Sauvignon	RNA-Seq	PRJNA433195	SAMN08472473	UC DAVIS	public	SRX4923649	Illumina HiSeq 4000	SINGLE	cDNA	TRANSCRIPTOMIC	Vitis vinifera	ILLUMINA	2022-01-31T00:00:00Z	RNAseq_Harvest	SRP132320	703908955	sra,run.zq	ncbi,gs,s3	ncbi.public,s3.us-east-1,gs.US	101	1990001485	2018-10-23T13:39:00Z	1	berry	Cabernet Sauvignon
ERR4606202	Vitis vinifera	berry	flowering	Pinot Noir	RNA-Seq	PRJEB39263	SAMEA7324970	CENTER FOR BIOTECHNOLOGY, BIELEFELD UNIVERSITY	public	ERX4538331	Illumina HiSeq 1500	SINGLE	cDNA	TRANSCRIPTOMIC	Vitis vinifera	ILLUMINA	2021-03-24T00:00:00Z	SAMEA7324970	ERP122759	705463105	fastq,run.zq,sra	ncbi,s3,gs	s3.us-east-1,gs.US,ncbi.public	82	1920898954	2021-04-13T15:28:00Z	1
ERR4606223	Vitis vinifera	berry	flowering	Pinot Noir	RNA-Seq	PRJEB39263	SAMEA7324991	CENTER FOR BIOTECHNOLOGY, BIELEFELD UNIVERSITY	public	ERX4538352	Illumina HiSeq 1500	SINGLE	cDNA	TRANSCRIPTOMIC	Vitis vinifera	ILLUMINA	2021-03-24T00:00:00Z	SAMEA7324991	ERP122759	705480729	fastq,run.zq,sra	s3,gs,ncbi	gs.US,ncbi.public,s3.us-east-1	82	1892637162	2021-04-13T15:29:00Z	1
SRR522484	Vitis vinifera	berry		Corvina	RNA-Seq	PRJNA169607	SAMN01084042	FGC	public	SRX160461	Illumina HiSeq 1000	PAIRED	cDNA	TRANSCRIPTOMIC	Vitis vinifera	ILLUMINA	2015-07-22T00:00:00Z	PHW_III	SRP014438	706268991	run.zq,sra	gs,ncbi,s3	gs.US,ncbi.public,s3.us-east-1	102	1041226506	2015-12-23T01:46:00Z	2
SRR10135115	Vitis vinifera	berry	veraison	Riesling	RNA-Seq	PRJNA565689	SAMN12758850	INSTITUTE OF BOTANY, THE CHINESE ACADEMY OF SCIENCE	public	SRX6863083	Illumina NovaSeq 6000	PAIRED	RANDOM PCR	TRANSCRIPTOMIC	Vitis vinifera	ILLUMINA	2020-10-01T00:00:00Z	V06V_3	SRP222156	706294991	run.zq,sra,fastq	ncbi,gs,s3	s3.us-east-1,ncbi.public,gs.US	202	1040262630	2019-09-19T13:43:00Z	1	Berry	Riesling Italian
SRR13726329	Vitis vinifera	berry		Cabernet Franc	RNA-Seq	PRJNA701940	SAMN17927024	UC DAVIS	public	SRX10114196	Illumina HiSeq 4000	SINGLE	cDNA	TRANSCRIPTOMIC	Vitis vinifera	ILLUMINA	2021-11-15T00:00:00Z	76	SRP306764	706629853	fastq,run.zq,sra	gs,s3,ncbi	s3.us-east-1,ncbi.public,gs.US	100	1988061419	2021-02-16T21:21:00Z	1	Berry	Cabernet Franc
SRR357523	Vitis vinifera	berry		microvine	RNA-Seq	PRJNA149155	SAMN00744184	GEO	public	SRX103014	Illumina Genome Analyzer II	SINGLE	cDNA	TRANSCRIPTOMIC	Vitis vinifera	ILLUMINA	2018-11-23T00:00:00Z	GSM822455	SRP009081	707079863	fastq,run.zq,sra	gs,ncbi,s3	gs.US,ncbi.public,s3.us-east-1	65	1054384695	2012-01-21T08:34:00Z	3	deseeded berries	L1 microvine	GSM822455
ERR4605972	Vitis vinifera	berry	flowering	Pinot Noir	RNA-Seq	PRJEB39263	SAMEA7324975	CENTER FOR BIOTECHNOLOGY, BIELEFELD UNIVERSITY	public	ERX4538101	Illumina HiSeq 1500	SINGLE	cDNA	TRANSCRIPTOMIC	Vitis vinifera	ILLUMINA	2021-03-24T00:00:00Z	SAMEA7324975	ERP122759	707669713	run.zq,sra,fastq	gs,ncbi,s3	s3.us-east-1,gs.US,ncbi.public	82	1895435166	2021-04-13T15:19:00Z	1
SRR19793109	Vitis vinifera	berry	budding	Sauvignon Blanc	RNA-Seq	PRJNA851974	SAMN29261624	DAFNAE, UNIVERSITY OF PADOVA	public	SRX15837058	Illumina HiSeq 2000	SINGLE	cDNA	TRANSCRIPTOMIC	Vitis vinifera	ILLUMINA	2023-01-06T00:00:00Z	GSM6261844	SRP383260	707888318	sra,run.zq,fastq	gs,ncbi,s3	gs.US,s3.us-east-1,ncbi.public	75	1684079088	2022-06-23T09:18:00Z	1	berry	Sauvignon Blanc
SRR19793127	Vitis vinifera	berry	budding	Sauvignon Blanc	RNA-Seq	PRJNA851974	SAMN29261642	DAFNAE, UNIVERSITY OF PADOVA	public	SRX15837040	Illumina HiSeq 2000	SINGLE	cDNA	TRANSCRIPTOMIC	Vitis vinifera	ILLUMINA	2023-01-06T00:00:00Z	GSM6261826	SRP383260	708302494	run.zq,fastq,sra	s3,ncbi,gs	ncbi.public,s3.us-east-1,gs.US	75	1687741892	2022-06-23T09:20:00Z	1	berry	Sauvignon Blanc
SRR5557220	Vitis vinifera	berry			RNA-Seq	PRJNA386228	SAMN06928346	AGRICULTURAL RESEARCH ORGANISATION	public	SRX2820870	Illumina HiSeq 2500	SINGLE	PolyA	TRANSCRIPTOMIC	Vitis vinifera	ILLUMINA	2018-05-14T00:00:00Z	vitis_vinifera_cold_stress	SRP107049	708631991	fastq,run.zq,sra	gs,ncbi,s3	gs.US,ncbi.public,s3.us-east-1	61	1539988005	2017-05-14T15:21:00Z	1	fruit	Superior
SRR5557222	Vitis vinifera	berry			RNA-Seq	PRJNA386228	SAMN06928346	AGRICULTURAL RESEARCH ORGANISATION	public	SRX2820871	Illumina HiSeq 2500	SINGLE	PolyA	TRANSCRIPTOMIC	Vitis vinifera	ILLUMINA	2018-05-14T00:00:00Z	vitis_vinifera_cold_stress	SRP107049	708775584	fastq,run.zq,sra	gs,ncbi,s3	gs.US,ncbi.public,s3.us-east-1	61	1532734068	2017-05-14T13:08:00Z	1	fruit	Superior
SRR13726448	Vitis vinifera	berry		Cabernet Franc	RNA-Seq	PRJNA701940	SAMN17927261	UC DAVIS	public	SRX10114461	Illumina HiSeq 4000	SINGLE	cDNA	TRANSCRIPTOMIC	Vitis vinifera	ILLUMINA	2021-11-15T00:00:00Z	313	SRP306764	708995772	sra,run.zq,fastq	ncbi,s3,gs	s3.us-east-1,ncbi.public,gs.US	101	1888765953	2021-02-16T21:26:00Z	1	Berry	Cabernet Franc
SRR19793115	Vitis vinifera	berry	budding	Sauvignon Blanc	RNA-Seq	PRJNA851974	SAMN29261630	DAFNAE, UNIVERSITY OF PADOVA	public	SRX15837052	Illumina HiSeq 2000	SINGLE	cDNA	TRANSCRIPTOMIC	Vitis vinifera	ILLUMINA	2023-01-06T00:00:00Z	GSM6261838	SRP383260	709143850	sra,run.zq,fastq	ncbi,s3,gs	gs.US,ncbi.public,s3.us-east-1	75	1681065335	2022-06-23T09:19:00Z	1	berry	Sauvignon Blanc
SRR13726293	Vitis vinifera	berry	harvest	Cabernet Franc	RNA-Seq	PRJNA701940	SAMN17927055	UC DAVIS	public	SRX10114232	Illumina HiSeq 4000	SINGLE	cDNA	TRANSCRIPTOMIC	Vitis vinifera	ILLUMINA	2021-11-15T00:00:00Z	107	SRP306764	709389062	fastq,sra,run.zq	s3,ncbi,gs	s3.us-east-1,gs.US,ncbi.public	101	1998977456	2021-02-16T21:17:00Z	1	Berry	Cabernet Franc
SRR19793119	Vitis vinifera	berry	budding	Sauvignon Blanc	RNA-Seq	PRJNA851974	SAMN29261634	DAFNAE, UNIVERSITY OF PADOVA	public	SRX15837048	Illumina HiSeq 2000	SINGLE	cDNA	TRANSCRIPTOMIC	Vitis vinifera	ILLUMINA	2023-01-06T00:00:00Z	GSM6261834	SRP383260	709447193	run.zq,sra,fastq	gs,s3,ncbi	ncbi.public,gs.US,s3.us-east-1	75	1670016352	2022-06-23T09:16:00Z	1	berry	Sauvignon Blanc
ERR4606213	Vitis vinifera	berry	flowering	Pinot Noir	RNA-Seq	PRJEB39263	SAMEA7324981	CENTER FOR BIOTECHNOLOGY, BIELEFELD UNIVERSITY	public	ERX4538342	Illumina HiSeq 1500	SINGLE	cDNA	TRANSCRIPTOMIC	Vitis vinifera	ILLUMINA	2021-03-24T00:00:00Z	SAMEA7324981	ERP122759	709463426	run.zq,sra,fastq	s3,ncbi,gs	gs.US,s3.us-east-1,ncbi.public	82	1840240884	2021-04-13T15:27:00Z	1
SRR13726229	Vitis vinifera	berry		Cabernet Franc	RNA-Seq	PRJNA701940	SAMN17927113	UC DAVIS	public	SRX10114296	Illumina HiSeq 4000	SINGLE	cDNA	TRANSCRIPTOMIC	Vitis vinifera	ILLUMINA	2021-11-15T00:00:00Z	165	SRP306764	710019728	run.zq,fastq,sra	gs,s3,ncbi	s3.us-east-1,gs.US,ncbi.public	100	1989150907	2021-02-16T21:11:00Z	1	Berry	Cabernet Franc
SRR21996686	Vitis vinifera	berry	harvest	Syrah	RNA-Seq	PRJNA892716	SAMN31394109	THE UNIVERSITY OF ADELAIDE	public	SRX17979143	Illumina HiSeq 2500	SINGLE	unspecified	TRANSCRIPTOMIC	Vitis vinifera	ILLUMINA	2023-12-31T00:00:00Z	1_Sh_C1_C9P2AANXX_ATCACG_L003_R1	SRP403810	711155201	fastq,run.zq,sra	gs,ncbi,s3	gs.US,ncbi.public,s3.us-east-1	100	1810894000	2022-10-20T23:19:00Z	1	whole berries	Shiraz
SRR10135139	Vitis davidii	berry	veraison		RNA-Seq	PRJNA565689	SAMN12758829	INSTITUTE OF BOTANY, THE CHINESE ACADEMY OF SCIENCE	public	SRX6863534	Illumina NovaSeq 6000	PAIRED	RANDOM PCR	TRANSCRIPTOMIC	Vitis davidii	ILLUMINA	2020-10-01T00:00:00Z	W05V_3	SRP222156	711662511	sra,run.zq,fastq	s3,gs,ncbi	s3.us-east-1,ncbi.public,gs.US	202	988769598	2019-09-19T13:58:00Z	1	Berry	Tangwei
SRR13726189	Vitis vinifera	berry		Cabernet Franc	RNA-Seq	PRJNA701940	SAMN17926969	UC DAVIS	public	SRX10114336	Illumina HiSeq 4000	SINGLE	cDNA	TRANSCRIPTOMIC	Vitis vinifera	ILLUMINA	2021-11-15T00:00:00Z	21	SRP306764	712529551	fastq,sra,run.zq	gs,s3,ncbi	gs.US,s3.us-east-1,ncbi.public	101	1959203858	2021-02-16T21:01:00Z	1	Berry	Cabernet Franc
ERR4605995	Vitis vinifera	berry	flowering	Pinot Noir	RNA-Seq	PRJEB39263	SAMEA7324998	CENTER FOR BIOTECHNOLOGY, BIELEFELD UNIVERSITY	public	ERX4538124	Illumina HiSeq 1500	SINGLE	cDNA	TRANSCRIPTOMIC	Vitis vinifera	ILLUMINA	2021-03-24T00:00:00Z	SAMEA7324998	ERP122759	712870370	fastq,run.zq,sra	ncbi,gs,s3	s3.us-east-1,gs.US,ncbi.public	75	1939808250	2021-04-13T15:27:00Z	1
SRR19793114	Vitis vinifera	berry	budding	Sauvignon Blanc	RNA-Seq	PRJNA851974	SAMN29261629	DAFNAE, UNIVERSITY OF PADOVA	public	SRX15837053	Illumina HiSeq 2000	SINGLE	cDNA	TRANSCRIPTOMIC	Vitis vinifera	ILLUMINA	2023-01-06T00:00:00Z	GSM6261839	SRP383260	712971524	fastq,run.zq,sra	s3,gs,ncbi	s3.us-east-1,ncbi.public,gs.US	75	1687706932	2022-06-23T09:16:00Z	1	berry	Sauvignon Blanc
SRR18970062	Vitis vinifera	berry		Cabernet Sauvignon	RNA-Seq	PRJNA833286	SAMN27967505	CHINA AGRICULTURAL UNIVERSITY	public	SRX15046034	Illumina NovaSeq 6000	PAIRED	cDNA	TRANSCRIPTOMIC	Vitis vinifera	ILLUMINA	2023-11-01T00:00:00Z	D_WT1	SRP372813	713132136	bam,sra,run.zq	s3,ncbi,gs	gs.US,s3.us-east-1,ncbi.public	300	6412269300	2022-05-02T09:52:00Z	1	berry	Cabernet Sauvignon
SRR19793126	Vitis vinifera	berry	budding	Sauvignon Blanc	RNA-Seq	PRJNA851974	SAMN29261641	DAFNAE, UNIVERSITY OF PADOVA	public	SRX15837041	Illumina HiSeq 2000	SINGLE	cDNA	TRANSCRIPTOMIC	Vitis vinifera	ILLUMINA	2023-01-06T00:00:00Z	GSM6261827	SRP383260	713325923	run.zq,sra,fastq	gs,s3,ncbi	ncbi.public,gs.US,s3.us-east-1	75	1691025884	2022-06-23T09:18:00Z	1	berry	Sauvignon Blanc
SRR10135186	Vitis vinifera	berry	veraison	Semillon	RNA-Seq	PRJNA565689	SAMN12758786	INSTITUTE OF BOTANY, THE CHINESE ACADEMY OF SCIENCE	public	SRX6863487	Illumina NovaSeq 6000	PAIRED	RANDOM PCR	TRANSCRIPTOMIC	Vitis vinifera	ILLUMINA	2020-10-01T00:00:00Z	V07V_2	SRP222156	714074612	run.zq,sra,fastq	ncbi,gs,s3	s3.us-east-1,ncbi.public,gs.US	202	1008045650	2019-09-19T14:45:00Z	1	Berry	Semillon
SRR13726257	Vitis vinifera	berry	harvest	Cabernet Franc	RNA-Seq	PRJNA701940	SAMN17927088	UC DAVIS	public	SRX10114268	Illumina HiSeq 4000	SINGLE	cDNA	TRANSCRIPTOMIC	Vitis vinifera	ILLUMINA	2021-11-15T00:00:00Z	140	SRP306764	715656968	sra,run.zq,fastq	ncbi,s3,gs	s3.us-east-1,ncbi.public,gs.US	100	2042480356	2021-02-16T21:11:00Z	1	Berry	Cabernet Franc
SRR6678858	Vitis vinifera	berry	veraison	Cabernet Sauvignon	RNA-Seq	PRJNA433195	SAMN08472471	UC DAVIS	public	SRX3655188	Illumina HiSeq 4000	PAIRED	cDNA	TRANSCRIPTOMIC	Vitis vinifera	ILLUMINA	2018-03-13T00:00:00Z	RNAseq_Veraison	SRP132320	715794848	run.zq,sra,fastq	ncbi,s3,gs	gs.US,s3.us-east-1,ncbi.public	200	1838000200	2018-02-06T21:45:00Z	1	berry	Cabernet Sauvignon
SRR18970059	Vitis vinifera	berry		Cabernet Sauvignon	RNA-Seq	PRJNA833286	SAMN27967516	CHINA AGRICULTURAL UNIVERSITY	public	SRX15046037	Illumina NovaSeq 6000	PAIRED	cDNA	TRANSCRIPTOMIC	Vitis vinifera	ILLUMINA	2023-11-01T00:00:00Z	L_OE3	SRP372813	715937962	bam,run.zq,sra	gs,ncbi,s3	s3.us-east-1,ncbi.public,gs.US	300	6681020400	2022-05-02T09:55:00Z	1	berry	Cabernet Sauvignon
SRR13726245	Vitis vinifera	berry	veraison	Cabernet Franc	RNA-Seq	PRJNA701940	SAMN17926964	UC DAVIS	public	SRX10114280	Illumina HiSeq 4000	SINGLE	cDNA	TRANSCRIPTOMIC	Vitis vinifera	ILLUMINA	2021-11-15T00:00:00Z	16	SRP306764	716400804	run.zq,sra,fastq	s3,ncbi,gs	gs.US,ncbi.public,s3.us-east-1	101	1942048402	2021-02-16T21:11:00Z	1	Berry	Cabernet Franc
ERR7421552	Vitis vinifera	berry			RNA-Seq	PRJEB48949	SAMEA11296478	UD-GenoMed Medical Genomic Technologies Ltd., H4032 Debrecen, Nagyerdei krt. 98., Hungary	public	ERX6991145	NextSeq 500	SINGLE	PolyA	TRANSCRIPTOMIC	Vitis vinifera	ILLUMINA	2021-11-26T00:00:00Z	SAMEA11296478	ERP133391	719018741	sra,run.zq,fastq	ncbi,gs,s3	s3.us-east-1,gs.US,ncbi.public	75	1868730749	2021-12-13T22:56:00Z	1		Furmint
SRR4425641	Vitis vinifera	berry	harvest	Merlot	RNA-Seq	PRJNA348618	SAMN05912948	UNIVERSITY OF BRITISH COLUMBIA	public	SRX2247568	Illumina HiSeq 2000	SINGLE	cDNA	TRANSCRIPTOMIC	Vitis vinifera	ILLUMINA	2017-07-16T00:00:00Z	ME135	SRP091611	719402874	fastq,run.zq,sra	gs,ncbi,s3	gs.US,ncbi.public,s3.us-east-1	50	1037597500	2016-10-16T06:21:00Z	1	Berry	Merlot
SRR5557215	Vitis vinifera	berry			RNA-Seq	PRJNA386228	SAMN06928346	AGRICULTURAL RESEARCH ORGANISATION	public	SRX2820869	Illumina HiSeq 2500	SINGLE	PolyA	TRANSCRIPTOMIC	Vitis vinifera	ILLUMINA	2018-05-14T00:00:00Z	vitis_vinifera_cold_stress	SRP107049	719667952	fastq,run.zq,sra	gs,ncbi,s3	gs.US,ncbi.public,s3.us-east-1	61	1554497648	2017-05-14T11:12:00Z	1	fruit	Superior
ERR4606216	Vitis vinifera	berry	flowering	Pinot Noir	RNA-Seq	PRJEB39263	SAMEA7324984	CENTER FOR BIOTECHNOLOGY, BIELEFELD UNIVERSITY	public	ERX4538345	Illumina HiSeq 1500	SINGLE	cDNA	TRANSCRIPTOMIC	Vitis vinifera	ILLUMINA	2021-03-24T00:00:00Z	SAMEA7324984	ERP122759	719897268	run.zq,sra,fastq	s3,gs,ncbi	gs.US,ncbi.public,s3.us-east-1	82	1861700940	2021-04-13T15:28:00Z	1
SRR19793105	Vitis vinifera	berry	budding	Sauvignon Blanc	RNA-Seq	PRJNA851974	SAMN29261620	DAFNAE, UNIVERSITY OF PADOVA	public	SRX15837062	Illumina HiSeq 2000	SINGLE	cDNA	TRANSCRIPTOMIC	Vitis vinifera	ILLUMINA	2023-01-06T00:00:00Z	GSM6261848	SRP383260	719900872	sra,run.zq,fastq	s3,ncbi,gs	gs.US,s3.us-east-1,ncbi.public	75	1707957345	2022-06-23T09:17:00Z	1	berry	Sauvignon Blanc
ERR4605973	Vitis vinifera	berry	flowering	Pinot Noir	RNA-Seq	PRJEB39263	SAMEA7324976	CENTER FOR BIOTECHNOLOGY, BIELEFELD UNIVERSITY	public	ERX4538102	Illumina HiSeq 1500	SINGLE	cDNA	TRANSCRIPTOMIC	Vitis vinifera	ILLUMINA	2021-03-24T00:00:00Z	SAMEA7324976	ERP122759	721134009	sra,fastq,run.zq	ncbi,gs,s3	s3.us-east-1,ncbi.public,gs.US	82	1937693292	2021-04-13T15:27:00Z	1
SRR4425616	Vitis vinifera	berry	harvest	Merlot	RNA-Seq	PRJNA348618	SAMN05912932	UNIVERSITY OF BRITISH COLUMBIA	public	SRX2247542	Illumina HiSeq 2000	SINGLE	cDNA	TRANSCRIPTOMIC	Vitis vinifera	ILLUMINA	2017-07-16T00:00:00Z	ME106	SRP091611	721325514	fastq,run.zq,sra	gs,ncbi,s3	gs.US,ncbi.public,s3.us-east-1	50	1091176950	2016-10-16T06:21:00Z	1	Berry	Merlot
SRR21996679	Vitis vinifera	berry	harvest	Syrah	RNA-Seq	PRJNA892716	SAMN31394114	THE UNIVERSITY OF ADELAIDE	public	SRX17979150	Illumina HiSeq 2500	SINGLE	unspecified	TRANSCRIPTOMIC	Vitis vinifera	ILLUMINA	2023-12-31T00:00:00Z	6_Sh_S3_C9P2AANXX_GCCAAT_L003_R1	SRP403810	721576330	fastq,run.zq,sra	gs,ncbi,s3	gs.US,ncbi.public,s3.us-east-1	100	1816621100	2022-10-20T23:19:00Z	1	whole berries	Shiraz
SRR522475	Vitis vinifera	berry		Corvina	RNA-Seq	PRJNA169607	SAMN01084038	FGC	public	SRX160441	Illumina HiSeq 1000	PAIRED	cDNA	TRANSCRIPTOMIC	Vitis vinifera	ILLUMINA	2015-07-22T00:00:00Z	MR_II	SRP014438	721897837	run.zq,sra	gs,ncbi,s3	gs.US,ncbi.public,s3.us-east-1	102	1079427852	2015-12-23T01:46:00Z	2
SRR19793113	Vitis vinifera	berry	budding	Sauvignon Blanc	RNA-Seq	PRJNA851974	SAMN29261628	DAFNAE, UNIVERSITY OF PADOVA	public	SRX15837054	Illumina HiSeq 2000	SINGLE	cDNA	TRANSCRIPTOMIC	Vitis vinifera	ILLUMINA	2023-01-06T00:00:00Z	GSM6261840	SRP383260	722706251	run.zq,sra,fastq	ncbi,s3,gs	gs.US,s3.us-east-1,ncbi.public	75	1710965844	2022-06-23T09:18:00Z	1	berry	Sauvignon Blanc
ERR4605994	Vitis vinifera	berry	flowering	Pinot Noir	RNA-Seq	PRJEB39263	SAMEA7324997	CENTER FOR BIOTECHNOLOGY, BIELEFELD UNIVERSITY	public	ERX4538123	Illumina HiSeq 1500	SINGLE	cDNA	TRANSCRIPTOMIC	Vitis vinifera	ILLUMINA	2021-03-24T00:00:00Z	SAMEA7324997	ERP122759	724909399	run.zq,fastq,sra	s3,ncbi,gs	gs.US,ncbi.public,s3.us-east-1	75	1966882425	2021-04-13T15:29:00Z	1
SRR357529	Vitis vinifera	berry		microvine	RNA-Seq	PRJNA149155	SAMN00744190	GEO	public	SRX103020	Illumina Genome Analyzer II	SINGLE	cDNA	TRANSCRIPTOMIC	Vitis vinifera	ILLUMINA	2018-11-23T00:00:00Z	GSM822461	SRP009081	724911239	fastq,run.zq,sra	gs,ncbi,s3	gs.US,ncbi.public,s3.us-east-1	65	1553186895	2012-01-21T08:34:00Z	3	deseeded berries	L1 microvine	GSM822461
SRR13726190	Vitis vinifera	berry		Cabernet Franc	RNA-Seq	PRJNA701940	SAMN17926951	UC DAVIS	public	SRX10114335	Illumina HiSeq 4000	SINGLE	cDNA	TRANSCRIPTOMIC	Vitis vinifera	ILLUMINA	2021-11-15T00:00:00Z	3	SRP306764	725094442	sra,run.zq,fastq	gs,s3,ncbi	s3.us-east-1,gs.US,ncbi.public	101	1992344281	2021-02-16T21:04:00Z	1	Berry	Cabernet Franc
SRR10135213	Vitis vinifera;Vitis labrusca	berry	flowering		RNA-Seq	PRJNA565689	SAMN12758762	INSTITUTE OF BOTANY, THE CHINESE ACADEMY OF SCIENCE	public	SRX6863460	Illumina NovaSeq 6000	PAIRED	RANDOM PCR	TRANSCRIPTOMIC	Vitis labrusca x Vitis vinifera	ILLUMINA	2020-10-01T00:00:00Z	L06FS_2	SRP222156	725453045	sra,fastq,run.zq	ncbi,gs,s3	s3.us-east-1,ncbi.public,gs.US	202	1027028398	2019-09-19T15:20:00Z	1	Berry	Concord
ERR4606211	Vitis vinifera	berry	flowering	Pinot Noir	RNA-Seq	PRJEB39263	SAMEA7324979	CENTER FOR BIOTECHNOLOGY, BIELEFELD UNIVERSITY	public	ERX4538340	Illumina HiSeq 1500	SINGLE	cDNA	TRANSCRIPTOMIC	Vitis vinifera	ILLUMINA	2021-03-24T00:00:00Z	SAMEA7324979	ERP122759	726011807	run.zq,sra,fastq	s3,ncbi,gs	gs.US,s3.us-east-1,ncbi.public	82	1850730734	2021-04-13T15:29:00Z	1
SRR13726310	Vitis vinifera	berry	fruit formation	Cabernet Franc	RNA-Seq	PRJNA701940	SAMN17927041	UC DAVIS	public	SRX10114215	Illumina HiSeq 4000	SINGLE	cDNA	TRANSCRIPTOMIC	Vitis vinifera	ILLUMINA	2021-11-15T00:00:00Z	93	SRP306764	727252776	fastq,run.zq,sra	ncbi,s3,gs	ncbi.public,gs.US,s3.us-east-1	100	2077736787	2021-02-16T21:18:00Z	1	Berry	Cabernet Franc
ERR4605978	Vitis vinifera	berry	flowering	Pinot Noir	RNA-Seq	PRJEB39263	SAMEA7324981	CENTER FOR BIOTECHNOLOGY, BIELEFELD UNIVERSITY	public	ERX4538107	Illumina HiSeq 1500	SINGLE	cDNA	TRANSCRIPTOMIC	Vitis vinifera	ILLUMINA	2021-03-24T00:00:00Z	SAMEA7324981	ERP122759	728294514	sra,run.zq,fastq	gs,s3,ncbi	gs.US,s3.us-east-1,ncbi.public	82	1953243280	2021-04-13T15:28:00Z	1
SRR13726158	Vitis vinifera	berry	harvest	Cabernet Franc	RNA-Seq	PRJNA701940	SAMN17927177	UC DAVIS	public	SRX10114367	Illumina HiSeq 4000	SINGLE	cDNA	TRANSCRIPTOMIC	Vitis vinifera	ILLUMINA	2021-11-15T00:00:00Z	229	SRP306764	729534758	sra,fastq,run.zq	gs,s3,ncbi	gs.US,ncbi.public,s3.us-east-1	101	1971757855	2021-02-16T21:03:00Z	1	Berry	Cabernet Franc
SRR2120782	Vitis vinifera	berry	E-L 38;E-L 36;veraison;E-L 31	Muscat	RNA-Seq	PRJNA290459	SAMN03892101	GEO	public	SRX1113868	Illumina HiSeq 2000	SINGLE	cDNA	TRANSCRIPTOMIC	Vitis vinifera	ILLUMINA	2015-07-23T00:00:00Z	GSM1828479	SRP061365	730706341	fastq,run.zq,sra	gs,ncbi,s3	gs.US,ncbi.public,s3.us-east-1	100	1051584000	2015-07-21T11:59:00Z	1			GSM1828479
SRR13726323	Vitis vinifera	berry	veraison	Cabernet Franc	RNA-Seq	PRJNA701940	SAMN17927029	UC DAVIS	public	SRX10114202	Illumina HiSeq 4000	SINGLE	cDNA	TRANSCRIPTOMIC	Vitis vinifera	ILLUMINA	2021-11-15T00:00:00Z	81	SRP306764	732325822	sra,fastq,run.zq	ncbi,s3,gs	ncbi.public,s3.us-east-1,gs.US	100	2044817765	2021-02-16T21:18:00Z	1	Berry	Cabernet Franc
SRR21996682	Vitis vinifera	berry	harvest	Syrah	RNA-Seq	PRJNA892716	SAMN31394111	THE UNIVERSITY OF ADELAIDE	public	SRX17979147	Illumina HiSeq 2500	SINGLE	unspecified	TRANSCRIPTOMIC	Vitis vinifera	ILLUMINA	2023-12-31T00:00:00Z	3_Sh_C3_C9P2AANXX_TTAGGC_L003_R1	SRP403810	733333905	fastq,run.zq,sra	gs,ncbi,s3	gs.US,ncbi.public,s3.us-east-1	100	1827555600	2022-10-20T23:19:00Z	1	whole berries	Shiraz
ERR4606210	Vitis vinifera	berry	flowering	Pinot Noir	RNA-Seq	PRJEB39263	SAMEA7324978	CENTER FOR BIOTECHNOLOGY, BIELEFELD UNIVERSITY	public	ERX4538339	Illumina HiSeq 1500	SINGLE	cDNA	TRANSCRIPTOMIC	Vitis vinifera	ILLUMINA	2021-03-24T00:00:00Z	SAMEA7324978	ERP122759	734404573	sra,run.zq,fastq	s3,ncbi,gs	ncbi.public,gs.US,s3.us-east-1	82	1903143986	2021-04-13T15:28:00Z	1
SRR13726313	Vitis vinifera	berry	veraison	Cabernet Franc	RNA-Seq	PRJNA701940	SAMN17926958	UC DAVIS	public	SRX10114212	Illumina HiSeq 4000	SINGLE	cDNA	TRANSCRIPTOMIC	Vitis vinifera	ILLUMINA	2021-11-15T00:00:00Z	10	SRP306764	734960096	fastq,sra,run.zq	ncbi,gs,s3	gs.US,ncbi.public,s3.us-east-1	101	2045997905	2021-02-16T21:18:00Z	1	Berry	Cabernet Franc
SRR19793117	Vitis vinifera	berry	budding	Sauvignon Blanc	RNA-Seq	PRJNA851974	SAMN29261632	DAFNAE, UNIVERSITY OF PADOVA	public	SRX15837050	Illumina HiSeq 2000	SINGLE	cDNA	TRANSCRIPTOMIC	Vitis vinifera	ILLUMINA	2023-01-06T00:00:00Z	GSM6261836	SRP383260	736795796	sra,run.zq,fastq	ncbi,s3,gs	ncbi.public,s3.us-east-1,gs.US	75	1739037602	2022-06-23T09:12:00Z	1	berry	Sauvignon Blanc
ERR4605981	Vitis vinifera	berry	flowering	Pinot Noir	RNA-Seq	PRJEB39263	SAMEA7324984	CENTER FOR BIOTECHNOLOGY, BIELEFELD UNIVERSITY	public	ERX4538110	Illumina HiSeq 1500	SINGLE	cDNA	TRANSCRIPTOMIC	Vitis vinifera	ILLUMINA	2021-03-24T00:00:00Z	SAMEA7324984	ERP122759	737654783	sra,run.zq,fastq	gs,ncbi,s3	ncbi.public,gs.US,s3.us-east-1	82	1975650518	2021-04-13T15:20:00Z	1
SRR10135133	Vitis riparia;Vitis labrusca	berry	flowering		RNA-Seq	PRJNA565689	SAMN12758484	INSTITUTE OF BOTANY, THE CHINESE ACADEMY OF SCIENCE	public	SRX6863540	Illumina NovaSeq 6000	PAIRED	RANDOM PCR	TRANSCRIPTOMIC	Vitis labrusca x Vitis riparia	ILLUMINA	2020-10-01T00:00:00Z	H07FS_1	SRP222156	738236033	sra,run.zq,fastq	ncbi,s3,gs	gs.US,s3.us-east-1,ncbi.public	202	1061456066	2019-09-19T13:59:00Z	1	Berry	Beta
SRR13726462	Vitis vinifera	berry	harvest	Cabernet Franc	RNA-Seq	PRJNA701940	SAMN17926979	UC DAVIS	public	SRX10114447	Illumina HiSeq 4000	SINGLE	cDNA	TRANSCRIPTOMIC	Vitis vinifera	ILLUMINA	2021-11-15T00:00:00Z	31	SRP306764	738238278	sra,run.zq,fastq	ncbi,gs,s3	s3.us-east-1,ncbi.public,gs.US	101	1969578477	2021-02-16T21:27:00Z	1	Berry	Cabernet Franc
SRR19793111	Vitis vinifera	berry	budding	Sauvignon Blanc	RNA-Seq	PRJNA851974	SAMN29261626	DAFNAE, UNIVERSITY OF PADOVA	public	SRX15837056	Illumina HiSeq 2000	SINGLE	cDNA	TRANSCRIPTOMIC	Vitis vinifera	ILLUMINA	2023-01-06T00:00:00Z	GSM6261842	SRP383260	739669739	sra,run.zq,fastq	s3,gs,ncbi	s3.us-east-1,gs.US,ncbi.public	75	1748198440	2022-06-23T09:24:00Z	1	berry	Sauvignon Blanc
SRR19793124	Vitis vinifera	berry	budding	Sauvignon Blanc	RNA-Seq	PRJNA851974	SAMN29261639	DAFNAE, UNIVERSITY OF PADOVA	public	SRX15837043	Illumina HiSeq 2000	SINGLE	cDNA	TRANSCRIPTOMIC	Vitis vinifera	ILLUMINA	2023-01-06T00:00:00Z	GSM6261829	SRP383260	739971606	sra,fastq,run.zq	ncbi,s3,gs	s3.us-east-1,gs.US,ncbi.public	75	1747954881	2022-06-23T09:18:00Z	1	berry	Sauvignon Blanc
SRR13726167	Vitis vinifera	berry	harvest	Cabernet Franc	RNA-Seq	PRJNA701940	SAMN17926971	UC DAVIS	public	SRX10114358	Illumina HiSeq 4000	SINGLE	cDNA	TRANSCRIPTOMIC	Vitis vinifera	ILLUMINA	2021-11-15T00:00:00Z	23	SRP306764	742217882	run.zq,fastq,sra	ncbi,s3,gs	gs.US,s3.us-east-1,ncbi.public	101	2058497665	2021-02-16T20:58:00Z	1	Berry	Cabernet Franc
SRR13726164	Vitis vinifera	berry		Cabernet Franc	RNA-Seq	PRJNA701940	SAMN17927171	UC DAVIS	public	SRX10114361	Illumina HiSeq 4000	SINGLE	cDNA	TRANSCRIPTOMIC	Vitis vinifera	ILLUMINA	2021-11-15T00:00:00Z	223	SRP306764	742685964	run.zq,sra,fastq	s3,gs,ncbi	ncbi.public,s3.us-east-1,gs.US	101	1996206622	2021-02-16T20:56:00Z	1	Berry	Cabernet Franc
SRR13726322	Vitis vinifera	berry	veraison	Cabernet Franc	RNA-Seq	PRJNA701940	SAMN17927030	UC DAVIS	public	SRX10114203	Illumina HiSeq 4000	SINGLE	cDNA	TRANSCRIPTOMIC	Vitis vinifera	ILLUMINA	2021-11-15T00:00:00Z	82	SRP306764	743275939	run.zq,sra,fastq	gs,s3,ncbi	s3.us-east-1,ncbi.public,gs.US	100	2101050205	2021-02-16T21:20:00Z	1	Berry	Cabernet Franc
ERR4605976	Vitis vinifera	berry	flowering	Pinot Noir	RNA-Seq	PRJEB39263	SAMEA7324979	CENTER FOR BIOTECHNOLOGY, BIELEFELD UNIVERSITY	public	ERX4538105	Illumina HiSeq 1500	SINGLE	cDNA	TRANSCRIPTOMIC	Vitis vinifera	ILLUMINA	2021-03-24T00:00:00Z	SAMEA7324979	ERP122759	744492121	sra,fastq,run.zq	gs,ncbi,s3	ncbi.public,gs.US,s3.us-east-1	82	1965448406	2021-04-13T15:28:00Z	1
SRR13726172	Vitis vinifera	berry	harvest	Cabernet Franc	RNA-Seq	PRJNA701940	SAMN17927164	UC DAVIS	public	SRX10114353	Illumina HiSeq 4000	SINGLE	cDNA	TRANSCRIPTOMIC	Vitis vinifera	ILLUMINA	2021-11-15T00:00:00Z	216	SRP306764	745030070	run.zq,sra,fastq	gs,s3,ncbi	s3.us-east-1,ncbi.public,gs.US	101	2013822840	2021-02-16T21:01:00Z	1	Berry	Cabernet Franc
SRR357527	Vitis vinifera	berry		microvine	RNA-Seq	PRJNA149155	SAMN00744188	GEO	public	SRX103018	Illumina Genome Analyzer II	SINGLE	cDNA	TRANSCRIPTOMIC	Vitis vinifera	ILLUMINA	2018-11-23T00:00:00Z	GSM822459	SRP009081	745109931	fastq,run.zq,sra	gs,ncbi,s3	gs.US,ncbi.public,s3.us-east-1	65	1318860530	2012-01-21T08:34:00Z	3	deseeded berries	L1 microvine	GSM822459
SRR21996676	Vitis vinifera	berry	harvest	Chardonnay	RNA-Seq	PRJNA892716	SAMN31394117	THE UNIVERSITY OF ADELAIDE	public	SRX17979153	Illumina HiSeq 2500	SINGLE	unspecified	TRANSCRIPTOMIC	Vitis vinifera	ILLUMINA	2023-12-31T00:00:00Z	9_Ch_C3_C9P2AANXX_GATCAG_L003_R1	SRP403810	745934879	sra,fastq,run.zq	gs,ncbi,s3	gs.US,ncbi.public,s3.us-east-1	100	1884695700	2022-10-20T23:19:00Z	1	whole berries	Chardonnay
SRR18970051	Vitis vinifera	berry		Cabernet Sauvignon	RNA-Seq	PRJNA833286	SAMN27967514	CHINA AGRICULTURAL UNIVERSITY	public	SRX15046045	Illumina NovaSeq 6000	PAIRED	cDNA	TRANSCRIPTOMIC	Vitis vinifera	ILLUMINA	2023-11-01T00:00:00Z	L_OE1	SRP372813	746194318	run.zq,bam,sra	ncbi,gs,s3	ncbi.public,gs.US,s3.us-east-1	300	6766087200	2022-05-02T09:56:00Z	1	berry	Cabernet Sauvignon
SRR5557217	Vitis vinifera	berry			RNA-Seq	PRJNA386228	SAMN06928346	AGRICULTURAL RESEARCH ORGANISATION	public	SRX2820869	Illumina HiSeq 2500	SINGLE	PolyA	TRANSCRIPTOMIC	Vitis vinifera	ILLUMINA	2018-05-14T00:00:00Z	vitis_vinifera_cold_stress	SRP107049	746207239	fastq,run.zq,sra	gs,ncbi,s3	gs.US,ncbi.public,s3.us-east-1	61	1614388241	2017-05-14T12:08:00Z	1	fruit	Superior
SRR19793108	Vitis vinifera	berry	budding	Sauvignon Blanc	RNA-Seq	PRJNA851974	SAMN29261623	DAFNAE, UNIVERSITY OF PADOVA	public	SRX15837059	Illumina HiSeq 2000	SINGLE	cDNA	TRANSCRIPTOMIC	Vitis vinifera	ILLUMINA	2023-01-06T00:00:00Z	GSM6261845	SRP383260	747027393	fastq,run.zq,sra	ncbi,gs,s3	ncbi.public,gs.US,s3.us-east-1	75	1773158511	2022-06-23T09:18:00Z	1	berry	Sauvignon Blanc
SRR13726145	Vitis vinifera	berry	fruit formation	Cabernet Franc	RNA-Seq	PRJNA701940	SAMN17926973	UC DAVIS	public	SRX10114380	Illumina HiSeq 4000	SINGLE	cDNA	TRANSCRIPTOMIC	Vitis vinifera	ILLUMINA	2021-11-15T00:00:00Z	25	SRP306764	747813480	fastq,sra,run.zq	ncbi,gs,s3	gs.US,s3.us-east-1,ncbi.public	101	2093367814	2021-02-16T20:56:00Z	1	Berry	Cabernet Franc
SRR7424092	Vitis vinifera	berry	veraison		RNA-Seq	PRJNA477842	SAMN09483033	GEO	public	SRX4294918	Illumina HiSeq 1000	SINGLE	cDNA	TRANSCRIPTOMIC	Vitis vinifera	ILLUMINA	2019-10-31T00:00:00Z	GSM3215380	SRP151291	748433493	run.zq,fastq,sra	s3,gs,ncbi	gs.US,s3.us-east-1,ncbi.public	101	1212956470	2018-06-25T15:13:00Z	1	berries	Nebbiolo	GSM3215380
SRR13726344	Vitis vinifera	berry	harvest	Cabernet Franc	RNA-Seq	PRJNA701940	SAMN17927010	UC DAVIS	public	SRX10114181	Illumina HiSeq 4000	SINGLE	cDNA	TRANSCRIPTOMIC	Vitis vinifera	ILLUMINA	2021-11-15T00:00:00Z	62	SRP306764	749428347	fastq,run.zq,sra	ncbi,gs,s3	s3.us-east-1,ncbi.public,gs.US	93	2109992931	2021-02-16T21:21:00Z	1	Berry	Cabernet Franc
SRR19793102	Vitis vinifera	berry	budding	Sauvignon Blanc	RNA-Seq	PRJNA851974	SAMN29261617	DAFNAE, UNIVERSITY OF PADOVA	public	SRX15837065	Illumina HiSeq 2000	SINGLE	cDNA	TRANSCRIPTOMIC	Vitis vinifera	ILLUMINA	2023-01-06T00:00:00Z	GSM6261851	SRP383260	751197217	run.zq,fastq,sra	gs,s3,ncbi	ncbi.public,s3.us-east-1,gs.US	75	1790479920	2022-06-23T09:18:00Z	1	berry	Sauvignon Blanc
SRR13726292	Vitis vinifera	berry		Cabernet Franc	RNA-Seq	PRJNA701940	SAMN17927056	UC DAVIS	public	SRX10114233	Illumina HiSeq 4000	SINGLE	cDNA	TRANSCRIPTOMIC	Vitis vinifera	ILLUMINA	2021-11-15T00:00:00Z	108	SRP306764	751856179	run.zq,fastq,sra	s3,gs,ncbi	ncbi.public,s3.us-east-1,gs.US	101	2119908190	2021-02-16T21:17:00Z	1	Berry	Cabernet Franc
SRR13726176	Vitis vinifera	berry	veraison	Cabernet Franc	RNA-Seq	PRJNA701940	SAMN17927160	UC DAVIS	public	SRX10114349	Illumina HiSeq 4000	SINGLE	cDNA	TRANSCRIPTOMIC	Vitis vinifera	ILLUMINA	2021-11-15T00:00:00Z	212	SRP306764	752083429	fastq,run.zq,sra	s3,gs,ncbi	gs.US,s3.us-east-1,ncbi.public	101	2030085759	2021-02-16T20:57:00Z	1	Berry	Cabernet Franc
SRR10617596	Vitis vinifera	berry		Chasselas	RNA-Seq	PRJNA594635	SAMN13525346	HES-SO UNIVERSITY OF APPLIED SCIENCES AND ARTS WESTERN SWITZERLAND	public	SRX7296753	NextSeq 550	SINGLE	other	TRANSCRIPTOMIC	Vitis vinifera	ILLUMINA	2019-12-11T00:00:00Z	5562_ID948_16_S8_L001_R1_001	SRP235464	752085340	sra,fastq,run.zq	s3,gs,ncbi	ncbi.public,s3.us-east-1,gs.US	75	1820581200	2019-12-10T12:26:00Z	1	berry	Chasselas
ERR4605975	Vitis vinifera	berry	flowering	Pinot Noir	RNA-Seq	PRJEB39263	SAMEA7324978	CENTER FOR BIOTECHNOLOGY, BIELEFELD UNIVERSITY	public	ERX4538104	Illumina HiSeq 1500	SINGLE	cDNA	TRANSCRIPTOMIC	Vitis vinifera	ILLUMINA	2021-03-24T00:00:00Z	SAMEA7324978	ERP122759	753287805	run.zq,fastq,sra	gs,s3,ncbi	gs.US,s3.us-east-1,ncbi.public	82	2021326732	2021-04-13T15:26:00Z	1
SRR21996683	Vitis vinifera	berry	harvest	Chardonnay	RNA-Seq	PRJNA892716	SAMN31394120	THE UNIVERSITY OF ADELAIDE	public	SRX17979146	Illumina HiSeq 2500	SINGLE	unspecified	TRANSCRIPTOMIC	Vitis vinifera	ILLUMINA	2023-12-31T00:00:00Z	12_Ch_C3_C9P2AANXX_CTTGTA_L003_R1	SRP403810	755199625	fastq,run.zq,sra	gs,ncbi,s3	gs.US,ncbi.public,s3.us-east-1	100	1917278300	2022-10-20T23:20:00Z	1	whole berries	Chardonnay
SRR11091429	Vitis vinifera	berry	veraison	Jingzaojing	RNA-Seq	PRJNA606274	SAMN14112385	CORNELL UNIVERSITY	public	SRX7730252	Illumina HiSeq 2500	PAIRED	PolyA	TRANSCRIPTOMIC	Vitis vinifera	ILLUMINA	2020-06-18T00:00:00Z	Jingzaojing-Veraison	SRP249578	755392347	run.zq,sra,fastq	s3,gs,ncbi	gs.US,ncbi.public,s3.us-east-1	202	1188872212	2020-02-14T17:00:00Z	1	fruit	Jingzaojing
SRR21996685	Vitis vinifera	berry	harvest	Syrah	RNA-Seq	PRJNA892716	SAMN31394110	THE UNIVERSITY OF ADELAIDE	public	SRX17979144	Illumina HiSeq 2500	SINGLE	unspecified	TRANSCRIPTOMIC	Vitis vinifera	ILLUMINA	2023-12-31T00:00:00Z	2_Sh_C2_C9P2AANXX_CGATGT_L003_R1	SRP403810	755674333	fastq,run.zq,sra	gs,ncbi,s3	gs.US,ncbi.public,s3.us-east-1	100	1907190900	2022-10-20T23:17:00Z	1	whole berries	Shiraz
SRR13726362	Vitis vinifera	berry		Cabernet Franc	RNA-Seq	PRJNA701940	SAMN17926994	UC DAVIS	public	SRX10114163	Illumina HiSeq 4000	SINGLE	cDNA	TRANSCRIPTOMIC	Vitis vinifera	ILLUMINA	2021-11-15T00:00:00Z	46	SRP306764	755677046	run.zq,fastq,sra	s3,gs,ncbi	ncbi.public,s3.us-east-1,gs.US	100	2122792300	2021-02-16T21:25:00Z	1	Berry	Cabernet Franc
SRR19793116	Vitis vinifera	berry	budding	Sauvignon Blanc	RNA-Seq	PRJNA851974	SAMN29261631	DAFNAE, UNIVERSITY OF PADOVA	public	SRX15837051	Illumina HiSeq 2000	SINGLE	cDNA	TRANSCRIPTOMIC	Vitis vinifera	ILLUMINA	2023-01-06T00:00:00Z	GSM6261837	SRP383260	755786357	fastq,run.zq,sra	gs,s3,ncbi	ncbi.public,gs.US,s3.us-east-1	75	1790358894	2022-06-23T09:18:00Z	1	berry	Sauvignon Blanc
ERR4606230	Vitis vinifera	berry	flowering	Pinot Noir	RNA-Seq	PRJEB39263	SAMEA7324998	CENTER FOR BIOTECHNOLOGY, BIELEFELD UNIVERSITY	public	ERX4538359	Illumina HiSeq 1500	SINGLE	cDNA	TRANSCRIPTOMIC	Vitis vinifera	ILLUMINA	2021-03-24T00:00:00Z	SAMEA7324998	ERP122759	756923843	run.zq,fastq,sra	s3,gs,ncbi	gs.US,ncbi.public,s3.us-east-1	82	2013954276	2021-04-13T15:30:00Z	1
SRR13726230	Vitis vinifera	berry		Cabernet Franc	RNA-Seq	PRJNA701940	SAMN17927112	UC DAVIS	public	SRX10114295	Illumina HiSeq 4000	SINGLE	cDNA	TRANSCRIPTOMIC	Vitis vinifera	ILLUMINA	2021-11-15T00:00:00Z	164	SRP306764	757512090	fastq,run.zq,sra	gs,ncbi,s3	gs.US,ncbi.public,s3.us-east-1	100	2113967669	2021-02-16T21:13:00Z	1	Berry	Cabernet Franc
SRR13726224	Vitis vinifera	berry	fruit formation	Cabernet Franc	RNA-Seq	PRJNA701940	SAMN17927118	UC DAVIS	public	SRX10114301	Illumina HiSeq 4000	SINGLE	cDNA	TRANSCRIPTOMIC	Vitis vinifera	ILLUMINA	2021-11-15T00:00:00Z	170	SRP306764	758072489	sra,run.zq,fastq	s3,ncbi,gs	s3.us-east-1,gs.US,ncbi.public	93	2149027219	2021-02-16T21:11:00Z	1	Berry	Cabernet Franc
SRR11091441	Vitis vinifera	berry	veraison		RNA-Seq	PRJNA606274	SAMN14112388	CORNELL UNIVERSITY	public	SRX7730240	Illumina HiSeq 2500	PAIRED	other	TRANSCRIPTOMIC	Vitis vinifera	ILLUMINA	2020-06-18T00:00:00Z	Jingxiu-Veraison	SRP249578	759160334	fastq,run.zq,sra	ncbi,gs,s3	ncbi.public,s3.us-east-1,gs.US	202	1116867898	2020-02-14T17:03:00Z	1	fruit	Jingxiu
SRR13726336	Vitis vinifera	berry		Cabernet Franc	RNA-Seq	PRJNA701940	SAMN17927018	UC DAVIS	public	SRX10114189	Illumina HiSeq 4000	SINGLE	cDNA	TRANSCRIPTOMIC	Vitis vinifera	ILLUMINA	2021-11-15T00:00:00Z	70	SRP306764	760425998	run.zq,sra,fastq	gs,ncbi,s3	gs.US,ncbi.public,s3.us-east-1	100	2106253003	2021-02-16T21:20:00Z	1	Berry	Cabernet Franc
SRR10135130	Vitis vinifera	berry	flowering		RNA-Seq	PRJNA565689	SAMN12758837	INSTITUTE OF BOTANY, THE CHINESE ACADEMY OF SCIENCE	public	SRX6863543	Illumina NovaSeq 6000	PAIRED	RANDOM PCR	TRANSCRIPTOMIC	Vitis vinifera	ILLUMINA	2020-10-01T00:00:00Z	V03R_3	SRP222156	760916117	run.zq,sra,fastq	gs,ncbi,s3	ncbi.public,gs.US,s3.us-east-1	202	1073542332	2019-09-19T14:00:00Z	1	Berry	Jingxiu
SRR13726242	Vitis vinifera	berry	harvest	Cabernet Franc	RNA-Seq	PRJNA701940	SAMN17927101	UC DAVIS	public	SRX10114283	Illumina HiSeq 4000	SINGLE	cDNA	TRANSCRIPTOMIC	Vitis vinifera	ILLUMINA	2021-11-15T00:00:00Z	153	SRP306764	761161890	fastq,sra,run.zq	ncbi,gs,s3	gs.US,s3.us-east-1,ncbi.public	92	2119438182	2021-02-16T21:12:00Z	1	Berry	Cabernet Franc
SRR13726266	Vitis vinifera	berry	fruit formation	Cabernet Franc	RNA-Seq	PRJNA701940	SAMN17927079	UC DAVIS	public	SRX10114259	Illumina HiSeq 4000	SINGLE	cDNA	TRANSCRIPTOMIC	Vitis vinifera	ILLUMINA	2021-11-15T00:00:00Z	131	SRP306764	762042155	run.zq,fastq,sra	ncbi,s3,gs	s3.us-east-1,gs.US,ncbi.public	100	2163343394	2021-02-16T21:11:00Z	1	Berry	Cabernet Franc
SRR13726233	Vitis vinifera	berry		Cabernet Franc	RNA-Seq	PRJNA701940	SAMN17927109	UC DAVIS	public	SRX10114292	Illumina HiSeq 4000	SINGLE	cDNA	TRANSCRIPTOMIC	Vitis vinifera	ILLUMINA	2021-11-15T00:00:00Z	161	SRP306764	762504426	run.zq,sra,fastq	gs,s3,ncbi	ncbi.public,gs.US,s3.us-east-1	100	2139735447	2021-02-16T21:11:00Z	1	Berry	Cabernet Franc
SRR19793103	Vitis vinifera	berry	budding	Sauvignon Blanc	RNA-Seq	PRJNA851974	SAMN29261618	DAFNAE, UNIVERSITY OF PADOVA	public	SRX15837064	Illumina HiSeq 2000	SINGLE	cDNA	TRANSCRIPTOMIC	Vitis vinifera	ILLUMINA	2023-01-06T00:00:00Z	GSM6261850	SRP383260	763155287	fastq,sra,run.zq	ncbi,gs,s3	ncbi.public,gs.US,s3.us-east-1	74	1817069430	2022-06-23T09:27:00Z	1	berry	Sauvignon Blanc
SRR13726243	Vitis vinifera	berry	veraison	Cabernet Franc	RNA-Seq	PRJNA701940	SAMN17927100	UC DAVIS	public	SRX10114282	Illumina HiSeq 4000	SINGLE	cDNA	TRANSCRIPTOMIC	Vitis vinifera	ILLUMINA	2021-11-15T00:00:00Z	152	SRP306764	763453527	sra,run.zq,fastq	gs,s3,ncbi	ncbi.public,gs.US,s3.us-east-1	100	2161584563	2021-02-16T21:12:00Z	1	Berry	Cabernet Franc
SRR2120786	Vitis vinifera	berry	E-L 38;E-L 36;veraison;E-L 31	Muscat	RNA-Seq	PRJNA290459	SAMN03892103	GEO	public	SRX1113870	Illumina HiSeq 2000	SINGLE	cDNA	TRANSCRIPTOMIC	Vitis vinifera	ILLUMINA	2015-07-23T00:00:00Z	GSM1828481	SRP061365	763471751	fastq,run.zq,sra	gs,ncbi,s3	gs.US,ncbi.public,s3.us-east-1	100	1107763100	2015-07-21T11:58:00Z	1			GSM1828481
SRR5557223	Vitis vinifera	berry			RNA-Seq	PRJNA386228	SAMN06928346	AGRICULTURAL RESEARCH ORGANISATION	public	SRX2820871	Illumina HiSeq 2500	SINGLE	PolyA	TRANSCRIPTOMIC	Vitis vinifera	ILLUMINA	2018-05-14T00:00:00Z	vitis_vinifera_cold_stress	SRP107049	764541759	fastq,run.zq,sra	gs,ncbi,s3	gs.US,ncbi.public,s3.us-east-1	61	1657766988	2017-05-14T13:08:00Z	1	fruit	Superior
SRR10617593	Vitis vinifera	berry		Chasselas	RNA-Seq	PRJNA594635	SAMN13525333	HES-SO UNIVERSITY OF APPLIED SCIENCES AND ARTS WESTERN SWITZERLAND	public	SRX7296756	NextSeq 550	SINGLE	other	TRANSCRIPTOMIC	Vitis vinifera	ILLUMINA	2019-12-11T00:00:00Z	7613_ID948_3_S13_L001_R1_001	SRP235464	764963123	run.zq,sra,fastq	ncbi,gs,s3	ncbi.public,s3.us-east-1,gs.US	75	1809554025	2019-12-10T12:24:00Z	1	berry	Chasselas
SRR10135058	Vitis riparia;Vitis monticola	berry	veraison		RNA-Seq	PRJNA565689	SAMN12758902	INSTITUTE OF BOTANY, THE CHINESE ACADEMY OF SCIENCE	public	SRX6863140	Illumina NovaSeq 6000	PAIRED	RANDOM PCR	TRANSCRIPTOMIC	Vitis monticola x Vitis riparia	ILLUMINA	2020-10-01T00:00:00Z	H09V_3	SRP222156	765022572	fastq,run.zq,sra	gs,s3,ncbi	ncbi.public,s3.us-east-1,gs.US	202	1071998648	2019-09-19T11:11:00Z	1	Berry	MRH20
SRR6080306	Vitis vinifera	berry	seed stage	Cabernet Sauvignon	RNA-Seq	PRJNA412324	SAMN07709639	GEO	public	SRX3219295	Illumina HiSeq 1000	SINGLE	cDNA	TRANSCRIPTOMIC	Vitis vinifera	ILLUMINA	2023-04-28T00:00:00Z	GSM2794996	SRP118973	765512530	run.zq,sra	gs,ncbi,s3	gs.US,ncbi.public,s3.us-east-1	95	1183593790	2017-09-27T10:01:00Z	1	grape berry pericarp	Cabernet Sauvignon	GSM2794996
ERR4606229	Vitis vinifera	berry	flowering	Pinot Noir	RNA-Seq	PRJEB39263	SAMEA7324997	CENTER FOR BIOTECHNOLOGY, BIELEFELD UNIVERSITY	public	ERX4538358	Illumina HiSeq 1500	SINGLE	cDNA	TRANSCRIPTOMIC	Vitis vinifera	ILLUMINA	2021-03-24T00:00:00Z	SAMEA7324997	ERP122759	765900219	sra,run.zq,fastq	gs,ncbi,s3	ncbi.public,gs.US,s3.us-east-1	82	2033297502	2021-04-13T15:31:00Z	1
SRR5557218	Vitis vinifera	berry			RNA-Seq	PRJNA386228	SAMN06928346	AGRICULTURAL RESEARCH ORGANISATION	public	SRX2820870	Illumina HiSeq 2500	SINGLE	PolyA	TRANSCRIPTOMIC	Vitis vinifera	ILLUMINA	2018-05-14T00:00:00Z	vitis_vinifera_cold_stress	SRP107049	766828285	fastq,run.zq,sra	gs,ncbi,s3	gs.US,ncbi.public,s3.us-east-1	61	1666570691	2017-05-14T14:10:00Z	1	fruit	Superior
SRR13726259	Vitis vinifera	berry	veraison	Cabernet Franc	RNA-Seq	PRJNA701940	SAMN17927086	UC DAVIS	public	SRX10114266	Illumina HiSeq 4000	SINGLE	cDNA	TRANSCRIPTOMIC	Vitis vinifera	ILLUMINA	2021-11-15T00:00:00Z	138	SRP306764	767359506	sra,run.zq,fastq	gs,ncbi,s3	gs.US,ncbi.public,s3.us-east-1	93	2138832934	2021-02-16T21:12:00Z	1	Berry	Cabernet Franc
SRR13726112	Vitis vinifera	berry		Cabernet Franc	RNA-Seq	PRJNA701940	SAMN17926976	UC DAVIS	public	SRX10114413	Illumina HiSeq 4000	SINGLE	cDNA	TRANSCRIPTOMIC	Vitis vinifera	ILLUMINA	2021-11-15T00:00:00Z	28	SRP306764	768523997	fastq,run.zq,sra	s3,gs,ncbi	gs.US,s3.us-east-1,ncbi.public	101	2117235326	2021-02-16T20:54:00Z	1	Berry	Cabernet Franc
SRR19793135	Vitis vinifera	berry	budding	Sauvignon Blanc	RNA-Seq	PRJNA851974	SAMN29261650	DAFNAE, UNIVERSITY OF PADOVA	public	SRX15837032	Illumina HiSeq 2000	SINGLE	cDNA	TRANSCRIPTOMIC	Vitis vinifera	ILLUMINA	2023-01-06T00:00:00Z	GSM6261818	SRP383260	769703132	sra,run.zq,fastq	s3,ncbi,gs	ncbi.public,s3.us-east-1,gs.US	75	1855011777	2022-06-23T09:21:00Z	1	berry	Sauvignon Blanc
SRR6678849	Vitis vinifera	berry	harvest	Cabernet Sauvignon	RNA-Seq	PRJNA433195	SAMN08472473	UC DAVIS	public	SRX3655197	Illumina HiSeq 4000	PAIRED	cDNA	TRANSCRIPTOMIC	Vitis vinifera	ILLUMINA	2018-03-13T00:00:00Z	RNAseq_Harvest	SRP132320	770399752	run.zq,sra,fastq	gs,s3,ncbi	ncbi.public,s3.us-east-1,gs.US	200	1968467000	2018-02-06T21:45:00Z	1	berry	Cabernet Sauvignon
SRR1975196	Vitis vinifera	berry			RNA-Seq	PRJNA281236	SAMN03486535	GEO	public	SRX996445	Illumina HiSeq 2000	SINGLE	cDNA	TRANSCRIPTOMIC	Vitis vinifera	ILLUMINA	2015-10-13T00:00:00Z	GSM1658693	SRP057200	770944527	run.zq,sra	gs,ncbi,s3	gs.US,ncbi.public,s3.us-east-1	50	1068241947	2015-04-17T14:29:00Z	1			GSM1658693
SRR1284053	Vitis vinifera	berry			RNA-Seq	PRJNA246735	SAMN02769908	GEO	public	SRX540836	Illumina HiSeq 2000	SINGLE	cDNA	TRANSCRIPTOMIC	Vitis vinifera	ILLUMINA	2014-09-26T00:00:00Z	GSM1385192	SRP041907	770944730	fastq,sra,run.zq	ncbi,s3,gs	ncbi.public,gs.US,s3.us-east-1	50	1068241947	2014-05-13T11:59:00Z	1			GSM1385192
SRR13726340	Vitis vinifera	berry	fruit formation	Cabernet Franc	RNA-Seq	PRJNA701940	SAMN17927014	UC DAVIS	public	SRX10114185	Illumina HiSeq 4000	SINGLE	cDNA	TRANSCRIPTOMIC	Vitis vinifera	ILLUMINA	2021-11-15T00:00:00Z	66	SRP306764	771561318	sra,fastq,run.zq	s3,gs,ncbi	gs.US,ncbi.public,s3.us-east-1	100	2183536629	2021-02-16T21:20:00Z	1	Berry	Cabernet Franc
SRR13726097	Vitis vinifera	berry	fruit formation	Cabernet Franc	RNA-Seq	PRJNA701940	SAMN17927232	UC DAVIS	public	SRX10114428	Illumina HiSeq 4000	SINGLE	cDNA	TRANSCRIPTOMIC	Vitis vinifera	ILLUMINA	2021-11-15T00:00:00Z	284	SRP306764	773023316	sra,fastq,run.zq	s3,ncbi,gs	gs.US,ncbi.public,s3.us-east-1	101	2123983439	2021-02-16T20:53:00Z	1	Berry	Cabernet Franc
SRR6678851	Vitis vinifera	berry		Cabernet Sauvignon	RNA-Seq	PRJNA433195	SAMN08472472	UC DAVIS	public	SRX3655195	Illumina HiSeq 4000	PAIRED	cDNA	TRANSCRIPTOMIC	Vitis vinifera	ILLUMINA	2018-03-13T00:00:00Z	RNAseq_Post-Veraison	SRP132320	774141751	fastq,run.zq,sra	ncbi,s3,gs	gs.US,ncbi.public,s3.us-east-1	200	2018844600	2018-02-06T21:45:00Z	1	berry	Cabernet Sauvignon
SRR4425619	Vitis vinifera	berry	harvest	Merlot	RNA-Seq	PRJNA348618	SAMN05912929	UNIVERSITY OF BRITISH COLUMBIA	public	SRX2247545	Illumina HiSeq 2000	SINGLE	cDNA	TRANSCRIPTOMIC	Vitis vinifera	ILLUMINA	2017-07-16T00:00:00Z	ME102	SRP091611	774644896	fastq,run.zq,sra	gs,ncbi,s3	gs.US,ncbi.public,s3.us-east-1	50	1160924450	2016-10-16T06:21:00Z	1	Berry	Merlot
SRR13726366	Vitis vinifera	berry	harvest	Cabernet Franc	RNA-Seq	PRJNA701940	SAMN17926990	UC DAVIS	public	SRX10114159	Illumina HiSeq 4000	SINGLE	cDNA	TRANSCRIPTOMIC	Vitis vinifera	ILLUMINA	2021-11-15T00:00:00Z	42	SRP306764	774654645	run.zq,fastq,sra	gs,ncbi,s3	gs.US,s3.us-east-1,ncbi.public	100	2177576956	2021-02-16T21:26:00Z	1	Berry	Cabernet Franc
SRR13726123	Vitis vinifera	berry	fruit formation	Cabernet Franc	RNA-Seq	PRJNA701940	SAMN17926975	UC DAVIS	public	SRX10114402	Illumina HiSeq 4000	SINGLE	cDNA	TRANSCRIPTOMIC	Vitis vinifera	ILLUMINA	2021-11-15T00:00:00Z	27	SRP306764	774926767	sra,run.zq,fastq	gs,s3,ncbi	s3.us-east-1,ncbi.public,gs.US	101	2166032971	2021-02-16T20:54:00Z	1	Berry	Cabernet Franc
SRR13726355	Vitis vinifera	berry		Cabernet Franc	RNA-Seq	PRJNA701940	SAMN17927000	UC DAVIS	public	SRX10114170	Illumina HiSeq 4000	SINGLE	cDNA	TRANSCRIPTOMIC	Vitis vinifera	ILLUMINA	2021-11-15T00:00:00Z	52	SRP306764	775780869	fastq,run.zq,sra	ncbi,gs,s3	s3.us-east-1,gs.US,ncbi.public	100	2218678357	2021-02-16T21:20:00Z	1	Berry	Cabernet Franc
SRR11091425		berry			RNA-Seq	PRJNA606274	SAMN14112378	CORNELL UNIVERSITY	public	SRX7730256	Illumina HiSeq 2500	PAIRED	PolyA	TRANSCRIPTOMIC	Vitis hybrid cultivar	ILLUMINA	2020-06-18T00:00:00Z	Concord-Ripen	SRP249578	780277202	fastq,run.zq,sra	gs,ncbi,s3	gs.US,s3.us-east-1,ncbi.public	200	1258984600	2020-02-14T17:03:00Z	1	fruit	Concord
SRR13726228	Vitis vinifera	berry		Cabernet Franc	RNA-Seq	PRJNA701940	SAMN17927114	UC DAVIS	public	SRX10114297	Illumina HiSeq 4000	SINGLE	cDNA	TRANSCRIPTOMIC	Vitis vinifera	ILLUMINA	2021-11-15T00:00:00Z	166	SRP306764	781549328	sra,run.zq,fastq	gs,ncbi,s3	gs.US,s3.us-east-1,ncbi.public	100	2199709134	2021-02-16T21:11:00Z	1	Berry	Cabernet Franc
SRR10135296	Vitis vinifera;Vitis labrusca	berry	flowering		RNA-Seq	PRJNA565689	SAMN12758687	INSTITUTE OF BOTANY, THE CHINESE ACADEMY OF SCIENCE	public	SRX6863377	Illumina NovaSeq 6000	PAIRED	RANDOM PCR	TRANSCRIPTOMIC	Vitis labrusca x Vitis vinifera	ILLUMINA	2020-10-01T00:00:00Z	L22FS_3	SRP222156	782624886	run.zq,fastq,sra	gs,s3,ncbi	s3.us-east-1,ncbi.public,gs.US	202	1096579826	2019-09-19T17:05:00Z	1	Berry	Vehara540
SRR13726258	Vitis vinifera	berry	harvest	Cabernet Franc	RNA-Seq	PRJNA701940	SAMN17927087	UC DAVIS	public	SRX10114267	Illumina HiSeq 4000	SINGLE	cDNA	TRANSCRIPTOMIC	Vitis vinifera	ILLUMINA	2021-11-15T00:00:00Z	139	SRP306764	783830071	run.zq,sra,fastq	s3,ncbi,gs	ncbi.public,s3.us-east-1,gs.US	100	2198395300	2021-02-16T21:11:00Z	1	Berry	Cabernet Franc
SRR13726298	Vitis vinifera	berry		Cabernet Franc	RNA-Seq	PRJNA701940	SAMN17927050	UC DAVIS	public	SRX10114227	Illumina HiSeq 4000	SINGLE	cDNA	TRANSCRIPTOMIC	Vitis vinifera	ILLUMINA	2021-11-15T00:00:00Z	102	SRP306764	784073829	run.zq,sra,fastq	ncbi,gs,s3	ncbi.public,s3.us-east-1,gs.US	101	2183766450	2021-02-16T22:40:00Z	1	Berry	Cabernet Franc
SRR13726309	Vitis vinifera	berry	fruit formation	Cabernet Franc	RNA-Seq	PRJNA701940	SAMN17927042	UC DAVIS	public	SRX10114216	Illumina HiSeq 4000	SINGLE	cDNA	TRANSCRIPTOMIC	Vitis vinifera	ILLUMINA	2021-11-15T00:00:00Z	94	SRP306764	784236321	run.zq,sra,fastq	ncbi,gs,s3	s3.us-east-1,gs.US,ncbi.public	100	1979983404	2021-02-16T21:19:00Z	1	Berry	Cabernet Franc
SRR1175773	Vitis vinifera	berry			RNA-Seq	PRJNA239278	SAMN02650984	CHINA AGRICULTURAL UNIVERSITY	public	SRX475507	Illumina HiSeq 2000	SINGLE	PolyA	TRANSCRIPTOMIC	Vitis vinifera	ILLUMINA	2015-07-22T00:00:00Z	3DAT-Control	SRP038904	786114640	fastq,sra	s3,gs,ncbi	gs.US,s3.us-east-1,ncbi.public	49	1232186585	2015-12-10T10:48:00Z	2	Berry	Vitis vinifera L. cv. Centennial Seedless
SRR2120801	Vitis vinifera	berry	E-L 38;E-L 36;veraison;E-L 31	Muscat	RNA-Seq	PRJNA290459	SAMN03892113	GEO	public	SRX1113880	Illumina HiSeq 2000	SINGLE	cDNA	TRANSCRIPTOMIC	Vitis vinifera	ILLUMINA	2015-07-23T00:00:00Z	GSM1828491	SRP061365	788912703	fastq,run.zq,sra	gs,ncbi,s3	gs.US,ncbi.public,s3.us-east-1	100	1161230500	2015-07-21T11:31:00Z	1			GSM1828491
SRR13726231	Vitis vinifera	berry	harvest	Cabernet Franc	RNA-Seq	PRJNA701940	SAMN17927111	UC DAVIS	public	SRX10114294	Illumina HiSeq 4000	SINGLE	cDNA	TRANSCRIPTOMIC	Vitis vinifera	ILLUMINA	2021-11-15T00:00:00Z	163	SRP306764	789159505	run.zq,sra,fastq	s3,ncbi,gs	gs.US,s3.us-east-1,ncbi.public	93	2197684204	2021-02-16T21:11:00Z	1	Berry	Cabernet Franc
SRR19793100	Vitis vinifera	berry	budding	Sauvignon Blanc	RNA-Seq	PRJNA851974	SAMN29261615	DAFNAE, UNIVERSITY OF PADOVA	public	SRX15837067	Illumina HiSeq 2000	SINGLE	cDNA	TRANSCRIPTOMIC	Vitis vinifera	ILLUMINA	2023-01-06T00:00:00Z	GSM6261853	SRP383260	790675331	run.zq,fastq,sra	ncbi,s3,gs	ncbi.public,s3.us-east-1,gs.US	75	1886821382	2022-06-23T09:20:00Z	1	berry	Sauvignon Blanc
SRR13726263	Vitis vinifera	berry	fruit formation	Cabernet Franc	RNA-Seq	PRJNA701940	SAMN17927082	UC DAVIS	public	SRX10114262	Illumina HiSeq 4000	SINGLE	cDNA	TRANSCRIPTOMIC	Vitis vinifera	ILLUMINA	2021-11-15T00:00:00Z	134	SRP306764	792025465	sra,run.zq,fastq	s3,gs,ncbi	ncbi.public,gs.US,s3.us-east-1	100	2254686060	2021-02-16T21:11:00Z	1	Berry	Cabernet Franc
SRR13726297	Vitis vinifera	berry	harvest	Cabernet Franc	RNA-Seq	PRJNA701940	SAMN17927051	UC DAVIS	public	SRX10114228	Illumina HiSeq 4000	SINGLE	cDNA	TRANSCRIPTOMIC	Vitis vinifera	ILLUMINA	2021-11-15T00:00:00Z	103	SRP306764	796699103	run.zq,sra,fastq	gs,ncbi,s3	s3.us-east-1,ncbi.public,gs.US	101	2215281379	2021-02-16T21:17:00Z	1	Berry	Cabernet Franc
SRR10135148	Vitis davidii	berry	flowering		RNA-Seq	PRJNA565689	SAMN12758821	INSTITUTE OF BOTANY, THE CHINESE ACADEMY OF SCIENCE	public	SRX6863525	Illumina NovaSeq 6000	PAIRED	RANDOM PCR	TRANSCRIPTOMIC	Vitis davidii	ILLUMINA	2020-10-01T00:00:00Z	W05FS_2	SRP222156	797317236	run.zq,sra,fastq	s3,ncbi,gs	ncbi.public,s3.us-east-1,gs.US	202	1201107958	2019-09-19T14:29:00Z	1	Berry	Tangwei
SRR10617601	Vitis vinifera	berry		Chasselas	RNA-Seq	PRJNA594635	SAMN13525341	HES-SO UNIVERSITY OF APPLIED SCIENCES AND ARTS WESTERN SWITZERLAND	public	SRX7296748	NextSeq 550	SINGLE	other	TRANSCRIPTOMIC	Vitis vinifera	ILLUMINA	2019-12-11T00:00:00Z	7616_ID948_11_S16_L001_R1_001	SRP235464	798822010	fastq,sra,run.zq	ncbi,gs,s3	s3.us-east-1,ncbi.public,gs.US	75	1868220600	2019-12-10T12:29:00Z	1	berry	Chasselas
SRR13726305	Vitis vinifera	berry	veraison	Cabernet Franc	RNA-Seq	PRJNA701940	SAMN17927046	UC DAVIS	public	SRX10114220	Illumina HiSeq 4000	SINGLE	cDNA	TRANSCRIPTOMIC	Vitis vinifera	ILLUMINA	2021-11-15T00:00:00Z	98	SRP306764	799667375	fastq,sra,run.zq	gs,s3,ncbi	ncbi.public,gs.US,s3.us-east-1	101	2235867603	2021-02-16T21:18:00Z	1	Berry	Cabernet Franc
SRR13726363	Vitis vinifera	berry	veraison	Cabernet Franc	RNA-Seq	PRJNA701940	SAMN17926993	UC DAVIS	public	SRX10114162	Illumina HiSeq 4000	SINGLE	cDNA	TRANSCRIPTOMIC	Vitis vinifera	ILLUMINA	2021-11-15T00:00:00Z	45	SRP306764	802199396	run.zq,fastq,sra	ncbi,gs,s3	ncbi.public,s3.us-east-1,gs.US	100	2273997959	2021-02-16T21:23:00Z	1	Berry	Cabernet Franc
SRR19793097	Vitis vinifera	berry	budding	Sauvignon Blanc	RNA-Seq	PRJNA851974	SAMN29261612	DAFNAE, UNIVERSITY OF PADOVA	public	SRX15837070	Illumina HiSeq 2000	SINGLE	cDNA	TRANSCRIPTOMIC	Vitis vinifera	ILLUMINA	2023-01-06T00:00:00Z	GSM6261856	SRP383260	802280606	run.zq,sra,fastq	s3,gs,ncbi	ncbi.public,gs.US,s3.us-east-1	75	1889264566	2022-06-23T09:19:00Z	1	berry	Sauvignon Blanc
SRR11091430	Vitis vinifera	berry	veraison	Jingzaojing	RNA-Seq	PRJNA606274	SAMN14112385	CORNELL UNIVERSITY	public	SRX7730251	Illumina HiSeq 2500	PAIRED	PolyA	TRANSCRIPTOMIC	Vitis vinifera	ILLUMINA	2020-06-18T00:00:00Z	Jingzaojing-Veraison	SRP249578	803827488	sra,run.zq,fastq	s3,ncbi,gs	s3.us-east-1,gs.US,ncbi.public	202	1270599998	2020-02-14T16:59:00Z	1	fruit	Jingzaojing
SRR8096798	Vitis vinifera	berry	veraison	Cabernet Sauvignon	RNA-Seq	PRJNA433195	SAMN08472471	UC DAVIS	public	SRX4923656	Illumina HiSeq 4000	SINGLE	cDNA	TRANSCRIPTOMIC	Vitis vinifera	ILLUMINA	2022-01-31T00:00:00Z	RNAseq_Veraison	SRP132320	806391217	run.zq,sra	s3,ncbi,gs	gs.US,ncbi.public,s3.us-east-1	101	2289614046	2018-10-23T13:39:00Z	1	berry	Cabernet Sauvignon
SRR13726365	Vitis vinifera	berry	veraison	Cabernet Franc	RNA-Seq	PRJNA701940	SAMN17926991	UC DAVIS	public	SRX10114160	Illumina HiSeq 4000	SINGLE	cDNA	TRANSCRIPTOMIC	Vitis vinifera	ILLUMINA	2021-11-15T00:00:00Z	43	SRP306764	807355399	fastq,run.zq,sra	gs,s3,ncbi	ncbi.public,s3.us-east-1,gs.US	100	2257651600	2021-02-16T21:23:00Z	1	Berry	Cabernet Franc
SRR13726347	Vitis vinifera	berry	harvest	Cabernet Franc	RNA-Seq	PRJNA701940	SAMN17927008	UC DAVIS	public	SRX10114178	Illumina HiSeq 4000	SINGLE	cDNA	TRANSCRIPTOMIC	Vitis vinifera	ILLUMINA	2021-11-15T00:00:00Z	60	SRP306764	809567964	sra,fastq,run.zq	s3,ncbi,gs	ncbi.public,gs.US,s3.us-east-1	100	2282569851	2021-02-16T21:23:00Z	1	Berry	Cabernet Franc
SRR13726278	Vitis vinifera	berry		Cabernet Franc	RNA-Seq	PRJNA701940	SAMN17926961	UC DAVIS	public	SRX10114247	Illumina HiSeq 4000	SINGLE	cDNA	TRANSCRIPTOMIC	Vitis vinifera	ILLUMINA	2021-11-15T00:00:00Z	13	SRP306764	809618140	run.zq,sra,fastq	ncbi,s3,gs	s3.us-east-1,ncbi.public,gs.US	94	2232318394	2021-02-16T21:13:00Z	1	Berry	Cabernet Franc
SRR11091447		berry			RNA-Seq	PRJNA606274	SAMN14112377	CORNELL UNIVERSITY	public	SRX7730234	Illumina HiSeq 2500	PAIRED	PolyA	TRANSCRIPTOMIC	Vitis hybrid cultivar	ILLUMINA	2020-06-18T00:00:00Z	Concord-Fruit	SRP249578	809688898	fastq,sra,run.zq	ncbi,s3,gs	s3.us-east-1,ncbi.public,gs.US	202	1268791896	2020-02-14T17:03:00Z	1	fruit	Concord
ERR4606212	Vitis vinifera	berry	flowering	Pinot Noir	RNA-Seq	PRJEB39263	SAMEA7324980	CENTER FOR BIOTECHNOLOGY, BIELEFELD UNIVERSITY	public	ERX4538341	Illumina HiSeq 1500	SINGLE	cDNA	TRANSCRIPTOMIC	Vitis vinifera	ILLUMINA	2021-03-24T00:00:00Z	SAMEA7324980	ERP122759	811402865	run.zq,fastq,sra	s3,gs,ncbi	s3.us-east-1,ncbi.public,gs.US	82	2115302996	2021-04-13T15:32:00Z	1
SRR19793089	Vitis vinifera	berry	budding	Sauvignon Blanc	RNA-Seq	PRJNA851974	SAMN29261604	DAFNAE, UNIVERSITY OF PADOVA	public	SRX15837078	Illumina HiSeq 2000	SINGLE	cDNA	TRANSCRIPTOMIC	Vitis vinifera	ILLUMINA	2023-01-06T00:00:00Z	GSM6261864	SRP383260	811548273	sra,run.zq,fastq	gs,ncbi,s3	s3.us-east-1,gs.US,ncbi.public	75	1926538191	2022-06-23T09:21:00Z	1	berry	Sauvignon Blanc
SRR13726294	Vitis vinifera	berry		Cabernet Franc	RNA-Seq	PRJNA701940	SAMN17927054	UC DAVIS	public	SRX10114231	Illumina HiSeq 4000	SINGLE	cDNA	TRANSCRIPTOMIC	Vitis vinifera	ILLUMINA	2021-11-15T00:00:00Z	106	SRP306764	813111095	fastq,sra,run.zq	s3,gs,ncbi	s3.us-east-1,ncbi.public,gs.US	101	2238587937	2021-02-16T21:19:00Z	1	Berry	Cabernet Franc
SRR13726349	Vitis vinifera	berry	harvest	Cabernet Franc	RNA-Seq	PRJNA701940	SAMN17927006	UC DAVIS	public	SRX10114176	Illumina HiSeq 4000	SINGLE	cDNA	TRANSCRIPTOMIC	Vitis vinifera	ILLUMINA	2021-11-15T00:00:00Z	58	SRP306764	817669300	sra,fastq,run.zq	s3,gs,ncbi	s3.us-east-1,ncbi.public,gs.US	92	2264103610	2021-02-16T21:22:00Z	1	Berry	Cabernet Franc
SRR13726346	Vitis vinifera	berry		Cabernet Franc	RNA-Seq	PRJNA701940	SAMN17926955	UC DAVIS	public	SRX10114179	Illumina HiSeq 4000	SINGLE	cDNA	TRANSCRIPTOMIC	Vitis vinifera	ILLUMINA	2021-11-15T00:00:00Z	7	SRP306764	820942420	sra,fastq,run.zq	ncbi,gs,s3	gs.US,ncbi.public,s3.us-east-1	94	2240887733	2021-02-16T21:22:00Z	1	Berry	Cabernet Franc
SRR13726250	Vitis vinifera	berry	fruit formation	Cabernet Franc	RNA-Seq	PRJNA701940	SAMN17927094	UC DAVIS	public	SRX10114275	Illumina HiSeq 4000	SINGLE	cDNA	TRANSCRIPTOMIC	Vitis vinifera	ILLUMINA	2021-11-15T00:00:00Z	146	SRP306764	821066514	sra,fastq,run.zq	gs,ncbi,s3	gs.US,ncbi.public,s3.us-east-1	93	2291272109	2021-02-16T21:12:00Z	1	Berry	Cabernet Franc
SRR19793099	Vitis vinifera	berry	budding	Sauvignon Blanc	RNA-Seq	PRJNA851974	SAMN29261614	DAFNAE, UNIVERSITY OF PADOVA	public	SRX15837068	Illumina HiSeq 2000	SINGLE	cDNA	TRANSCRIPTOMIC	Vitis vinifera	ILLUMINA	2023-01-06T00:00:00Z	GSM6261854	SRP383260	821173143	fastq,run.zq,sra	s3,gs,ncbi	s3.us-east-1,ncbi.public,gs.US	74	1932085748	2022-06-23T09:23:00Z	1	berry	Sauvignon Blanc
SRR21996681	Vitis vinifera	berry	harvest	Syrah	RNA-Seq	PRJNA892716	SAMN31394112	THE UNIVERSITY OF ADELAIDE	public	SRX17979148	Illumina HiSeq 2500	SINGLE	unspecified	TRANSCRIPTOMIC	Vitis vinifera	ILLUMINA	2023-12-31T00:00:00Z	4_Sh_S1_C9P2AANXX_TGACCA_L003_R1	SRP403810	822127482	sra,fastq,run.zq	gs,ncbi,s3	gs.US,ncbi.public,s3.us-east-1	100	2041348300	2022-10-20T23:18:00Z	1	whole berries	Shiraz
SRR19793101	Vitis vinifera	berry	budding	Sauvignon Blanc	RNA-Seq	PRJNA851974	SAMN29261616	DAFNAE, UNIVERSITY OF PADOVA	public	SRX15837066	Illumina HiSeq 2000	SINGLE	cDNA	TRANSCRIPTOMIC	Vitis vinifera	ILLUMINA	2023-01-06T00:00:00Z	GSM6261852	SRP383260	823347380	run.zq,sra,fastq	gs,ncbi,s3	gs.US,s3.us-east-1,ncbi.public	75	1961585979	2022-06-23T09:20:00Z	1	berry	Sauvignon Blanc
SRR10617590	Vitis vinifera	berry		Chasselas	RNA-Seq	PRJNA594635	SAMN13525336	HES-SO UNIVERSITY OF APPLIED SCIENCES AND ARTS WESTERN SWITZERLAND	public	SRX7296759	NextSeq 550	SINGLE	other	TRANSCRIPTOMIC	Vitis vinifera	ILLUMINA	2019-12-11T00:00:00Z	7615_ID948_6_S15_L001_R1_001	SRP235464	823928735	sra,run.zq,fastq	s3,gs,ncbi	ncbi.public,s3.us-east-1,gs.US	75	1942012425	2019-12-10T12:24:00Z	1	berry	Chasselas
SRR10135316	Vitis vinifera;Vitis labrusca	berry	flowering		RNA-Seq	PRJNA565689	SAMN12758669	INSTITUTE OF BOTANY, THE CHINESE ACADEMY OF SCIENCE	public	SRX6863357	Illumina NovaSeq 6000	PAIRED	RANDOM PCR	TRANSCRIPTOMIC	Vitis labrusca x Vitis vinifera	ILLUMINA	2020-10-01T00:00:00Z	L18FS_2	SRP222156	826423127	fastq,run.zq,sra	ncbi,s3,gs	s3.us-east-1,gs.US,ncbi.public	200	1271604000	2019-09-19T17:20:00Z	1	Berry	Roudingxiang
SRR13726281	Vitis vinifera	berry	fruit formation	Cabernet Franc	RNA-Seq	PRJNA701940	SAMN17927066	UC DAVIS	public	SRX10114244	Illumina HiSeq 4000	SINGLE	cDNA	TRANSCRIPTOMIC	Vitis vinifera	ILLUMINA	2021-11-15T00:00:00Z	118	SRP306764	827579425	fastq,run.zq,sra	gs,ncbi,s3	ncbi.public,s3.us-east-1,gs.US	101	2316429142	2021-02-16T21:19:00Z	1	Berry	Cabernet Franc
SRR19793078	Vitis vinifera	berry	budding	Sauvignon Blanc	RNA-Seq	PRJNA851974	SAMN29261593	DAFNAE, UNIVERSITY OF PADOVA	public	SRX15837089	Illumina HiSeq 2000	SINGLE	cDNA	TRANSCRIPTOMIC	Vitis vinifera	ILLUMINA	2023-01-06T00:00:00Z	GSM6261875	SRP383260	827920652	fastq,run.zq,sra	ncbi,gs,s3	ncbi.public,s3.us-east-1,gs.US	75	1962592589	2022-06-23T09:16:00Z	1	berry	Sauvignon Blanc
SRR3190684	Vitis vinifera	berry		Tocai	RNA-Seq	PRJNA313234	SAMN04517378	UNIVERSITY OF BRITISH COLUMBIA	public	SRX1602216	Illumina HiSeq 2000	SINGLE	PolyA	TRANSCRIPTOMIC	Vitis vinifera	ILLUMINA	2016-03-12T00:00:00Z	141 93daa C repbio1	SRP070855	828893284	sra,fastq,run.zq	s3,gs,ncbi	s3.us-east-1,gs.US,ncbi.public	50	1174104000	2016-02-27T19:08:00Z	1	Whole berry	Tocai friulano
SRR19793093	Vitis vinifera	berry	budding	Sauvignon Blanc	RNA-Seq	PRJNA851974	SAMN29261608	DAFNAE, UNIVERSITY OF PADOVA	public	SRX15837074	Illumina HiSeq 2000	SINGLE	cDNA	TRANSCRIPTOMIC	Vitis vinifera	ILLUMINA	2023-01-06T00:00:00Z	GSM6261860	SRP383260	829056184	sra,fastq,run.zq	s3,gs,ncbi	ncbi.public,s3.us-east-1,gs.US	75	1948576367	2022-06-23T09:21:00Z	1	berry	Sauvignon Blanc
SRR13726465	Vitis vinifera	berry	fruit formation	Cabernet Franc	RNA-Seq	PRJNA701940	SAMN17927247	UC DAVIS	public	SRX10114444	Illumina HiSeq 4000	SINGLE	cDNA	TRANSCRIPTOMIC	Vitis vinifera	ILLUMINA	2021-11-15T00:00:00Z	299	SRP306764	831054193	run.zq,sra,fastq	ncbi,s3,gs	s3.us-east-1,gs.US,ncbi.public	101	2260771274	2021-02-16T21:29:00Z	1	Berry	Cabernet Franc
SRR357530	Vitis vinifera	berry		microvine	RNA-Seq	PRJNA149155	SAMN00744191	GEO	public	SRX103021	Illumina Genome Analyzer II	SINGLE	cDNA	TRANSCRIPTOMIC	Vitis vinifera	ILLUMINA	2018-11-23T00:00:00Z	GSM822462	SRP009081	831873308	fastq,run.zq,sra	gs,ncbi,s3	gs.US,ncbi.public,s3.us-east-1	65	1687993125	2012-01-21T08:34:00Z	3	deseeded berries	L1 microvine	GSM822462
SRR1175771	Vitis vinifera	berry			RNA-Seq	PRJNA239278	SAMN02650982	CHINA AGRICULTURAL UNIVERSITY	public	SRX475505	Illumina HiSeq 2000	SINGLE	PolyA	TRANSCRIPTOMIC	Vitis vinifera	ILLUMINA	2015-07-22T00:00:00Z	1DAT-Control	SRP038904	832359163	fastq,sra	gs,ncbi,s3	gs.US,s3.us-east-1,ncbi.public	49	1304959229	2015-12-10T12:31:00Z	2	Berry	Vitis vinifera L. cv. Centennial Seedless
SRR10135167	Vitis vinifera	berry	veraison	Jingzaojing	RNA-Seq	PRJNA565689	SAMN12758804	INSTITUTE OF BOTANY, THE CHINESE ACADEMY OF SCIENCE	public	SRX6863506	Illumina NovaSeq 6000	PAIRED	RANDOM PCR	TRANSCRIPTOMIC	Vitis vinifera	ILLUMINA	2020-10-01T00:00:00Z	V04V_2	SRP222156	834782063	sra,run.zq,fastq	gs,ncbi,s3	gs.US,ncbi.public,s3.us-east-1	202	1188872212	2019-09-19T14:35:00Z	1	Berry	Jingzaojing
SRR19793076	Vitis vinifera	berry	budding	Sauvignon Blanc	RNA-Seq	PRJNA851974	SAMN29261591	DAFNAE, UNIVERSITY OF PADOVA	public	SRX15837091	Illumina HiSeq 2000	SINGLE	cDNA	TRANSCRIPTOMIC	Vitis vinifera	ILLUMINA	2023-01-06T00:00:00Z	GSM6261877	SRP383260	835805244	run.zq,sra,fastq	ncbi,s3,gs	gs.US,s3.us-east-1,ncbi.public	75	1973136814	2022-06-23T09:21:00Z	1	berry	Sauvignon Blanc
SRR19793077	Vitis vinifera	berry	budding	Sauvignon Blanc	RNA-Seq	PRJNA851974	SAMN29261592	DAFNAE, UNIVERSITY OF PADOVA	public	SRX15837090	Illumina HiSeq 2000	SINGLE	cDNA	TRANSCRIPTOMIC	Vitis vinifera	ILLUMINA	2023-01-06T00:00:00Z	GSM6261876	SRP383260	835880687	fastq,sra,run.zq	s3,ncbi,gs	s3.us-east-1,ncbi.public,gs.US	75	1965127879	2022-06-23T09:22:00Z	1	berry	Sauvignon Blanc
ERR4605977	Vitis vinifera	berry	flowering	Pinot Noir	RNA-Seq	PRJEB39263	SAMEA7324980	CENTER FOR BIOTECHNOLOGY, BIELEFELD UNIVERSITY	public	ERX4538106	Illumina HiSeq 1500	SINGLE	cDNA	TRANSCRIPTOMIC	Vitis vinifera	ILLUMINA	2021-03-24T00:00:00Z	SAMEA7324980	ERP122759	836211825	fastq,run.zq,sra	s3,gs,ncbi	gs.US,s3.us-east-1,ncbi.public	82	2256460666	2021-04-13T15:29:00Z	1
SRR11091416	Vitis vinifera	berry		Xiangfei	RNA-Seq	PRJNA606274	SAMN14112389	CORNELL UNIVERSITY	public	SRX7730265	Illumina HiSeq 2500	PAIRED	PolyA	TRANSCRIPTOMIC	Vitis vinifera	ILLUMINA	2020-06-18T00:00:00Z	Xiangfei-fruitset	SRP249578	837099785	run.zq,fastq,sra	s3,ncbi,gs	gs.US,ncbi.public,s3.us-east-1	202	1375671510	2020-02-14T16:54:00Z	1	fruit	Xiangfei
SRR10135127	Vitis vinifera	berry	veraison		RNA-Seq	PRJNA565689	SAMN12758840	INSTITUTE OF BOTANY, THE CHINESE ACADEMY OF SCIENCE	public	SRX6863546	Illumina NovaSeq 6000	PAIRED	RANDOM PCR	TRANSCRIPTOMIC	Vitis vinifera	ILLUMINA	2020-10-01T00:00:00Z	V03V_3	SRP222156	837480866	sra,fastq,run.zq	ncbi,s3,gs	s3.us-east-1,gs.US,ncbi.public	202	1116867898	2019-09-19T14:01:00Z	1	Berry	Jingxiu
SRR13726270	Vitis vinifera	berry	veraison	Cabernet Franc	RNA-Seq	PRJNA701940	SAMN17927076	UC DAVIS	public	SRX10114255	Illumina HiSeq 4000	SINGLE	cDNA	TRANSCRIPTOMIC	Vitis vinifera	ILLUMINA	2021-11-15T00:00:00Z	128	SRP306764	837530042	run.zq,sra,fastq	ncbi,gs,s3	s3.us-east-1,gs.US,ncbi.public	101	2355076287	2021-02-16T21:14:00Z	1	Berry	Cabernet Franc
SRR13726369	Vitis vinifera	berry		Cabernet Franc	RNA-Seq	PRJNA701940	SAMN17926988	UC DAVIS	public	SRX10114156	Illumina HiSeq 4000	SINGLE	cDNA	TRANSCRIPTOMIC	Vitis vinifera	ILLUMINA	2021-11-15T00:00:00Z	40	SRP306764	837633996	sra,fastq,run.zq	ncbi,gs,s3	gs.US,s3.us-east-1,ncbi.public	100	2358900016	2021-02-16T21:24:00Z	1	Berry	Cabernet Franc
SRR19793098	Vitis vinifera	berry	budding	Sauvignon Blanc	RNA-Seq	PRJNA851974	SAMN29261613	DAFNAE, UNIVERSITY OF PADOVA	public	SRX15837069	Illumina HiSeq 2000	SINGLE	cDNA	TRANSCRIPTOMIC	Vitis vinifera	ILLUMINA	2023-01-06T00:00:00Z	GSM6261855	SRP383260	838392225	run.zq,sra,fastq	gs,ncbi,s3	gs.US,s3.us-east-1,ncbi.public	74	1968332876	2022-06-23T09:22:00Z	1	berry	Sauvignon Blanc
SRR13726339	Vitis vinifera	berry		Cabernet Franc	RNA-Seq	PRJNA701940	SAMN17927015	UC DAVIS	public	SRX10114186	Illumina HiSeq 4000	SINGLE	cDNA	TRANSCRIPTOMIC	Vitis vinifera	ILLUMINA	2021-11-15T00:00:00Z	67	SRP306764	838760545	sra,fastq,run.zq	ncbi,gs,s3	s3.us-east-1,ncbi.public,gs.US	100	2379018511	2021-02-16T21:21:00Z	1	Berry	Cabernet Franc
SRR13726440	Vitis vinifera	berry	veraison	Cabernet Franc	RNA-Seq	PRJNA701940	SAMN17926981	UC DAVIS	public	SRX10114469	Illumina HiSeq 4000	SINGLE	cDNA	TRANSCRIPTOMIC	Vitis vinifera	ILLUMINA	2021-11-15T00:00:00Z	33	SRP306764	841722737	sra,fastq,run.zq	ncbi,gs,s3	s3.us-east-1,gs.US,ncbi.public	100	2392795890	2021-02-16T21:27:00Z	1	Berry	Cabernet Franc
SRR357528	Vitis vinifera	berry		microvine	RNA-Seq	PRJNA149155	SAMN00744189	GEO	public	SRX103019	Illumina Genome Analyzer II	SINGLE	cDNA	TRANSCRIPTOMIC	Vitis vinifera	ILLUMINA	2018-11-23T00:00:00Z	GSM822460	SRP009081	841913204	fastq,run.zq,sra	gs,ncbi,s3	gs.US,ncbi.public,s3.us-east-1	65	1794586560	2012-01-21T08:34:00Z	3	deseeded berries	L1 microvine	GSM822460
SRR19793081	Vitis vinifera	berry	budding	Sauvignon Blanc	RNA-Seq	PRJNA851974	SAMN29261596	DAFNAE, UNIVERSITY OF PADOVA	public	SRX15837086	Illumina HiSeq 2000	SINGLE	cDNA	TRANSCRIPTOMIC	Vitis vinifera	ILLUMINA	2023-01-06T00:00:00Z	GSM6261872	SRP383260	842133995	fastq,run.zq,sra	ncbi,s3,gs	gs.US,ncbi.public,s3.us-east-1	75	1986294446	2022-06-23T09:23:00Z	1	berry	Sauvignon Blanc
SRR13726286	Vitis vinifera	berry	harvest	Cabernet Franc	RNA-Seq	PRJNA701940	SAMN17927061	UC DAVIS	public	SRX10114239	Illumina HiSeq 4000	SINGLE	cDNA	TRANSCRIPTOMIC	Vitis vinifera	ILLUMINA	2021-11-15T00:00:00Z	113	SRP306764	842471100	run.zq,fastq,sra	ncbi,s3,gs	gs.US,ncbi.public,s3.us-east-1	94	2323773395	2021-02-16T21:20:00Z	1	Berry	Cabernet Franc
SRR6678847	Vitis vinifera	berry	harvest	Cabernet Sauvignon	RNA-Seq	PRJNA433195	SAMN08472473	UC DAVIS	public	SRX3655199	Illumina HiSeq 4000	PAIRED	cDNA	TRANSCRIPTOMIC	Vitis vinifera	ILLUMINA	2018-03-13T00:00:00Z	RNAseq_Harvest	SRP132320	843028320	run.zq,fastq,sra	ncbi,gs,s3	gs.US,s3.us-east-1,ncbi.public	200	2164023400	2018-02-06T21:46:00Z	1	berry	Cabernet Sauvignon
SRR13726283	Vitis vinifera	berry		Cabernet Franc	RNA-Seq	PRJNA701940	SAMN17927064	UC DAVIS	public	SRX10114242	Illumina HiSeq 4000	SINGLE	cDNA	TRANSCRIPTOMIC	Vitis vinifera	ILLUMINA	2021-11-15T00:00:00Z	116	SRP306764	844205547	sra,run.zq,fastq	ncbi,s3,gs	gs.US,s3.us-east-1,ncbi.public	101	2358707843	2021-02-16T21:21:00Z	1	Berry	Cabernet Franc
SRR10135386	Vitis vinifera;Vitis pseudoreticulata	berry	flowering		RNA-Seq	PRJNA565689	SAMN12758606	INSTITUTE OF BOTANY, THE CHINESE ACADEMY OF SCIENCE	public	SRX6863287	Illumina NovaSeq 6000	PAIRED	RANDOM PCR	TRANSCRIPTOMIC	Vitis pseudoreticulata x Vitis vinifera	ILLUMINA	2020-10-01T00:00:00Z	H08R_1	SRP222156	844230396	run.zq,fastq,sra	s3,gs,ncbi	ncbi.public,gs.US,s3.us-east-1	202	1177526276	2019-09-19T19:08:00Z	1	Berry	Huajia No.8
[truncated: 9,735 more rows]
