# Supplementary material for: Reduced stomatal density improves water-use efficiency in grapevine under climate scenarios of decreased water availability
Source: Plant Cell Rep. 2025 Aug 7;44(9):195. doi: 10.1007/s00299-025-03577-9 (PMC12331838; doi:10.1007/s00299-025-03577-9)
Supplement: Supplementary file 3 — Supplementary file3 (XLSX 87 KB) Fig. S1 Area of leaves used for VviEPFL9-1 and VviEPFL9-2 expression analysis (Fig. 1). Fig. S2 Qualitative PCR check of ‘Sugraone’ epfl9-1 and epfl9-2 mutant lines independency. Fig. S3 Allele plot of the target site in loss-of-function mutants of ‘Syrah’ (Sy) and ‘Kober 5BB’ (Ko) according to the analysis of the Illumina sequencing by CRISPResso2. Fig. S4 Stem water potential of ‘Sugraone’ plants subjected to water stress experiment 1. Fig. S5 Plant height during water stress experiment 2. Fig. S6 Temperatures and irrigation schedules of water stress experiment 2. Table S1 Primers used in the PCR reactions for different applications. Table S2 Metadata associated with the transcriptomic public Illumina-based transcriptomic runs reanalysed and graphed in Fig. 1g.Table S3 Metadata associated with the transcriptomic public Illumina-based transcriptomic runs reanalysed and graphed in Fig. 2g,h. Table S4 Molecular characterization of edited plants of Vitis vinifera cv. ‘Sugraone’ and ‘Syrah’ and of the rootstock ‘Kober 5BB’ (Vitis berlandieri x Vitis riparia). Table S5 Plants used in water stress experiment 2 [file 299_2025_3577_MOESM3_ESM.xlsx]

## Sheet: Sheet1
Run	Assay Type	Plataforma	Bases	BioProject	Desarrollo	TIME (days)	Treatment	Tissue	BioSample	Organismo	Cultivar	Details	Details 2	DOI articulo	Response
SRR8507913	RNA-Seq	ILLUMINA	903740928	PRJNA516950	NA	14	Control	Leaf	SAMN10817259	Vitis riparia	Riparia Gloire	Week 2 REP 1	No experimental details	10.1186/s12870-019-2012-7	very sensitive to drought
SRR8507914	RNA-Seq	ILLUMINA	907477924	PRJNA516950	NA	14	Control	Leaf	SAMN10817260	Vitis riparia	Riparia Gloire	Week 2 REP 2	No experimental details	10.1186/s12870-019-2012-7	very sensitive to drought
SRR8507915	RNA-Seq	ILLUMINA	818812752	PRJNA516950	NA	14	Control	Leaf	SAMN10817261	Vitis riparia	Riparia Gloire	Week 2 REP 3	No experimental details	10.1186/s12870-019-2012-7	very sensitive to drought
SRR8507920	RNA-Seq	ILLUMINA	794100592	PRJNA516950	NA	14	Control	Leaf	SAMN10817262	Vitis riparia	Riparia Gloire	Week 2 REP 4	No experimental details	10.1186/s12870-019-2012-7	very sensitive to drought
SRR8507921	RNA-Seq	ILLUMINA	1068991224	PRJNA516950	NA	14	Drought	Leaf	SAMN10817263	Vitis riparia	Riparia Gloire	Week 2 REP 1	No experimental details	10.1186/s12870-019-2012-7	very sensitive to drought
SRR8507922	RNA-Seq	ILLUMINA	652159724	PRJNA516950	NA	14	Control	Leaf	SAMN10817305	Vitis vinifera x Vitis girdiana	NN	Week 2 REP 1	No experimental details	10.1186/s12870-019-2012-7	NN
SRR8507924	RNA-Seq	ILLUMINA	671022468	PRJNA516950	NA	7	Control	Root	SAMN10817387	Vitis vinifera x Vitis girdiana	NN	Week 1 REP 2	No experimental details	10.1186/s12870-019-2012-7	NN
SRR8507925	RNA-Seq	ILLUMINA	689898740	PRJNA516950	NA	7	Control	Root	SAMN10817386	Vitis vinifera x Vitis girdiana	NN	Week 1 REP 1	No experimental details	10.1186/s12870-019-2012-7	NN
SRR8507928	RNA-Seq	ILLUMINA	361572584	PRJNA516950	NA	7	Drought	Root	SAMN10817391	Vitis vinifera x Vitis girdiana	NN	Week 1 REP 3	No experimental details	10.1186/s12870-019-2012-7	NN
SRR8507929	RNA-Seq	ILLUMINA	616948468	PRJNA516950	NA	7	Drought	Root	SAMN10817390	Vitis vinifera x Vitis girdiana	NN	Week 1 REP 2	No experimental details	10.1186/s12870-019-2012-7	NN
SRR8507930	RNA-Seq	ILLUMINA	705325372	PRJNA516950	NA	7	Drought	Root	SAMN10817389	Vitis vinifera x Vitis girdiana	NN	Week 1 REP 1	No experimental details	10.1186/s12870-019-2012-7	NN
SRR8507931	RNA-Seq	ILLUMINA	650991300	PRJNA516950	NA	7	Control	Root	SAMN10817388	Vitis vinifera x Vitis girdiana	NN	Week 1 REP 3	No experimental details	10.1186/s12870-019-2012-7	NN
SRR8507934	RNA-Seq	ILLUMINA	839935964	PRJNA516950	NA	14	Control	Leaf	SAMN10817309	Vitis vinifera x Vitis girdiana	NN	Week 2 REP 5	No experimental details	10.1186/s12870-019-2012-7	NN
SRR8507935	RNA-Seq	ILLUMINA	1964080996	PRJNA516950	NA	7	Control	Leaf	SAMN10817226	Vitis vinifera	Cabernet Sauvignon	Week 1 REP 3	No experimental details	10.1186/s12870-019-2012-7	low vulnerability of Xylem embolism
SRR8507936	RNA-Seq	ILLUMINA	556372440	PRJNA516950	NA	7	Control	Leaf	SAMN10817227	Vitis vinifera	Cabernet Sauvignon	Week 1 REP 4	No experimental details	10.1186/s12870-019-2012-7	low vulnerability of Xylem embolism
SRR8507937	RNA-Seq	ILLUMINA	628718056	PRJNA516950	NA	7	Control	Leaf	SAMN10817224	Vitis vinifera	Cabernet Sauvignon	Week 1 REP 1	No experimental details	10.1186/s12870-019-2012-7	low vulnerability of Xylem embolism
SRR8507938	RNA-Seq	ILLUMINA	643111924	PRJNA516950	NA	7	Control	Leaf	SAMN10817225	Vitis vinifera	Cabernet Sauvignon	Week 1 REP 2	No experimental details	10.1186/s12870-019-2012-7	low vulnerability of Xylem embolism
SRR8507939	RNA-Seq	ILLUMINA	206486376	PRJNA516950	NA	7	Drought	Leaf	SAMN10817230	Vitis vinifera	Cabernet Sauvignon	Week 1 REP 2	No experimental details	10.1186/s12870-019-2012-7	low vulnerability of Xylem embolism
SRR8507940	RNA-Seq	ILLUMINA	834388724	PRJNA516950	NA	7	Drought	Leaf	SAMN10817231	Vitis vinifera	Cabernet Sauvignon	Week 1 REP 3	No experimental details	10.1186/s12870-019-2012-7	low vulnerability of Xylem embolism
SRR8507941	RNA-Seq	ILLUMINA	1944142624	PRJNA516950	NA	7	Control	Leaf	SAMN10817228	Vitis vinifera	Cabernet Sauvignon	Week 1 REP 5	No experimental details	10.1186/s12870-019-2012-7	low vulnerability of Xylem embolism
SRR8507942	RNA-Seq	ILLUMINA	725378656	PRJNA516950	NA	7	Drought	Leaf	SAMN10817229	Vitis vinifera	Cabernet Sauvignon	Week 1 REP 1	No experimental details	10.1186/s12870-019-2012-7	low vulnerability of Xylem embolism
SRR8507943	RNA-Seq	ILLUMINA	265736660	PRJNA516950	NA	14	Drought	Leaf	SAMN10817311	Vitis vinifera x Vitis girdiana	NN	Week 2 REP 2	No experimental details	10.1186/s12870-019-2012-7	NN
SRR8507944	RNA-Seq	ILLUMINA	1626033908	PRJNA516950	NA	7	Drought	Leaf	SAMN10817232	Vitis vinifera	Cabernet Sauvignon	Week 1 REP 4	No experimental details	10.1186/s12870-019-2012-7	low vulnerability of Xylem embolism
SRR8507946	RNA-Seq	ILLUMINA	595984552	PRJNA516950	NA	14	Drought	Leaf	SAMN10817310	Vitis vinifera x Vitis girdiana	NN	Week 2 REP 1	No experimental details	10.1186/s12870-019-2012-7	NN
SRR8507947	RNA-Seq	ILLUMINA	616378088	PRJNA516950	NA	14	Drought	Leaf	SAMN10817313	Vitis vinifera x Vitis girdiana	NN	Week 2 REP 4	No experimental details	10.1186/s12870-019-2012-7	NN
SRR8507948	RNA-Seq	ILLUMINA	638769208	PRJNA516950	NA	14	Drought	Leaf	SAMN10817312	Vitis vinifera x Vitis girdiana	NN	Week 2 REP 3	No experimental details	10.1186/s12870-019-2012-7	NN
SRR8507951	RNA-Seq	ILLUMINA	592787764	PRJNA516950	NA	14	Drought	Root	SAMN10817380	Vitis x champinii	Ramsey	Week 2 REP 3	No experimental details	10.1186/s12870-019-2012-7	NN
SRR8507952	RNA-Seq	ILLUMINA	577359840	PRJNA516950	NA	14	Drought	Root	SAMN10817381	Vitis x champinii	Ramsey	Week 2 REP 4	No experimental details	10.1186/s12870-019-2012-7	NN
SRR8507953	RNA-Seq	ILLUMINA	653914564	PRJNA516950	NA	14	Drought	Root	SAMN10817378	Vitis x champinii	Ramsey	Week 2 REP 1	No experimental details	10.1186/s12870-019-2012-7	NN
SRR8507954	RNA-Seq	ILLUMINA	443268556	PRJNA516950	NA	14	Drought	Root	SAMN10817379	Vitis x champinii	Ramsey	Week 2 REP 2	No experimental details	10.1186/s12870-019-2012-7	NN
SRR8507955	RNA-Seq	ILLUMINA	599094928	PRJNA516950	NA	14	Control	Root	SAMN10817376	Vitis x champinii	Ramsey	Week 2 REP 2	No experimental details	10.1186/s12870-019-2012-7	NN
SRR8507956	RNA-Seq	ILLUMINA	950826424	PRJNA516950	NA	14	Control	Root	SAMN10817377	Vitis x champinii	Ramsey	Week 2 REP 3	No experimental details	10.1186/s12870-019-2012-7	NN
SRR8507958	RNA-Seq	ILLUMINA	686995388	PRJNA516950	NA	14	Control	Root	SAMN10817375	Vitis x champinii	Ramsey	Week 2 REP 1	No experimental details	10.1186/s12870-019-2012-7	NN
SRR8507959	RNA-Seq	ILLUMINA	954849180	PRJNA516950	NA	7	Control	Leaf	SAMN10817294	Vitis vinifera x Vitis girdiana	NN	Week 1 REP 1	No experimental details	10.1186/s12870-019-2012-7	NN
SRR8507960	RNA-Seq	ILLUMINA	639220876	PRJNA516950	NA	7	Control	Leaf	SAMN10817295	Vitis vinifera x Vitis girdiana	NN	Week 1 REP 2	No experimental details	10.1186/s12870-019-2012-7	NN
SRR8507961	RNA-Seq	ILLUMINA	767632224	PRJNA516950	NA	7	Control	Leaf	SAMN10817296	Vitis vinifera x Vitis girdiana	NN	Week 1 REP 3	No experimental details	10.1186/s12870-019-2012-7	NN
SRR8507962	RNA-Seq	ILLUMINA	669825696	PRJNA516950	NA	7	Control	Root	SAMN10817320	Vitis vinifera	Cabernet Sauvignon	Week 1 REP 4	No experimental details	10.1186/s12870-019-2012-7	low vulnerability of Xylem embolism
SRR8507963	RNA-Seq	ILLUMINA	742206044	PRJNA516950	NA	7	Control	Leaf	SAMN10817297	Vitis vinifera x Vitis girdiana	NN	Week 1 REP 4	No experimental details	10.1186/s12870-019-2012-7	NN
SRR8507964	RNA-Seq	ILLUMINA	806743724	PRJNA516950	NA	7	Drought	Leaf	SAMN10817298	Vitis vinifera x Vitis girdiana	NN	Week 1 REP 1	No experimental details	10.1186/s12870-019-2012-7	NN
SRR8507966	RNA-Seq	ILLUMINA	670535688	PRJNA516950	NA	14	Control	Leaf	SAMN10817237	Vitis vinifera	Cabernet Sauvignon	Week 2 REP 1	No experimental details	10.1186/s12870-019-2012-7	low vulnerability of Xylem embolism
SRR8507969	RNA-Seq	ILLUMINA	630035592	PRJNA516950	NA	14	Control	Leaf	SAMN10817240	Vitis vinifera	Cabernet Sauvignon	Week 2 REP 4	No experimental details	10.1186/s12870-019-2012-7	low vulnerability of Xylem embolism
SRR8507970	RNA-Seq	ILLUMINA	1043543612	PRJNA516950	NA	14	Control	Leaf	SAMN10817241	Vitis vinifera	Cabernet Sauvignon	Week 2 REP 5	No experimental details	10.1186/s12870-019-2012-7	low vulnerability of Xylem embolism
SRR8507971	RNA-Seq	ILLUMINA	829117592	PRJNA516950	NA	14	Control	Leaf	SAMN10817238	Vitis vinifera	Cabernet Sauvignon	Week 2 REP 2	No experimental details	10.1186/s12870-019-2012-7	low vulnerability of Xylem embolism
SRR8507972	RNA-Seq	ILLUMINA	1015037608	PRJNA516950	NA	14	Control	Leaf	SAMN10817239	Vitis vinifera	Cabernet Sauvignon	Week 2 REP 3	No experimental details	10.1186/s12870-019-2012-7	low vulnerability of Xylem embolism
SRR8507973	RNA-Seq	ILLUMINA	924672620	PRJNA516950	NA	7	Drought	Leaf	SAMN10817300	Vitis vinifera x Vitis girdiana	NN	Week 1 REP 3	No experimental details	10.1186/s12870-019-2012-7	NN
SRR8507974	RNA-Seq	ILLUMINA	898658884	PRJNA516950	NA	14	Drought	Leaf	SAMN10817242	Vitis vinifera	Cabernet Sauvignon	Week 2 REP 1	No experimental details	10.1186/s12870-019-2012-7	low vulnerability of Xylem embolism
SRR8507975	RNA-Seq	ILLUMINA	783281080	PRJNA516950	NA	14	Drought	Leaf	SAMN10817243	Vitis vinifera	Cabernet Sauvignon	Week 2 REP 2	No experimental details	10.1186/s12870-019-2012-7	low vulnerability of Xylem embolism
SRR8507976	RNA-Seq	ILLUMINA	858835948	PRJNA516950	NA	7	Drought	Leaf	SAMN10817301	Vitis vinifera x Vitis girdiana	NN	Week 1 REP 4	No experimental details	10.1186/s12870-019-2012-7	NN
SRR8507977	RNA-Seq	ILLUMINA	627985720	PRJNA516950	NA	7	Drought	Root	SAMN10817322	Vitis vinifera	Cabernet Sauvignon	Week 1 REP 2	No experimental details	10.1186/s12870-019-2012-7	low vulnerability of Xylem embolism
SRR8507978	RNA-Seq	ILLUMINA	717189124	PRJNA516950	NA	7	Drought	Root	SAMN10817323	Vitis vinifera	Cabernet Sauvignon	Week 1 REP 3	No experimental details	10.1186/s12870-019-2012-7	low vulnerability of Xylem embolism
SRR8507981	RNA-Seq	ILLUMINA	741626696	PRJNA516950	NA	7	Drought	Root	SAMN10817369	Vitis x champinii	Ramsey	Week 1 REP 3	No experimental details	10.1186/s12870-019-2012-7	NN
SRR8507982	RNA-Seq	ILLUMINA	958108592	PRJNA516950	NA	7	Drought	Root	SAMN10817368	Vitis x champinii	Ramsey	Week 1 REP 2	No experimental details	10.1186/s12870-019-2012-7	NN
SRR8507984	RNA-Seq	ILLUMINA	673074924	PRJNA516950	NA	7	Drought	Root	SAMN10817370	Vitis x champinii	Ramsey	Week 1 REP 4	No experimental details	10.1186/s12870-019-2012-7	NN
SRR8507985	RNA-Seq	ILLUMINA	675112332	PRJNA516950	NA	7	Control	Root	SAMN10817365	Vitis x champinii	Ramsey	Week 1 REP 2	No experimental details	10.1186/s12870-019-2012-7	NN
SRR8507986	RNA-Seq	ILLUMINA	826376272	PRJNA516950	NA	7	Control	Root	SAMN10817364	Vitis x champinii	Ramsey	Week 1 REP 1	No experimental details	10.1186/s12870-019-2012-7	NN
SRR8507987	RNA-Seq	ILLUMINA	742137340	PRJNA516950	NA	7	Drought	Root	SAMN10817367	Vitis x champinii	Ramsey	Week 1 REP 1	No experimental details	10.1186/s12870-019-2012-7	NN
SRR8507988	RNA-Seq	ILLUMINA	651371832	PRJNA516950	NA	7	Control	Root	SAMN10817366	Vitis x champinii	Ramsey	Week 1 REP 3	No experimental details	10.1186/s12870-019-2012-7	NN
SRR8507989	RNA-Seq	ILLUMINA	688150208	PRJNA516950	NA	14	Control	Leaf	SAMN10817307	Vitis vinifera x Vitis girdiana	NN	Week 2 REP 3	No experimental details	10.1186/s12870-019-2012-7	NN
SRR8507990	RNA-Seq	ILLUMINA	590059136	PRJNA516950	NA	14	Control	Leaf	SAMN10817306	Vitis vinifera x Vitis girdiana	NN	Week 2 REP 2	No experimental details	10.1186/s12870-019-2012-7	NN
SRR8507991	RNA-Seq	ILLUMINA	852863792	PRJNA516950	NA	7	Drought	Leaf	SAMN10817299	Vitis vinifera x Vitis girdiana	NN	Week 1 Rep 2	No experimental details	10.1186/s12870-019-2012-7	NN
SRR8507995	RNA-Seq	ILLUMINA	704160824	PRJNA516950	NA	14	Drought	Leaf	SAMN10817288	Vitis x champinii	Ramsey	Week 2 REP 3	No experimental details	10.1186/s12870-019-2012-7	NN
SRR8507996	RNA-Seq	ILLUMINA	888466980	PRJNA516950	NA	14	Drought	Leaf	SAMN10817287	Vitis x champinii	Ramsey	Week 2 REP 2	No experimental details	10.1186/s12870-019-2012-7	NN
SRR8507997	RNA-Seq	ILLUMINA	966947240	PRJNA516950	NA	14	Drought	Leaf	SAMN10817286	Vitis x champinii	Ramsey	Week 2 REP 1	No experimental details	10.1186/s12870-019-2012-7	NN
SRR8507998	RNA-Seq	ILLUMINA	653464492	PRJNA516950	NA	14	Control	Leaf	SAMN10817285	Vitis x champinii	Ramsey	Week 2 REP 5	No experimental details	10.1186/s12870-019-2012-7	NN
SRR8507999	RNA-Seq	ILLUMINA	892265080	PRJNA516950	NA	14	Control	Leaf	SAMN10817284	Vitis x champinii	Ramsey	Week 2 REP 4	No experimental details	10.1186/s12870-019-2012-7	NN
SRR8508000	RNA-Seq	ILLUMINA	748532284	PRJNA516950	NA	14	Control	Root	SAMN10817354	Vitis riparia	Riparia Gloire	Week 2 REP 2	No experimental details	10.1186/s12870-019-2012-7	very sensitive to drought
SRR8508001	RNA-Seq	ILLUMINA	683178136	PRJNA516950	NA	14	Control	Root	SAMN10817355	Vitis riparia	Riparia Gloire	Week 2 REP 3	No experimental details	10.1186/s12870-019-2012-7	very sensitive to drought
SRR8508002	RNA-Seq	ILLUMINA	750909260	PRJNA516950	NA	14	Control	Root	SAMN10817356	Vitis riparia	Riparia Gloire	Week 2 REP 4	No experimental details	10.1186/s12870-019-2012-7	very sensitive to drought
SRR8508003	RNA-Seq	ILLUMINA	679213064	PRJNA516950	NA	14	Drought	Root	SAMN10817357	Vitis riparia	Riparia Gloire	Week 2 REP 1	No experimental details	10.1186/s12870-019-2012-7	very sensitive to drought
SRR8508004	RNA-Seq	ILLUMINA	696374016	PRJNA516950	NA	14	Drought	Root	SAMN10817358	Vitis riparia	Riparia Gloire	Week 2 REP 2	No experimental details	10.1186/s12870-019-2012-7	very sensitive to drought
SRR8508005	RNA-Seq	ILLUMINA	740535108	PRJNA516950	NA	14	Drought	Root	SAMN10817359	Vitis riparia	Riparia Gloire	Week 2 REP 3	No experimental details	10.1186/s12870-019-2012-7	very sensitive to drought
SRR8508010	RNA-Seq	ILLUMINA	847720416	PRJNA516950	NA	14	Control	Leaf	SAMN10817308	Vitis vinifera x Vitis girdiana	NN	Week 2 REP 4	No experimental details	10.1186/s12870-019-2012-7	NN
SRR8508015	RNA-Seq	ILLUMINA	735088644	PRJNA516950	NA	7	Drought	Root	SAMN10817347	Vitis riparia	Riparia Gloire	Week 1 REP 4	No experimental details	10.1186/s12870-019-2012-7	very sensitive to drought
SRR8508016	RNA-Seq	ILLUMINA	620354408	PRJNA516950	NA	7	Drought	Root	SAMN10817346	Vitis riparia	Riparia Gloire	Week 1 REP 3	No experimental details	10.1186/s12870-019-2012-7	very sensitive to drought
SRR8508017	RNA-Seq	ILLUMINA	1013467448	PRJNA516950	NA	7	Drought	Root	SAMN10817345	Vitis riparia	Riparia Gloire	Week 1 REP 2	No experimental details	10.1186/s12870-019-2012-7	very sensitive to drought
SRR8508018	RNA-Seq	ILLUMINA	693840936	PRJNA516950	NA	7	Drought	Root	SAMN10817344	Vitis riparia	Riparia Gloire	Week 1 REP 1	No experimental details	10.1186/s12870-019-2012-7	very sensitive to drought
SRR8508021	RNA-Seq	ILLUMINA	760343064	PRJNA516950	NA	14	Control	Root	SAMN10817353	Vitis riparia	Riparia Gloire	Week 2 REP 1	No experimental details	10.1186/s12870-019-2012-7	very sensitive to drought
SRR8508025	RNA-Seq	ILLUMINA	847350144	PRJNA516950	NA	7	Control	Leaf	SAMN10817273	Vitis x champinii	Ramsey	Week 1 REP 4	No experimental details	10.1186/s12870-019-2012-7	NN
SRR8508026	RNA-Seq	ILLUMINA	702258392	PRJNA516950	NA	7	Control	Leaf	SAMN10817272	Vitis x champinii	Ramsey	Week 1 REP 3	No experimental details	10.1186/s12870-019-2012-7	NN
SRR8508029	RNA-Seq	ILLUMINA	983633648	PRJNA516950	NA	7	Control	Leaf	SAMN10817271	Vitis x champinii	Ramsey	Week 1 REP 2	No experimental details	10.1186/s12870-019-2012-7	NN
SRR8508030	RNA-Seq	ILLUMINA	978285376	PRJNA516950	NA	7	Control	Leaf	SAMN10817270	Vitis x champinii	Ramsey	Week 1 REP 1	No experimental details	10.1186/s12870-019-2012-7	NN
SRR8508031	RNA-Seq	ILLUMINA	954911196	PRJNA516950	NA	14	Drought	Leaf	SAMN10817265	Vitis riparia	Riparia Gloire	Week 2 REP 3	No experimental details	10.1186/s12870-019-2012-7	very sensitive to drought
SRR8508032	RNA-Seq	ILLUMINA	1273941716	PRJNA516950	NA	14	Drought	Leaf	SAMN10817264	Vitis riparia	Riparia Gloire	Week 2 REP 2	No experimental details	10.1186/s12870-019-2012-7	very sensitive to drought
SRR8508035	RNA-Seq	ILLUMINA	688131284	PRJNA516950	NA	14	Drought	Root	SAMN10817336	Vitis vinifera	Cabernet Sauvignon	Week 2 REP 5	No experimental details	10.1186/s12870-019-2012-7	low vulnerability of Xylem embolism
SRR8508037	RNA-Seq	ILLUMINA	654316680	PRJNA516950	NA	14	Drought	Root	SAMN10817334	Vitis vinifera	Cabernet Sauvignon	Week 2 Rep 3	No experimental details	10.1186/s12870-019-2012-7	low vulnerability of Xylem embolism
SRR8508038	RNA-Seq	ILLUMINA	620065608	PRJNA516950	NA	14	Drought	Root	SAMN10817335	Vitis vinifera	Cabernet Sauvignon	Week 2 REP 4	No experimental details	10.1186/s12870-019-2012-7	low vulnerability of Xylem embolism
SRR8508043	RNA-Seq	ILLUMINA	730004700	PRJNA516950	NA	7	Control	Root	SAMN10817342	Vitis riparia	Riparia Gloire	Week 1 Rep 1	No experimental details	10.1186/s12870-019-2012-7	very sensitive to drought
SRR8508044	RNA-Seq	ILLUMINA	750942396	PRJNA516950	NA	7	Control	Root	SAMN10817343	Vitis riparia	Riparia Gloire	Week 1 REP 2	No experimental details	10.1186/s12870-019-2012-7	very sensitive to drought
SRR8508045	RNA-Seq	ILLUMINA	783284880	PRJNA516950	NA	14	Control	Leaf	SAMN10817282	Vitis x champinii	Ramsey	Week 2 REP 2	No experimental details	10.1186/s12870-019-2012-7	NN
SRR8508046	RNA-Seq	ILLUMINA	866062484	PRJNA516950	NA	14	Control	Leaf	SAMN10817283	Vitis x champinii	Ramsey	Week 2 REP 3	No experimental details	10.1186/s12870-019-2012-7	NN
SRR8508048	RNA-Seq	ILLUMINA	898763612	PRJNA516950	NA	14	Control	Leaf	SAMN10817281	Vitis x champinii	Ramsey	Week 2 REP 1	No experimental details	10.1186/s12870-019-2012-7	NN
SRR8508051	RNA-Seq	ILLUMINA	700249408	PRJNA516950	NA	7	Drought	Leaf	SAMN10817276	Vitis x champinii	Ramsey	Week 1 REP 3	No experimental details	10.1186/s12870-019-2012-7	NN
SRR8508053	RNA-Seq	ILLUMINA	828373628	PRJNA516950	NA	7	Drought	Leaf	SAMN10817274	Vitis x champinii	Ramsey	Week 1 REP 1	No experimental details	10.1186/s12870-019-2012-7	NN
SRR8508054	RNA-Seq	ILLUMINA	788567412	PRJNA516950	NA	7	Drought	Leaf	SAMN10817275	Vitis x champinii	Ramsey	Week 1 REP 2	No experimental details	10.1186/s12870-019-2012-7	NN
SRR8508059	RNA-Seq	ILLUMINA	726113348	PRJNA516950	NA	14	Control	Root	SAMN10817329	Vitis vinifera	Cabernet Sauvignon	Week 2 REP 2	No experimental details	10.1186/s12870-019-2012-7	low vulnerability of Xylem embolism
SRR8508060	RNA-Seq	ILLUMINA	770820652	PRJNA516950	NA	14	Control	Root	SAMN10817328	Vitis vinifera	Cabernet Sauvignon	Week 2 REP 1	No experimental details	10.1186/s12870-019-2012-7	low vulnerability of Xylem embolism
SRR8508061	RNA-Seq	ILLUMINA	819649056	PRJNA516950	NA	14	Control	Root	SAMN10817331	Vitis vinifera	Cabernet Sauvignon	Week 2 REP 4	No experimental details	10.1186/s12870-019-2012-7	low vulnerability of Xylem embolism
SRR8508062	RNA-Seq	ILLUMINA	731290012	PRJNA516950	NA	14	Control	Root	SAMN10817330	Vitis vinifera	Cabernet Sauvignon	Week 2 REP 3	No experimental details	10.1186/s12870-019-2012-7	low vulnerability of Xylem embolism
SRR8508063	RNA-Seq	ILLUMINA	779885248	PRJNA516950	NA	14	Drought	Root	SAMN10817333	Vitis vinifera	Cabernet Sauvignon	Week 2 REP 2	No experimental details	10.1186/s12870-019-2012-7	low vulnerability of Xylem embolism
SRR8508064	RNA-Seq	ILLUMINA	750664312	PRJNA516950	NA	14	Drought	Root	SAMN10817332	Vitis vinifera	Cabernet Sauvignon	Week 2 REP 1	No experimental details	10.1186/s12870-019-2012-7	low vulnerability of Xylem embolism
SRR8508065	RNA-Seq	ILLUMINA	542313124	PRJNA516950	NA	7	Control	Root	SAMN10817317	Vitis vinifera	Cabernet Sauvignon	Week 1 REP 1	No experimental details	10.1186/s12870-019-2012-7	low vulnerability of Xylem embolism
SRR8508069	RNA-Seq	ILLUMINA	625838340	PRJNA516950	NA	14	Drought	Root	SAMN10817404	Vitis vinifera x Vitis girdiana	NN	Week 2 REP 3	No experimental details	10.1186/s12870-019-2012-7	NN
SRR8508074	RNA-Seq	ILLUMINA	583439688	PRJNA516950	NA	7	Drought	Root	SAMN10817321	Vitis vinifera	Cabernet Sauvignon	Week 1 REP 1	No experimental details	10.1186/s12870-019-2012-7	low vulnerability of Xylem embolism
SRR8508075	RNA-Seq	ILLUMINA	697712300	PRJNA516950	NA	7	Control	Root	SAMN10817318	Vitis vinifera	Cabernet Sauvignon	Week 1 REP 2	No experimental details	10.1186/s12870-019-2012-7	low vulnerability of Xylem embolism
SRR8508076	RNA-Seq	ILLUMINA	719043144	PRJNA516950	NA	7	Control	Root	SAMN10817319	Vitis vinifera	Cabernet Sauvignon	Week 1 REP 3	No experimental details	10.1186/s12870-019-2012-7	low vulnerability of Xylem embolism
SRR8508077	RNA-Seq	ILLUMINA	781463540	PRJNA516950	NA	7	Drought	Leaf	SAMN10817253	Vitis riparia	Riparia Gloire	Week 1 REP 3	No experimental details	10.1186/s12870-019-2012-7	very sensitive to drought
SRR8508078	RNA-Seq	ILLUMINA	653020652	PRJNA516950	NA	7	Drought	Leaf	SAMN10817252	Vitis riparia	Riparia Gloire	Week 1 REP 2	No experimental details	10.1186/s12870-019-2012-7	very sensitive to drought
SRR8508082	RNA-Seq	ILLUMINA	977175244	PRJNA516950	NA	14	Drought	Leaf	SAMN10817244	Vitis vinifera	Cabernet Sauvignon	Week 2 REP 3	No experimental details	10.1186/s12870-019-2012-7	low vulnerability of Xylem embolism
SRR8508083	RNA-Seq	ILLUMINA	674217052	PRJNA516950	NA	7	Drought	Leaf	SAMN10817251	Vitis riparia	Riparia Gloire	Week 1 REP 1	No experimental details	10.1186/s12870-019-2012-7	very sensitive to drought
SRR8508084	RNA-Seq	ILLUMINA	1110788412	PRJNA516950	NA	7	Control	Leaf	SAMN10817250	Vitis riparia	Riparia Gloire	Week 1 REP 3	No experimental details	10.1186/s12870-019-2012-7	very sensitive to drought
SRR8508085	RNA-Seq	ILLUMINA	874942552	PRJNA516950	NA	7	Control	Leaf	SAMN10817249	Vitis riparia	Riparia Gloire	Week 1 REP 2	No experimental details	10.1186/s12870-019-2012-7	very sensitive to drought
SRR8508086	RNA-Seq	ILLUMINA	624615728	PRJNA516950	NA	7	Control	Leaf	SAMN10817248	Vitis riparia	Riparia Gloire	Week 1 REP 1	No experimental details	10.1186/s12870-019-2012-7	very sensitive to drought
SRR8508087	RNA-Seq	ILLUMINA	844378240	PRJNA516950	NA	14	Control	Root	SAMN10817398	Vitis vinifera x Vitis girdiana	NN	Week 2 REP 1	No experimental details	10.1186/s12870-019-2012-7	NN
SRR8508088	RNA-Seq	ILLUMINA	689013872	PRJNA516950	NA	14	Control	Root	SAMN10817399	Vitis vinifera x Vitis girdiana	NN	Week 2 REP 2	No experimental details	10.1186/s12870-019-2012-7	NN
SRR8508089	RNA-Seq	ILLUMINA	732313200	PRJNA516950	NA	14	Control	Root	SAMN10817400	Vitis vinifera x Vitis girdiana	NN	Week 2 REP 3	No experimental details	10.1186/s12870-019-2012-7	NN
SRR8508090	RNA-Seq	ILLUMINA	715771420	PRJNA516950	NA	14	Control	Root	SAMN10817401	Vitis vinifera x Vitis girdiana	NN	Week 2 REP 4	No experimental details	10.1186/s12870-019-2012-7	NN
SRR8508095	RNA-Seq	ILLUMINA	620191996	PRJNA516950	NA	14	Drought	Root	SAMN10817402	Vitis vinifera x Vitis girdiana	NN	Week 2 Rep 1	No experimental details	10.1186/s12870-019-2012-7	NN
SRR8508096	RNA-Seq	ILLUMINA	758405824	PRJNA516950	NA	14	Drought	Root	SAMN10817403	Vitis vinifera x Vitis girdiana	NN	Week 2 REP 2	No experimental details	10.1186/s12870-019-2012-7	NN
SRR6494880	RNA-Seq	ILLUMINA	2348475400	PRJNA429560	NA	14	Drought	Root	SAMN08348555	Vitis riparia	NN	14 DAYS of drought	WD received no water and C received 2 L of tap water each day	10.1186/s12870-019-1664-7.	very sensitive to drought
SRR6494881	RNA-Seq	ILLUMINA	3053571800	PRJNA429560	NA	14	Drought	Root	SAMN08348593	Vitis riparia	NN	14 DAYS of drought	WD received no water and C received 2 L of tap water each day	10.1186/s12870-019-1664-7.	very sensitive to drought
SRR6494882	RNA-Seq	ILLUMINA	3961915400	PRJNA429560	NA	14	Drought	Root	SAMN08348592	Vitis riparia	NN	14 DAYS of drought	WD received no water and C received 2 L of tap water each day	10.1186/s12870-019-1664-7.	very sensitive to drought
SRR6494883	RNA-Seq	ILLUMINA	3006126100	PRJNA429560	NA	14	Control	Root	SAMN08348591	Vitis riparia	NN	14 DAYS of drought	WD received no water and C received 2 L of tap water each day	10.1186/s12870-019-1664-7.	very sensitive to drought
SRR6494884	RNA-Seq	ILLUMINA	3417840500	PRJNA429560	NA	14	Control	Root	SAMN08348590	Vitis riparia	NN	14 DAYS of drought	WD received no water and C received 2 L of tap water each day	10.1186/s12870-019-1664-7.	very sensitive to drought
SRR6494885	RNA-Seq	ILLUMINA	2568325300	PRJNA429560	NA	14	Control	Root	SAMN08348589	Vitis riparia	NN	14 DAYS of drought	WD received no water and C received 2 L of tap water each day	10.1186/s12870-019-1664-7.	very sensitive to drought
SRR6494886	RNA-Seq	ILLUMINA	3661899000	PRJNA429560	NA	14	Drought	Shoot	SAMN08348588	Vitis riparia	NN	14 DAYS of drought	WD received no water and C received 2 L of tap water each day	10.1186/s12870-019-1664-7.	very sensitive to drought
SRR6494887	RNA-Seq	ILLUMINA	3662703500	PRJNA429560	NA	14	Drought	Shoot	SAMN08348587	Vitis riparia	NN	14 DAYS of drought	WD received no water and C received 2 L of tap water each day	10.1186/s12870-019-1664-7.	very sensitive to drought
SRR6494888	RNA-Seq	ILLUMINA	3223998400	PRJNA429560	NA	14	Drought	Shoot	SAMN08348586	Vitis riparia	NN	14 DAYS of drought	WD received no water and C received 2 L of tap water each day	10.1186/s12870-019-1664-7.	very sensitive to drought
SRR6494889	RNA-Seq	ILLUMINA	3919033500	PRJNA429560	NA	14	Control	Shoot	SAMN08348585	Vitis riparia	NN	14 DAYS of drought	WD received no water and C received 2 L of tap water each day	10.1186/s12870-019-1664-7.	very sensitive to drought
SRR6494890	RNA-Seq	ILLUMINA	4568813900	PRJNA429560	NA	14	Control	Shoot	SAMN08348584	Vitis riparia	NN	14 DAYS of drought	WD received no water and C received 2 L of tap water each day	10.1186/s12870-019-1664-7.	very sensitive to drought
SRR6494891	RNA-Seq	ILLUMINA	3920361900	PRJNA429560	NA	14	Control	Shoot	SAMN08348583	Vitis riparia	NN	14 DAYS of drought	WD received no water and C received 2 L of tap water each day	10.1186/s12870-019-1664-7.	very sensitive to drought
SRR1026210	RNA-Seq	ABI_SOLID	917574350	PRJNA226228	NA	0	Drought	Root	SAMN02393513	Vitis riparia x Vitis rupestris	101\,14	0 Days of Drought	Drought-susceptible	10.1186/1471-2229-14-99	sensitive to drought
SRR1026211	RNA-Seq	ABI_SOLID	939922060	PRJNA226228	NA	0	Drought	Root	SAMN02393513	Vitis riparia x Vitis rupestris	101\,14	0 Days of Drought	Drought-susceptible	10.1186/1471-2229-14-99	sensitive to drought
SRR1026212	RNA-Seq	ABI_SOLID	914210990	PRJNA226228	NA	0	Drought	Root	SAMN02393513	Vitis riparia x Vitis rupestris	101\,14	0 Days of Drought	Drought-susceptible	10.1186/1471-2229-14-99	sensitive to drought
SRR1026213	RNA-Seq	ABI_SOLID	882683780	PRJNA226228	NA	0	Drought	Root	SAMN02393513	Vitis riparia x Vitis rupestris	101\,14	0 Days of Drought	Drought-susceptible	10.1186/1471-2229-14-99	sensitive to drought
SRR1026214	RNA-Seq	ABI_SOLID	942742680	PRJNA226228	NA	0	Drought	Root	SAMN02393513	Vitis riparia x Vitis rupestris	101\,14	0 Days of Drought	Drought-susceptible	10.1186/1471-2229-14-99	sensitive to drought
SRR1026215	RNA-Seq	ABI_SOLID	914178540	PRJNA226228	NA	0	Drought	Root	SAMN02393513	Vitis riparia x Vitis rupestris	101\,14	0 Days of Drought	Drought-susceptible	10.1186/1471-2229-14-99	sensitive to drought
SRR1026216	RNA-Seq	ABI_SOLID	670146180	PRJNA226229	NA	4	Drought	Root	SAMN02393573	(Vitis vinifera x Vitis berlandieri) x Vitis berlandieri	M4	4 Days of Drought	Drought-tolerant	10.1186/1471-2229-14-99	tolerant to drought
SRR1026217	RNA-Seq	ABI_SOLID	664095080	PRJNA226229	NA	4	Drought	Root	SAMN02393573	(Vitis vinifera x Vitis berlandieri) x Vitis berlandieri	M4	4 Days of Drought	Drought-tolerant	10.1186/1471-2229-14-99	tolerant to drought
SRR1026218	RNA-Seq	ABI_SOLID	571116810	PRJNA226229	NA	4	Drought	Root	SAMN02393573	(Vitis vinifera x Vitis berlandieri) x Vitis berlandieri	M4	4 Days of Drought	Drought-tolerant	10.1186/1471-2229-14-99	tolerant to drought
SRR1026219	RNA-Seq	ABI_SOLID	684480390	PRJNA226229	NA	4	Drought	Root	SAMN02393573	(Vitis vinifera x Vitis berlandieri) x Vitis berlandieri	M4	4 Days of Drought	Drought-tolerant	10.1186/1471-2229-14-99	tolerant to drought
SRR1026220	RNA-Seq	ABI_SOLID	702412810	PRJNA226229	NA	4	Drought	Root	SAMN02393573	(Vitis vinifera x Vitis berlandieri) x Vitis berlandieri	M4	4 Days of Drought	Drought-tolerant	10.1186/1471-2229-14-99	tolerant to drought
SRR1026221	RNA-Seq	ABI_SOLID	677371970	PRJNA226229	NA	4	Drought	Root	SAMN02393573	(Vitis vinifera x Vitis berlandieri) x Vitis berlandieri	M4	4 Days of Drought	Drought-tolerant	10.1186/1471-2229-14-99	tolerant to drought
SRR1026222	RNA-Seq	ABI_SOLID	768064660	PRJNA226229	NA	4	Drought	Root	SAMN02393574	(Vitis vinifera x Vitis berlandieri) x Vitis berlandieri	M4	4 Days of Drought	Drought-tolerant	10.1186/1471-2229-14-99	tolerant to drought
SRR1026223	RNA-Seq	ABI_SOLID	791317780	PRJNA226229	NA	4	Drought	Root	SAMN02393574	(Vitis vinifera x Vitis berlandieri) x Vitis berlandieri	M4	4 Days of Drought	Drought-tolerant	10.1186/1471-2229-14-99	tolerant to drought
SRR1026224	RNA-Seq	ABI_SOLID	784148310	PRJNA226229	NA	4	Drought	Root	SAMN02393574	(Vitis vinifera x Vitis berlandieri) x Vitis berlandieri	M4	4 Days of Drought	Drought-tolerant	10.1186/1471-2229-14-99	tolerant to drought
SRR1026225	RNA-Seq	ABI_SOLID	674339050	PRJNA226229	NA	4	Drought	Root	SAMN02393574	(Vitis vinifera x Vitis berlandieri) x Vitis berlandieri	M4	4 Days of Drought	Drought-tolerant	10.1186/1471-2229-14-99	tolerant to drought
SRR1026226	RNA-Seq	ABI_SOLID	784497890	PRJNA226229	NA	4	Drought	Root	SAMN02393574	(Vitis vinifera x Vitis berlandieri) x Vitis berlandieri	M4	4 Days of Drought	Drought-tolerant	10.1186/1471-2229-14-99	tolerant to drought
SRR1026227	RNA-Seq	ABI_SOLID	783037310	PRJNA226229	NA	4	Drought	Root	SAMN02393574	(Vitis vinifera x Vitis berlandieri) x Vitis berlandieri	M4	4 Days of Drought	Drought-tolerant	10.1186/1471-2229-14-99	tolerant to drought
SRR1026252	RNA-Seq	ABI_SOLID	843041540	PRJNA226228	NA	NA	Control	Root	SAMN02393525	Vitis riparia x Vitis rupestris	101\,14	Control	Drought-susceptible	10.1186/1471-2229-14-99	sensitive to drought
SRR1026253	RNA-Seq	ABI_SOLID	692302930	PRJNA226228	NA	NA	Control	Root	SAMN02393525	Vitis riparia x Vitis rupestris	101\,14	Control	Drought-susceptible	10.1186/1471-2229-14-99	sensitive to drought
SRR1026254	RNA-Seq	ABI_SOLID	829614610	PRJNA226228	NA	NA	Control	Root	SAMN02393525	Vitis riparia x Vitis rupestris	101\,14	Control	Drought-susceptible	10.1186/1471-2229-14-99	sensitive to drought
SRR1026255	RNA-Seq	ABI_SOLID	828608000	PRJNA226228	NA	NA	Control	Root	SAMN02393525	Vitis riparia x Vitis rupestris	101\,14	Control	Drought-susceptible	10.1186/1471-2229-14-99	sensitive to drought
SRR1026256	RNA-Seq	ABI_SOLID	821844650	PRJNA226228	NA	NA	Control	Root	SAMN02393525	Vitis riparia x Vitis rupestris	101\,14	Control	Drought-susceptible	10.1186/1471-2229-14-99	sensitive to drought
SRR1026257	RNA-Seq	ABI_SOLID	809706040	PRJNA226228	NA	NA	Control	Root	SAMN02393525	Vitis riparia x Vitis rupestris	101\,14	Control	Drought-susceptible	10.1186/1471-2229-14-99	sensitive to drought
SRR1026258	RNA-Seq	ABI_SOLID	737384890	PRJNA226228	NA	NA	Control	Root	SAMN02393526	Vitis riparia x Vitis rupestris	101\,14	Control	Drought-susceptible	10.1186/1471-2229-14-99	sensitive to drought
SRR1026259	RNA-Seq	ABI_SOLID	731087940	PRJNA226228	NA	NA	Control	Root	SAMN02393526	Vitis riparia x Vitis rupestris	101\,14	Control	Drought-susceptible	10.1186/1471-2229-14-99	sensitive to drought
SRR1026260	RNA-Seq	ABI_SOLID	724795170	PRJNA226228	NA	NA	Control	Root	SAMN02393526	Vitis riparia x Vitis rupestris	101\,14	Control	Drought-susceptible	10.1186/1471-2229-14-99	sensitive to drought
SRR1026261	RNA-Seq	ABI_SOLID	610263170	PRJNA226228	NA	NA	Control	Root	SAMN02393526	Vitis riparia x Vitis rupestris	101\,14	Control	Drought-susceptible	10.1186/1471-2229-14-99	sensitive to drought
SRR1026262	RNA-Seq	ABI_SOLID	736289400	PRJNA226228	NA	NA	Control	Root	SAMN02393526	Vitis riparia x Vitis rupestris	101\,14	Control	Drought-susceptible	10.1186/1471-2229-14-99	sensitive to drought
SRR1026263	RNA-Seq	ABI_SOLID	745672950	PRJNA226228	NA	NA	Control	Root	SAMN02393526	Vitis riparia x Vitis rupestris	101\,14	Control	Drought-susceptible	10.1186/1471-2229-14-99	sensitive to drought
SRR1026264	RNA-Seq	ABI_SOLID	849301090	PRJNA226229	NA	NA	Control	Root	SAMN02393577	(Vitis vinifera x Vitis berlandieri) x Vitis berlandieri	M4	Control	Drought-tolerant	10.1186/1471-2229-14-99	tolerant to drought
SRR1026265	RNA-Seq	ABI_SOLID	805787070	PRJNA226229	NA	NA	Control	Root	SAMN02393577	(Vitis vinifera x Vitis berlandieri) x Vitis berlandieri	M4	Control	Drought-tolerant	10.1186/1471-2229-14-99	tolerant to drought
SRR1026266	RNA-Seq	ABI_SOLID	754611220	PRJNA226229	NA	NA	Control	Root	SAMN02393577	(Vitis vinifera x Vitis berlandieri) x Vitis berlandieri	M4	Control	Drought-tolerant	10.1186/1471-2229-14-99	tolerant to drought
SRR1026267	RNA-Seq	ABI_SOLID	828021590	PRJNA226229	NA	NA	Control	Root	SAMN02393577	(Vitis vinifera x Vitis berlandieri) x Vitis berlandieri	M4	Control	Drought-tolerant	10.1186/1471-2229-14-99	tolerant to drought
SRR1026268	RNA-Seq	ABI_SOLID	829429920	PRJNA226229	NA	NA	Control	Root	SAMN02393577	(Vitis vinifera x Vitis berlandieri) x Vitis berlandieri	M4	Control	Drought-tolerant	10.1186/1471-2229-14-99	tolerant to drought
SRR1026269	RNA-Seq	ABI_SOLID	832626520	PRJNA226229	NA	NA	Control	Root	SAMN02393577	(Vitis vinifera x Vitis berlandieri) x Vitis berlandieri	M4	Control	Drought-tolerant	10.1186/1471-2229-14-99	tolerant to drought
SRR1026270	RNA-Seq	ABI_SOLID	718973750	PRJNA226229	NA	NA	Control	Root	SAMN02393578	(Vitis vinifera x Vitis berlandieri) x Vitis berlandieri	M4	Control	Drought-tolerant	10.1186/1471-2229-14-99	tolerant to drought
SRR1026271	RNA-Seq	ABI_SOLID	823036610	PRJNA226229	NA	NA	Control	Root	SAMN02393578	(Vitis vinifera x Vitis berlandieri) x Vitis berlandieri	M4	Control	Drought-tolerant	10.1186/1471-2229-14-99	tolerant to drought
SRR1026272	RNA-Seq	ABI_SOLID	780810030	PRJNA226229	NA	NA	Control	Root	SAMN02393578	(Vitis vinifera x Vitis berlandieri) x Vitis berlandieri	M4	Control	Drought-tolerant	10.1186/1471-2229-14-99	tolerant to drought
SRR1026273	RNA-Seq	ABI_SOLID	780520730	PRJNA226229	NA	NA	Control	Root	SAMN02393578	(Vitis vinifera x Vitis berlandieri) x Vitis berlandieri	M4	Control	Drought-tolerant	10.1186/1471-2229-14-99	tolerant to drought
SRR1026274	RNA-Seq	ABI_SOLID	774336530	PRJNA226229	NA	NA	Control	Root	SAMN02393578	(Vitis vinifera x Vitis berlandieri) x Vitis berlandieri	M4	Control	Drought-tolerant	10.1186/1471-2229-14-99	tolerant to drought
SRR1026275	RNA-Seq	ABI_SOLID	799314450	PRJNA226229	NA	NA	Control	Root	SAMN02393578	(Vitis vinifera x Vitis berlandieri) x Vitis berlandieri	M4	Control	Drought-tolerant	10.1186/1471-2229-14-99	tolerant to drought
SRR1026276	RNA-Seq	ABI_SOLID	864152410	PRJNA226228	NA	7	Drought	Root	SAMN02393527	Vitis riparia x Vitis rupestris	101\,14	7 Days of Drought	Drought-susceptible	10.1186/1471-2229-14-99	sensitive to drought
SRR1026277	RNA-Seq	ABI_SOLID	1027122360	PRJNA226228	NA	7	Drought	Root	SAMN02393527	Vitis riparia x Vitis rupestris	101\,14	7 Days of Drought	Drought-susceptible	10.1186/1471-2229-14-99	sensitive to drought
SRR1026278	RNA-Seq	ABI_SOLID	1040891830	PRJNA226228	NA	7	Drought	Root	SAMN02393527	Vitis riparia x Vitis rupestris	101\,14	7 Days of Drought	Drought-susceptible	10.1186/1471-2229-14-99	sensitive to drought
SRR1026279	RNA-Seq	ABI_SOLID	999904180	PRJNA226228	NA	7	Drought	Root	SAMN02393527	Vitis riparia x Vitis rupestris	101\,14	7 Days of Drought	Drought-susceptible	10.1186/1471-2229-14-99	sensitive to drought
SRR1026280	RNA-Seq	ABI_SOLID	1065395980	PRJNA226228	NA	7	Drought	Root	SAMN02393527	Vitis riparia x Vitis rupestris	101\,14	7 Days of Drought	Drought-susceptible	10.1186/1471-2229-14-99	sensitive to drought
SRR1026281	RNA-Seq	ABI_SOLID	1014391400	PRJNA226228	NA	7	Drought	Root	SAMN02393527	Vitis riparia x Vitis rupestris	101\,14	7 Days of Drought	Drought-susceptible	10.1186/1471-2229-14-99	sensitive to drought
SRR1026282	RNA-Seq	ABI_SOLID	867177410	PRJNA226228	NA	7	Drought	Root	SAMN02393528	Vitis riparia x Vitis rupestris	101\,14	7 Days of Drought	Drought-susceptible	10.1186/1471-2229-14-99	sensitive to drought
SRR1026283	RNA-Seq	ABI_SOLID	840589200	PRJNA226228	NA	7	Drought	Root	SAMN02393528	Vitis riparia x Vitis rupestris	101\,14	7 Days of Drought	Drought-susceptible	10.1186/1471-2229-14-99	sensitive to drought
SRR1026284	RNA-Seq	ABI_SOLID	894117400	PRJNA226228	NA	7	Drought	Root	SAMN02393528	Vitis riparia x Vitis rupestris	101\,14	7 Days of Drought	Drought-susceptible	10.1186/1471-2229-14-99	sensitive to drought
SRR1026285	RNA-Seq	ABI_SOLID	836543510	PRJNA226228	NA	7	Drought	Root	SAMN02393528	Vitis riparia x Vitis rupestris	101\,14	7 Days of Drought	Drought-susceptible	10.1186/1471-2229-14-99	sensitive to drought
SRR1026286	RNA-Seq	ABI_SOLID	859129040	PRJNA226228	NA	7	Drought	Root	SAMN02393528	Vitis riparia x Vitis rupestris	101\,14	7 Days of Drought	Drought-susceptible	10.1186/1471-2229-14-99	sensitive to drought
SRR1026287	RNA-Seq	ABI_SOLID	896805910	PRJNA226228	NA	7	Drought	Root	SAMN02393528	Vitis riparia x Vitis rupestris	101\,14	7 Days of Drought	Drought-susceptible	10.1186/1471-2229-14-99	sensitive to drought
SRR1026288	RNA-Seq	ABI_SOLID	951413870	PRJNA226229	NA	7	Drought	Root	SAMN02393579	(Vitis vinifera x Vitis berlandieri) x Vitis berlandieri	M4	7 Days of Drought	Drought-tolerant	10.1186/1471-2229-14-99	tolerant to drought
SRR1026289	RNA-Seq	ABI_SOLID	965596390	PRJNA226229	NA	7	Drought	Root	SAMN02393579	(Vitis vinifera x Vitis berlandieri) x Vitis berlandieri	M4	7 Days of Drought	Drought-tolerant	10.1186/1471-2229-14-99	tolerant to drought
SRR1026290	RNA-Seq	ABI_SOLID	955703100	PRJNA226229	NA	7	Drought	Root	SAMN02393579	(Vitis vinifera x Vitis berlandieri) x Vitis berlandieri	M4	7 Days of Drought	Drought-tolerant	10.1186/1471-2229-14-99	tolerant to drought
SRR1026291	RNA-Seq	ABI_SOLID	966148480	PRJNA226229	NA	7	Drought	Root	SAMN02393579	(Vitis vinifera x Vitis berlandieri) x Vitis berlandieri	M4	7 Days of Drought	Drought-tolerant	10.1186/1471-2229-14-99	tolerant to drought
SRR1026292	RNA-Seq	ABI_SOLID	943280250	PRJNA226229	NA	7	Drought	Root	SAMN02393579	(Vitis vinifera x Vitis berlandieri) x Vitis berlandieri	M4	7 Days of Drought	Drought-tolerant	10.1186/1471-2229-14-99	tolerant to drought
SRR1026293	RNA-Seq	ABI_SOLID	973866190	PRJNA226229	NA	7	Drought	Root	SAMN02393579	(Vitis vinifera x Vitis berlandieri) x Vitis berlandieri	M4	7 Days of Drought	Drought-tolerant	10.1186/1471-2229-14-99	tolerant to drought
SRR1026294	RNA-Seq	ABI_SOLID	907278460	PRJNA226229	NA	7	Drought	Root	SAMN02393580	(Vitis vinifera x Vitis berlandieri) x Vitis berlandieri	M4	7 Days of Drought	Drought-tolerant	10.1186/1471-2229-14-99	tolerant to drought
SRR1026295	RNA-Seq	ABI_SOLID	910336680	PRJNA226229	NA	7	Drought	Root	SAMN02393580	(Vitis vinifera x Vitis berlandieri) x Vitis berlandieri	M4	7 Days of Drought	Drought-tolerant	10.1186/1471-2229-14-99	tolerant to drought
SRR1026296	RNA-Seq	ABI_SOLID	901163010	PRJNA226229	NA	7	Drought	Root	SAMN02393580	(Vitis vinifera x Vitis berlandieri) x Vitis berlandieri	M4	7 Days of Drought	Drought-tolerant	10.1186/1471-2229-14-99	tolerant to drought
SRR1026297	RNA-Seq	ABI_SOLID	895537720	PRJNA226229	NA	7	Drought	Root	SAMN02393580	(Vitis vinifera x Vitis berlandieri) x Vitis berlandieri	M4	7 Days of Drought	Drought-tolerant	10.1186/1471-2229-14-99	tolerant to drought
SRR1026298	RNA-Seq	ABI_SOLID	917694250	PRJNA226229	NA	7	Drought	Root	SAMN02393580	(Vitis vinifera x Vitis berlandieri) x Vitis berlandieri	M4	7 Days of Drought	Drought-tolerant	10.1186/1471-2229-14-99	tolerant to drought
SRR1026299	RNA-Seq	ABI_SOLID	903174250	PRJNA226229	NA	7	Drought	Root	SAMN02393580	(Vitis vinifera x Vitis berlandieri) x Vitis berlandieri	M4	7 Days of Drought	Drought-tolerant	10.1186/1471-2229-14-99	tolerant to drought
SRR1026300	RNA-Seq	ABI_SOLID	1004614160	PRJNA226228	NA	NA	Control	Root	SAMN02393529	Vitis riparia x Vitis rupestris	101\,14	Control	Drought-susceptible	10.1186/1471-2229-14-99	sensitive to drought
SRR1026301	RNA-Seq	ABI_SOLID	1138990930	PRJNA226228	NA	NA	Control	Root	SAMN02393529	Vitis riparia x Vitis rupestris	101\,14	Control	Drought-susceptible	10.1186/1471-2229-14-99	sensitive to drought
SRR1026302	RNA-Seq	ABI_SOLID	1110893630	PRJNA226228	NA	NA	Control	Root	SAMN02393529	Vitis riparia x Vitis rupestris	101\,14	Control	Drought-susceptible	10.1186/1471-2229-14-99	sensitive to drought
SRR1026303	RNA-Seq	ABI_SOLID	1008333810	PRJNA226228	NA	NA	Control	Root	SAMN02393529	Vitis riparia x Vitis rupestris	101\,14	Control	Drought-susceptible	10.1186/1471-2229-14-99	sensitive to drought
SRR1026304	RNA-Seq	ABI_SOLID	1047896410	PRJNA226228	NA	NA	Control	Root	SAMN02393529	Vitis riparia x Vitis rupestris	101\,14	Control	Drought-susceptible	10.1186/1471-2229-14-99	sensitive to drought
SRR1026305	RNA-Seq	ABI_SOLID	669328220	PRJNA226228	NA	NA	Control	Root	SAMN02393530	Vitis riparia x Vitis rupestris	101\,14	Control	Drought-susceptible	10.1186/1471-2229-14-99	sensitive to drought
SRR1026306	RNA-Seq	ABI_SOLID	663148530	PRJNA226228	NA	NA	Control	Root	SAMN02393530	Vitis riparia x Vitis rupestris	101\,14	Control	Drought-susceptible	10.1186/1471-2229-14-99	sensitive to drought
SRR1026307	RNA-Seq	ABI_SOLID	664629460	PRJNA226228	NA	NA	Control	Root	SAMN02393530	Vitis riparia x Vitis rupestris	101\,14	Control	Drought-susceptible	10.1186/1471-2229-14-99	sensitive to drought
SRR1026308	RNA-Seq	ABI_SOLID	671441760	PRJNA226228	NA	NA	Control	Root	SAMN02393530	Vitis riparia x Vitis rupestris	101\,14	Control	Drought-susceptible	10.1186/1471-2229-14-99	sensitive to drought
SRR1026309	RNA-Seq	ABI_SOLID	655160110	PRJNA226228	NA	NA	Control	Root	SAMN02393530	Vitis riparia x Vitis rupestris	101\,14	Control	Drought-susceptible	10.1186/1471-2229-14-99	sensitive to drought
SRR1026310	RNA-Seq	ABI_SOLID	664838460	PRJNA226228	NA	NA	Control	Root	SAMN02393530	Vitis riparia x Vitis rupestris	101\,14	Control	Drought-susceptible	10.1186/1471-2229-14-99	sensitive to drought
SRR1026311	RNA-Seq	ABI_SOLID	824874050	PRJNA226229	NA	NA	Control	Root	SAMN02393581	(Vitis vinifera x Vitis berlandieri) x Vitis berlandieri	M4	Control	Drought-tolerant	10.1186/1471-2229-14-99	tolerant to drought
SRR1026312	RNA-Seq	ABI_SOLID	835492130	PRJNA226229	NA	NA	Control	Root	SAMN02393581	(Vitis vinifera x Vitis berlandieri) x Vitis berlandieri	M4	Control	Drought-tolerant	10.1186/1471-2229-14-99	tolerant to drought
SRR1026313	RNA-Seq	ABI_SOLID	835661750	PRJNA226229	NA	NA	Control	Root	SAMN02393581	(Vitis vinifera x Vitis berlandieri) x Vitis berlandieri	M4	Control	Drought-tolerant	10.1186/1471-2229-14-99	tolerant to drought
SRR1026314	RNA-Seq	ABI_SOLID	841844300	PRJNA226229	NA	NA	Control	Root	SAMN02393581	(Vitis vinifera x Vitis berlandieri) x Vitis berlandieri	M4	Control	Drought-tolerant	10.1186/1471-2229-14-99	tolerant to drought
SRR1026315	RNA-Seq	ABI_SOLID	834928600	PRJNA226229	NA	NA	Control	Root	SAMN02393581	(Vitis vinifera x Vitis berlandieri) x Vitis berlandieri	M4	Control	Drought-tolerant	10.1186/1471-2229-14-99	tolerant to drought
SRR1026316	RNA-Seq	ABI_SOLID	832864890	PRJNA226229	NA	NA	Control	Root	SAMN02393581	(Vitis vinifera x Vitis berlandieri) x Vitis berlandieri	M4	Control	Drought-tolerant	10.1186/1471-2229-14-99	tolerant to drought
SRR1026317	RNA-Seq	ABI_SOLID	691723450	PRJNA226229	NA	NA	Control	Root	SAMN02393582	(Vitis vinifera x Vitis berlandieri) x Vitis berlandieri	M4	Control	Drought-tolerant	10.1186/1471-2229-14-99	tolerant to drought
SRR1026318	RNA-Seq	ABI_SOLID	702967430	PRJNA226229	NA	NA	Control	Root	SAMN02393582	(Vitis vinifera x Vitis berlandieri) x Vitis berlandieri	M4	Control	Drought-tolerant	10.1186/1471-2229-14-99	tolerant to drought
SRR1026319	RNA-Seq	ABI_SOLID	683111110	PRJNA226229	NA	NA	Control	Root	SAMN02393582	(Vitis vinifera x Vitis berlandieri) x Vitis berlandieri	M4	Control	Drought-tolerant	10.1186/1471-2229-14-99	tolerant to drought
SRR1026320	RNA-Seq	ABI_SOLID	702889880	PRJNA226229	NA	NA	Control	Root	SAMN02393582	(Vitis vinifera x Vitis berlandieri) x Vitis berlandieri	M4	Control	Drought-tolerant	10.1186/1471-2229-14-99	tolerant to drought
SRR1026321	RNA-Seq	ABI_SOLID	698856840	PRJNA226229	NA	NA	Control	Root	SAMN02393582	(Vitis vinifera x Vitis berlandieri) x Vitis berlandieri	M4	Control	Drought-tolerant	10.1186/1471-2229-14-99	tolerant to drought
SRR1026322	RNA-Seq	ABI_SOLID	689089610	PRJNA226229	NA	NA	Control	Root	SAMN02393582	(Vitis vinifera x Vitis berlandieri) x Vitis berlandieri	M4	Control	Drought-tolerant	10.1186/1471-2229-14-99	tolerant to drought
SRR1026323	RNA-Seq	ABI_SOLID	742293970	PRJNA226228	NA	10	Drought	Root	SAMN02393531	Vitis riparia x Vitis rupestris	101\,14	10 Days of Drought	Drought-susceptible	10.1186/1471-2229-14-99	sensitive to drought
SRR1026324	RNA-Seq	ABI_SOLID	749458270	PRJNA226228	NA	10	Drought	Root	SAMN02393531	Vitis riparia x Vitis rupestris	101\,14	10 Days of Drought	Drought-susceptible	10.1186/1471-2229-14-99	sensitive to drought
SRR1026325	RNA-Seq	ABI_SOLID	730194740	PRJNA226228	NA	10	Drought	Root	SAMN02393531	Vitis riparia x Vitis rupestris	101\,14	10 Days of Drought	Drought-susceptible	10.1186/1471-2229-14-99	sensitive to drought
SRR1026326	RNA-Seq	ABI_SOLID	731911070	PRJNA226228	NA	10	Drought	Root	SAMN02393531	Vitis riparia x Vitis rupestris	101\,14	10 Days of Drought	Drought-susceptible	10.1186/1471-2229-14-99	sensitive to drought
SRR1026327	RNA-Seq	ABI_SOLID	752901380	PRJNA226228	NA	10	Drought	Root	SAMN02393531	Vitis riparia x Vitis rupestris	101\,14	10 Days of Drought	Drought-susceptible	10.1186/1471-2229-14-99	sensitive to drought
SRR1026328	RNA-Seq	ABI_SOLID	735397410	PRJNA226228	NA	10	Drought	Root	SAMN02393531	Vitis riparia x Vitis rupestris	101\,14	10 Days of Drought	Drought-susceptible	10.1186/1471-2229-14-99	sensitive to drought
SRR1026329	RNA-Seq	ABI_SOLID	822656560	PRJNA226228	NA	10	Drought	Root	SAMN02393532	Vitis riparia x Vitis rupestris	101\,14	10 Days of Drought	Drought-susceptible	10.1186/1471-2229-14-99	sensitive to drought
SRR1026330	RNA-Seq	ABI_SOLID	794570260	PRJNA226228	NA	10	Drought	Root	SAMN02393532	Vitis riparia x Vitis rupestris	101\,14	10 Days of Drought	Drought-susceptible	10.1186/1471-2229-14-99	sensitive to drought
SRR1026331	RNA-Seq	ABI_SOLID	810302350	PRJNA226228	NA	10	Drought	Root	SAMN02393532	Vitis riparia x Vitis rupestris	101\,14	10 Days of Drought	Drought-susceptible	10.1186/1471-2229-14-99	sensitive to drought
SRR1026332	RNA-Seq	ABI_SOLID	800375070	PRJNA226228	NA	10	Drought	Root	SAMN02393532	Vitis riparia x Vitis rupestris	101\,14	10 Days of Drought	Drought-susceptible	10.1186/1471-2229-14-99	sensitive to drought
SRR1026333	RNA-Seq	ABI_SOLID	784650680	PRJNA226228	NA	10	Drought	Root	SAMN02393532	Vitis riparia x Vitis rupestris	101\,14	10 Days of Drought	Drought-susceptible	10.1186/1471-2229-14-99	sensitive to drought
SRR1026334	RNA-Seq	ABI_SOLID	788198620	PRJNA226228	NA	10	Drought	Root	SAMN02393532	Vitis riparia x Vitis rupestris	101\,14	10 Days of Drought	Drought-susceptible	10.1186/1471-2229-14-99	sensitive to drought
SRR1026335	RNA-Seq	ABI_SOLID	823694080	PRJNA226228	NA	0	Drought	Root	SAMN02393514	Vitis riparia x Vitis rupestris	101\,14	0 Days of Drought	Drought-susceptible	10.1186/1471-2229-14-99	sensitive to drought
SRR1026336	RNA-Seq	ABI_SOLID	848643510	PRJNA226228	NA	0	Drought	Root	SAMN02393514	Vitis riparia x Vitis rupestris	101\,14	0 Days of Drought	Drought-susceptible	10.1186/1471-2229-14-99	sensitive to drought
SRR1026337	RNA-Seq	ABI_SOLID	791785940	PRJNA226228	NA	0	Drought	Root	SAMN02393514	Vitis riparia x Vitis rupestris	101\,14	0 Days of Drought	Drought-susceptible	10.1186/1471-2229-14-99	sensitive to drought
SRR1026338	RNA-Seq	ABI_SOLID	839548270	PRJNA226228	NA	0	Drought	Root	SAMN02393514	Vitis riparia x Vitis rupestris	101\,14	0 Days of Drought	Drought-susceptible	10.1186/1471-2229-14-99	sensitive to drought
SRR1026339	RNA-Seq	ABI_SOLID	838405700	PRJNA226228	NA	0	Drought	Root	SAMN02393514	Vitis riparia x Vitis rupestris	101\,14	0 Days of Drought	Drought-susceptible	10.1186/1471-2229-14-99	sensitive to drought
SRR1026340	RNA-Seq	ABI_SOLID	839682250	PRJNA226228	NA	0	Drought	Root	SAMN02393514	Vitis riparia x Vitis rupestris	101\,14	0 Days of Drought	Drought-susceptible	10.1186/1471-2229-14-99	sensitive to drought
SRR1026341	RNA-Seq	ABI_SOLID	780978550	PRJNA226229	NA	0	Drought	Root	SAMN02393565	(Vitis vinifera x Vitis berlandieri) x Vitis berlandieri	M4	0 Days of Drought	Drought-tolerant	10.1186/1471-2229-14-99	tolerant to drought
SRR1026342	RNA-Seq	ABI_SOLID	802562640	PRJNA226229	NA	0	Drought	Root	SAMN02393565	(Vitis vinifera x Vitis berlandieri) x Vitis berlandieri	M4	0 Days of Drought	Drought-tolerant	10.1186/1471-2229-14-99	tolerant to drought
SRR1026343	RNA-Seq	ABI_SOLID	824595640	PRJNA226229	NA	0	Drought	Root	SAMN02393565	(Vitis vinifera x Vitis berlandieri) x Vitis berlandieri	M4	0 Days of Drought	Drought-tolerant	10.1186/1471-2229-14-99	tolerant to drought
SRR1026344	RNA-Seq	ABI_SOLID	820347330	PRJNA226229	NA	0	Drought	Root	SAMN02393565	(Vitis vinifera x Vitis berlandieri) x Vitis berlandieri	M4	0 Days of Drought	Drought-tolerant	10.1186/1471-2229-14-99	tolerant to drought
SRR1026345	RNA-Seq	ABI_SOLID	756034950	PRJNA226229	NA	0	Drought	Root	SAMN02393565	(Vitis vinifera x Vitis berlandieri) x Vitis berlandieri	M4	0 Days of Drought	Drought-tolerant	10.1186/1471-2229-14-99	tolerant to drought
SRR1026346	RNA-Seq	ABI_SOLID	799854880	PRJNA226229	NA	0	Drought	Root	SAMN02393565	(Vitis vinifera x Vitis berlandieri) x Vitis berlandieri	M4	0 Days of Drought	Drought-tolerant	10.1186/1471-2229-14-99	tolerant to drought
SRR1026347	RNA-Seq	ABI_SOLID	895338400	PRJNA226229	NA	10	Drought	Root	SAMN02393583	(Vitis vinifera x Vitis berlandieri) x Vitis berlandieri	M4	10 Days of Drought	Drought-tolerant	10.1186/1471-2229-14-99	tolerant to drought
SRR1026348	RNA-Seq	ABI_SOLID	893046110	PRJNA226229	NA	10	Drought	Root	SAMN02393583	(Vitis vinifera x Vitis berlandieri) x Vitis berlandieri	M4	10 Days of Drought	Drought-tolerant	10.1186/1471-2229-14-99	tolerant to drought
SRR1026349	RNA-Seq	ABI_SOLID	894526160	PRJNA226229	NA	10	Drought	Root	SAMN02393583	(Vitis vinifera x Vitis berlandieri) x Vitis berlandieri	M4	10 Days of Drought	Drought-tolerant	10.1186/1471-2229-14-99	tolerant to drought
SRR1026350	RNA-Seq	ABI_SOLID	893050950	PRJNA226229	NA	10	Drought	Root	SAMN02393583	(Vitis vinifera x Vitis berlandieri) x Vitis berlandieri	M4	10 Days of Drought	Drought-tolerant	10.1186/1471-2229-14-99	tolerant to drought
SRR1026351	RNA-Seq	ABI_SOLID	900293570	PRJNA226229	NA	10	Drought	Root	SAMN02393583	(Vitis vinifera x Vitis berlandieri) x Vitis berlandieri	M4	10 Days of Drought	Drought-tolerant	10.1186/1471-2229-14-99	tolerant to drought
SRR1026352	RNA-Seq	ABI_SOLID	886016780	PRJNA226229	NA	10	Drought	Root	SAMN02393583	(Vitis vinifera x Vitis berlandieri) x Vitis berlandieri	M4	10 Days of Drought	Drought-tolerant	10.1186/1471-2229-14-99	tolerant to drought
SRR1026353	RNA-Seq	ABI_SOLID	798872360	PRJNA226229	NA	10	Drought	Root	SAMN02393584	(Vitis vinifera x Vitis berlandieri) x Vitis berlandieri	M4	10 Days of Drought	Drought-tolerant	10.1186/1471-2229-14-99	tolerant to drought
SRR1026354	RNA-Seq	ABI_SOLID	806288560	PRJNA226229	NA	10	Drought	Root	SAMN02393584	(Vitis vinifera x Vitis berlandieri) x Vitis berlandieri	M4	10 Days of Drought	Drought-tolerant	10.1186/1471-2229-14-99	tolerant to drought
SRR1026355	RNA-Seq	ABI_SOLID	811552610	PRJNA226229	NA	10	Drought	Root	SAMN02393584	(Vitis vinifera x Vitis berlandieri) x Vitis berlandieri	M4	10 Days of Drought	Drought-tolerant	10.1186/1471-2229-14-99	tolerant to drought
SRR1026356	RNA-Seq	ABI_SOLID	837258730	PRJNA226229	NA	10	Drought	Root	SAMN02393584	(Vitis vinifera x Vitis berlandieri) x Vitis berlandieri	M4	10 Days of Drought	Drought-tolerant	10.1186/1471-2229-14-99	tolerant to drought
SRR1026357	RNA-Seq	ABI_SOLID	875339080	PRJNA226229	NA	10	Drought	Root	SAMN02393584	(Vitis vinifera x Vitis berlandieri) x Vitis berlandieri	M4	10 Days of Drought	Drought-tolerant	10.1186/1471-2229-14-99	tolerant to drought
SRR1026382	RNA-Seq	ABI_SOLID	979627220	PRJNA226228	NA	NA	Control	Root	SAMN02393535	Vitis riparia x Vitis rupestris	101\,14	Control	Drought-susceptible	10.1186/1471-2229-14-99	sensitive to drought
SRR1026383	RNA-Seq	ABI_SOLID	988713110	PRJNA226228	NA	NA	Control	Root	SAMN02393535	Vitis riparia x Vitis rupestris	101\,14	Control	Drought-susceptible	10.1186/1471-2229-14-99	sensitive to drought
SRR1026384	RNA-Seq	ABI_SOLID	970009590	PRJNA226228	NA	NA	Control	Root	SAMN02393535	Vitis riparia x Vitis rupestris	101\,14	Control	Drought-susceptible	10.1186/1471-2229-14-99	sensitive to drought
SRR1026385	RNA-Seq	ABI_SOLID	972933390	PRJNA226228	NA	NA	Control	Root	SAMN02393535	Vitis riparia x Vitis rupestris	101\,14	Control	Drought-susceptible	10.1186/1471-2229-14-99	sensitive to drought
SRR1026386	RNA-Seq	ABI_SOLID	968837100	PRJNA226228	NA	NA	Control	Root	SAMN02393535	Vitis riparia x Vitis rupestris	101\,14	Control	Drought-susceptible	10.1186/1471-2229-14-99	sensitive to drought
SRR1026387	RNA-Seq	ABI_SOLID	979519860	PRJNA226228	NA	NA	Control	Root	SAMN02393535	Vitis riparia x Vitis rupestris	101\,14	Control	Drought-susceptible	10.1186/1471-2229-14-99	sensitive to drought
SRR1026388	RNA-Seq	ABI_SOLID	1096741690	PRJNA226228	NA	NA	Control	Root	SAMN02393536	Vitis riparia x Vitis rupestris	101\,14	Control	Drought-susceptible	10.1186/1471-2229-14-99	sensitive to drought
SRR1026389	RNA-Seq	ABI_SOLID	1042475500	PRJNA226228	NA	NA	Control	Root	SAMN02393536	Vitis riparia x Vitis rupestris	101\,14	Control	Drought-susceptible	10.1186/1471-2229-14-99	sensitive to drought
SRR1026390	RNA-Seq	ABI_SOLID	1108053650	PRJNA226228	NA	NA	Control	Root	SAMN02393536	Vitis riparia x Vitis rupestris	101\,14	Control	Drought-susceptible	10.1186/1471-2229-14-99	sensitive to drought
SRR1026391	RNA-Seq	ABI_SOLID	1073998200	PRJNA226228	NA	NA	Control	Root	SAMN02393536	Vitis riparia x Vitis rupestris	101\,14	Control	Drought-susceptible	10.1186/1471-2229-14-99	sensitive to drought
SRR1026392	RNA-Seq	ABI_SOLID	1080810940	PRJNA226228	NA	NA	Control	Root	SAMN02393536	Vitis riparia x Vitis rupestris	101\,14	Control	Drought-susceptible	10.1186/1471-2229-14-99	sensitive to drought
SRR1026393	RNA-Seq	ABI_SOLID	899780310	PRJNA226229	NA	NA	Control	Root	SAMN02393587	(Vitis vinifera x Vitis berlandieri) x Vitis berlandieri	M4	Control	Drought-tolerant	10.1186/1471-2229-14-99	tolerant to drought
SRR1026394	RNA-Seq	ABI_SOLID	908891280	PRJNA226229	NA	NA	Control	Root	SAMN02393587	(Vitis vinifera x Vitis berlandieri) x Vitis berlandieri	M4	Control	Drought-tolerant	10.1186/1471-2229-14-99	tolerant to drought
SRR1026395	RNA-Seq	ABI_SOLID	897426310	PRJNA226229	NA	NA	Control	Root	SAMN02393587	(Vitis vinifera x Vitis berlandieri) x Vitis berlandieri	M4	Control	Drought-tolerant	10.1186/1471-2229-14-99	tolerant to drought
SRR1026396	RNA-Seq	ABI_SOLID	889425570	PRJNA226229	NA	NA	Control	Root	SAMN02393587	(Vitis vinifera x Vitis berlandieri) x Vitis berlandieri	M4	Control	Drought-tolerant	10.1186/1471-2229-14-99	tolerant to drought
SRR1026397	RNA-Seq	ABI_SOLID	891842490	PRJNA226229	NA	NA	Control	Root	SAMN02393587	(Vitis vinifera x Vitis berlandieri) x Vitis berlandieri	M4	Control	Drought-tolerant	10.1186/1471-2229-14-99	tolerant to drought
SRR1026398	RNA-Seq	ABI_SOLID	904834260	PRJNA226229	NA	NA	Control	Root	SAMN02393587	(Vitis vinifera x Vitis berlandieri) x Vitis berlandieri	M4	Control	Drought-tolerant	10.1186/1471-2229-14-99	tolerant to drought
SRR1026399	RNA-Seq	ABI_SOLID	1084485710	PRJNA226229	NA	NA	Control	Root	SAMN02393588	(Vitis vinifera x Vitis berlandieri) x Vitis berlandieri	M4	Control	Drought-tolerant	10.1186/1471-2229-14-99	tolerant to drought
SRR1026400	RNA-Seq	ABI_SOLID	1096872590	PRJNA226229	NA	NA	Control	Root	SAMN02393588	(Vitis vinifera x Vitis berlandieri) x Vitis berlandieri	M4	Control	Drought-tolerant	10.1186/1471-2229-14-99	tolerant to drought
SRR1026401	RNA-Seq	ABI_SOLID	1108632030	PRJNA226229	NA	NA	Control	Root	SAMN02393588	(Vitis vinifera x Vitis berlandieri) x Vitis berlandieri	M4	Control	Drought-tolerant	10.1186/1471-2229-14-99	tolerant to drought
SRR1026402	RNA-Seq	ABI_SOLID	1058275790	PRJNA226229	NA	NA	Control	Root	SAMN02393588	(Vitis vinifera x Vitis berlandieri) x Vitis berlandieri	M4	Control	Drought-tolerant	10.1186/1471-2229-14-99	tolerant to drought
SRR1026403	RNA-Seq	ABI_SOLID	1130344270	PRJNA226229	NA	NA	Control	Root	SAMN02393588	(Vitis vinifera x Vitis berlandieri) x Vitis berlandieri	M4	Control	Drought-tolerant	10.1186/1471-2229-14-99	tolerant to drought
SRR1026429	RNA-Seq	ABI_SOLID	1093030510	PRJNA226228	NA	0	Drought	Leaf	SAMN02393539	Vitis riparia x Vitis rupestris	101\,14	0 Days of Drought	Drought-susceptible	10.1186/1471-2229-14-99	sensitive to drought
SRR1026430	RNA-Seq	ABI_SOLID	1161348100	PRJNA226228	NA	0	Drought	Leaf	SAMN02393539	Vitis riparia x Vitis rupestris	101\,14	0 Days of Drought	Drought-susceptible	10.1186/1471-2229-14-99	sensitive to drought
SRR1026431	RNA-Seq	ABI_SOLID	1144428010	PRJNA226228	NA	0	Drought	Leaf	SAMN02393539	Vitis riparia x Vitis rupestris	101\,14	0 Days of Drought	Drought-susceptible	10.1186/1471-2229-14-99	sensitive to drought
SRR1026432	RNA-Seq	ABI_SOLID	1159420350	PRJNA226228	NA	0	Drought	Leaf	SAMN02393539	Vitis riparia x Vitis rupestris	101\,14	0 Days of Drought	Drought-susceptible	10.1186/1471-2229-14-99	sensitive to drought
SRR1026433	RNA-Seq	ABI_SOLID	1133928620	PRJNA226228	NA	0	Drought	Leaf	SAMN02393539	Vitis riparia x Vitis rupestris	101\,14	0 Days of Drought	Drought-susceptible	10.1186/1471-2229-14-99	sensitive to drought
SRR1026434	RNA-Seq	ABI_SOLID	1163084120	PRJNA226228	NA	0	Drought	Leaf	SAMN02393539	Vitis riparia x Vitis rupestris	101\,14	0 Days of Drought	Drought-susceptible	10.1186/1471-2229-14-99	sensitive to drought
SRR1026435	RNA-Seq	ABI_SOLID	900006360	PRJNA226228	NA	0	Drought	Leaf	SAMN02393540	Vitis riparia x Vitis rupestris	101\,14	0 Days of Drought	Drought-susceptible	10.1186/1471-2229-14-99	sensitive to drought
SRR1026436	RNA-Seq	ABI_SOLID	880912890	PRJNA226228	NA	0	Drought	Leaf	SAMN02393540	Vitis riparia x Vitis rupestris	101\,14	0 Days of Drought	Drought-susceptible	10.1186/1471-2229-14-99	sensitive to drought
SRR1026437	RNA-Seq	ABI_SOLID	881672550	PRJNA226228	NA	0	Drought	Leaf	SAMN02393540	Vitis riparia x Vitis rupestris	101\,14	0 Days of Drought	Drought-susceptible	10.1186/1471-2229-14-99	sensitive to drought
SRR1026438	RNA-Seq	ABI_SOLID	842278250	PRJNA226228	NA	0	Drought	Leaf	SAMN02393540	Vitis riparia x Vitis rupestris	101\,14	0 Days of Drought	Drought-susceptible	10.1186/1471-2229-14-99	sensitive to drought
SRR1026439	RNA-Seq	ABI_SOLID	902991760	PRJNA226228	NA	0	Drought	Leaf	SAMN02393540	Vitis riparia x Vitis rupestris	101\,14	0 Days of Drought	Drought-susceptible	10.1186/1471-2229-14-99	sensitive to drought
SRR1026440	RNA-Seq	ABI_SOLID	900406540	PRJNA226228	NA	0	Drought	Leaf	SAMN02393540	Vitis riparia x Vitis rupestris	101\,14	0 Days of Drought	Drought-susceptible	10.1186/1471-2229-14-99	sensitive to drought
SRR1026441	RNA-Seq	ABI_SOLID	973636290	PRJNA226229	NA	0	Drought	Leaf	SAMN02393591	(Vitis vinifera x Vitis berlandieri) x Vitis berlandieri	M4	0 Days of Drought	Drought-tolerant	10.1186/1471-2229-14-99	tolerant to drought
SRR1026442	RNA-Seq	ABI_SOLID	994378220	PRJNA226229	NA	0	Drought	Leaf	SAMN02393591	(Vitis vinifera x Vitis berlandieri) x Vitis berlandieri	M4	0 Days of Drought	Drought-tolerant	10.1186/1471-2229-14-99	tolerant to drought
SRR1026443	RNA-Seq	ABI_SOLID	945624790	PRJNA226229	NA	0	Drought	Leaf	SAMN02393591	(Vitis vinifera x Vitis berlandieri) x Vitis berlandieri	M4	0 Days of Drought	Drought-tolerant	10.1186/1471-2229-14-99	tolerant to drought
SRR1026444	RNA-Seq	ABI_SOLID	996568430	PRJNA226229	NA	0	Drought	Leaf	SAMN02393591	(Vitis vinifera x Vitis berlandieri) x Vitis berlandieri	M4	0 Days of Drought	Drought-tolerant	10.1186/1471-2229-14-99	tolerant to drought
SRR1026445	RNA-Seq	ABI_SOLID	1006152290	PRJNA226229	NA	0	Drought	Leaf	SAMN02393591	(Vitis vinifera x Vitis berlandieri) x Vitis berlandieri	M4	0 Days of Drought	Drought-tolerant	10.1186/1471-2229-14-99	tolerant to drought
SRR1026446	RNA-Seq	ABI_SOLID	977368040	PRJNA226229	NA	0	Drought	Leaf	SAMN02393591	(Vitis vinifera x Vitis berlandieri) x Vitis berlandieri	M4	0 Days of Drought	Drought-tolerant	10.1186/1471-2229-14-99	tolerant to drought
SRR1026447	RNA-Seq	ABI_SOLID	1021282130	PRJNA226229	NA	0	Drought	Leaf	SAMN02393592	(Vitis vinifera x Vitis berlandieri) x Vitis berlandieri	M4	0 Days of Drought	Drought-tolerant	10.1186/1471-2229-14-99	tolerant to drought
SRR1026448	RNA-Seq	ABI_SOLID	1019842560	PRJNA226229	NA	0	Drought	Leaf	SAMN02393592	(Vitis vinifera x Vitis berlandieri) x Vitis berlandieri	M4	0 Days of Drought	Drought-tolerant	10.1186/1471-2229-14-99	tolerant to drought
SRR1026449	RNA-Seq	ABI_SOLID	1042317650	PRJNA226229	NA	0	Drought	Leaf	SAMN02393592	(Vitis vinifera x Vitis berlandieri) x Vitis berlandieri	M4	0 Days of Drought	Drought-tolerant	10.1186/1471-2229-14-99	tolerant to drought
SRR1026450	RNA-Seq	ABI_SOLID	1025308790	PRJNA226229	NA	0	Drought	Leaf	SAMN02393592	(Vitis vinifera x Vitis berlandieri) x Vitis berlandieri	M4	0 Days of Drought	Drought-tolerant	10.1186/1471-2229-14-99	tolerant to drought
SRR1026451	RNA-Seq	ABI_SOLID	986005350	PRJNA226229	NA	0	Drought	Leaf	SAMN02393592	(Vitis vinifera x Vitis berlandieri) x Vitis berlandieri	M4	0 Days of Drought	Drought-tolerant	10.1186/1471-2229-14-99	tolerant to drought
SRR1026452	RNA-Seq	ABI_SOLID	1036574660	PRJNA226229	NA	0	Drought	Leaf	SAMN02393592	(Vitis vinifera x Vitis berlandieri) x Vitis berlandieri	M4	0 Days of Drought	Drought-tolerant	10.1186/1471-2229-14-99	tolerant to drought
SRR1026453	RNA-Seq	ABI_SOLID	562564640	PRJNA226228	NA	NA	Control	Leaf	SAMN02393541	Vitis riparia x Vitis rupestris	101\,14	Control	Drought-susceptible	10.1186/1471-2229-14-99	sensitive to drought
SRR1026454	RNA-Seq	ABI_SOLID	549199310	PRJNA226228	NA	NA	Control	Leaf	SAMN02393541	Vitis riparia x Vitis rupestris	101\,14	Control	Drought-susceptible	10.1186/1471-2229-14-99	sensitive to drought
SRR1026455	RNA-Seq	ABI_SOLID	572585530	PRJNA226228	NA	NA	Control	Leaf	SAMN02393541	Vitis riparia x Vitis rupestris	101\,14	Control	Drought-susceptible	10.1186/1471-2229-14-99	sensitive to drought
SRR1026456	RNA-Seq	ABI_SOLID	564666630	PRJNA226228	NA	NA	Control	Leaf	SAMN02393541	Vitis riparia x Vitis rupestris	101\,14	Control	Drought-susceptible	10.1186/1471-2229-14-99	sensitive to drought
SRR1026457	RNA-Seq	ABI_SOLID	581481010	PRJNA226228	NA	NA	Control	Leaf	SAMN02393541	Vitis riparia x Vitis rupestris	101\,14	Control	Drought-susceptible	10.1186/1471-2229-14-99	sensitive to drought
SRR1026458	RNA-Seq	ABI_SOLID	562378740	PRJNA226228	NA	NA	Control	Leaf	SAMN02393541	Vitis riparia x Vitis rupestris	101\,14	Control	Drought-susceptible	10.1186/1471-2229-14-99	sensitive to drought
SRR1026459	RNA-Seq	ABI_SOLID	1486743060	PRJNA226228	NA	NA	Control	Leaf	SAMN02393542	Vitis riparia x Vitis rupestris	101\,14	Control	Drought-susceptible	10.1186/1471-2229-14-99	sensitive to drought
SRR1026460	RNA-Seq	ABI_SOLID	1461490140	PRJNA226228	NA	NA	Control	Leaf	SAMN02393542	Vitis riparia x Vitis rupestris	101\,14	Control	Drought-susceptible	10.1186/1471-2229-14-99	sensitive to drought
SRR1026461	RNA-Seq	ABI_SOLID	1511204970	PRJNA226228	NA	NA	Control	Leaf	SAMN02393542	Vitis riparia x Vitis rupestris	101\,14	Control	Drought-susceptible	10.1186/1471-2229-14-99	sensitive to drought
SRR1026462	RNA-Seq	ABI_SOLID	1543435300	PRJNA226228	NA	NA	Control	Leaf	SAMN02393542	Vitis riparia x Vitis rupestris	101\,14	Control	Drought-susceptible	10.1186/1471-2229-14-99	sensitive to drought
SRR1026463	RNA-Seq	ABI_SOLID	1545383950	PRJNA226228	NA	NA	Control	Leaf	SAMN02393542	Vitis riparia x Vitis rupestris	101\,14	Control	Drought-susceptible	10.1186/1471-2229-14-99	sensitive to drought
SRR1026464	RNA-Seq	ABI_SOLID	1500801720	PRJNA226228	NA	NA	Control	Leaf	SAMN02393542	Vitis riparia x Vitis rupestris	101\,14	Control	Drought-susceptible	10.1186/1471-2229-14-99	sensitive to drought
SRR1026465	RNA-Seq	ABI_SOLID	731995880	PRJNA226229	NA	0	Drought	Root	SAMN02393566	(Vitis vinifera x Vitis berlandieri) x Vitis berlandieri	M4	0 Days of Drought	Drought-tolerant	10.1186/1471-2229-14-99	tolerant to drought
SRR1026466	RNA-Seq	ABI_SOLID	672153130	PRJNA226229	NA	0	Drought	Root	SAMN02393566	(Vitis vinifera x Vitis berlandieri) x Vitis berlandieri	M4	0 Days of Drought	Drought-tolerant	10.1186/1471-2229-14-99	tolerant to drought
SRR1026467	RNA-Seq	ABI_SOLID	714648330	PRJNA226229	NA	0	Drought	Root	SAMN02393566	(Vitis vinifera x Vitis berlandieri) x Vitis berlandieri	M4	0 Days of Drought	Drought-tolerant	10.1186/1471-2229-14-99	tolerant to drought
SRR1026468	RNA-Seq	ABI_SOLID	710767530	PRJNA226229	NA	0	Drought	Root	SAMN02393566	(Vitis vinifera x Vitis berlandieri) x Vitis berlandieri	M4	0 Days of Drought	Drought-tolerant	10.1186/1471-2229-14-99	tolerant to drought
SRR1026469	RNA-Seq	ABI_SOLID	681952590	PRJNA226229	NA	0	Drought	Root	SAMN02393566	(Vitis vinifera x Vitis berlandieri) x Vitis berlandieri	M4	0 Days of Drought	Drought-tolerant	10.1186/1471-2229-14-99	tolerant to drought
SRR1026470	RNA-Seq	ABI_SOLID	705115840	PRJNA226229	NA	0	Drought	Root	SAMN02393566	(Vitis vinifera x Vitis berlandieri) x Vitis berlandieri	M4	0 Days of Drought	Drought-tolerant	10.1186/1471-2229-14-99	tolerant to drought
SRR1026471	RNA-Seq	ABI_SOLID	731788970	PRJNA226228	NA	NA	Control	Root	SAMN02393515	Vitis riparia x Vitis rupestris	101\,14	Control	Drought-susceptible	10.1186/1471-2229-14-99	sensitive to drought
SRR1026472	RNA-Seq	ABI_SOLID	748953370	PRJNA226228	NA	NA	Control	Root	SAMN02393515	Vitis riparia x Vitis rupestris	101\,14	Control	Drought-susceptible	10.1186/1471-2229-14-99	sensitive to drought
SRR1026473	RNA-Seq	ABI_SOLID	691721360	PRJNA226228	NA	NA	Control	Root	SAMN02393515	Vitis riparia x Vitis rupestris	101\,14	Control	Drought-susceptible	10.1186/1471-2229-14-99	sensitive to drought
SRR1026474	RNA-Seq	ABI_SOLID	730813270	PRJNA226228	NA	NA	Control	Root	SAMN02393515	Vitis riparia x Vitis rupestris	101\,14	Control	Drought-susceptible	10.1186/1471-2229-14-99	sensitive to drought
SRR1026475	RNA-Seq	ABI_SOLID	740281850	PRJNA226228	NA	NA	Control	Root	SAMN02393515	Vitis riparia x Vitis rupestris	101\,14	Control	Drought-susceptible	10.1186/1471-2229-14-99	sensitive to drought
SRR1026476	RNA-Seq	ABI_SOLID	720312560	PRJNA226228	NA	NA	Control	Root	SAMN02393515	Vitis riparia x Vitis rupestris	101\,14	Control	Drought-susceptible	10.1186/1471-2229-14-99	sensitive to drought
SRR1026477	RNA-Seq	ABI_SOLID	740093530	PRJNA226229	NA	NA	Control	Leaf	SAMN02393593	(Vitis vinifera x Vitis berlandieri) x Vitis berlandieri	M4	Control	Drought-tolerant	10.1186/1471-2229-14-99	tolerant to drought
SRR1026478	RNA-Seq	ABI_SOLID	729566860	PRJNA226229	NA	NA	Control	Leaf	SAMN02393593	(Vitis vinifera x Vitis berlandieri) x Vitis berlandieri	M4	Control	Drought-tolerant	10.1186/1471-2229-14-99	tolerant to drought
SRR1026479	RNA-Seq	ABI_SOLID	754887320	PRJNA226229	NA	NA	Control	Leaf	SAMN02393593	(Vitis vinifera x Vitis berlandieri) x Vitis berlandieri	M4	Control	Drought-tolerant	10.1186/1471-2229-14-99	tolerant to drought
SRR1026480	RNA-Seq	ABI_SOLID	698600430	PRJNA226229	NA	NA	Control	Leaf	SAMN02393593	(Vitis vinifera x Vitis berlandieri) x Vitis berlandieri	M4	Control	Drought-tolerant	10.1186/1471-2229-14-99	tolerant to drought
SRR1026481	RNA-Seq	ABI_SOLID	682896060	PRJNA226229	NA	NA	Control	Leaf	SAMN02393593	(Vitis vinifera x Vitis berlandieri) x Vitis berlandieri	M4	Control	Drought-tolerant	10.1186/1471-2229-14-99	tolerant to drought
SRR1026482	RNA-Seq	ABI_SOLID	723689780	PRJNA226229	NA	NA	Control	Leaf	SAMN02393593	(Vitis vinifera x Vitis berlandieri) x Vitis berlandieri	M4	Control	Drought-tolerant	10.1186/1471-2229-14-99	tolerant to drought
SRR1026483	RNA-Seq	ABI_SOLID	1077839620	PRJNA226229	NA	NA	Control	Leaf	SAMN02393594	(Vitis vinifera x Vitis berlandieri) x Vitis berlandieri	M4	Control	Drought-tolerant	10.1186/1471-2229-14-99	tolerant to drought
SRR1026484	RNA-Seq	ABI_SOLID	1139558310	PRJNA226229	NA	NA	Control	Leaf	SAMN02393594	(Vitis vinifera x Vitis berlandieri) x Vitis berlandieri	M4	Control	Drought-tolerant	10.1186/1471-2229-14-99	tolerant to drought
SRR1026485	RNA-Seq	ABI_SOLID	1078216590	PRJNA226229	NA	NA	Control	Leaf	SAMN02393594	(Vitis vinifera x Vitis berlandieri) x Vitis berlandieri	M4	Control	Drought-tolerant	10.1186/1471-2229-14-99	tolerant to drought
SRR1026486	RNA-Seq	ABI_SOLID	1114802590	PRJNA226229	NA	NA	Control	Leaf	SAMN02393594	(Vitis vinifera x Vitis berlandieri) x Vitis berlandieri	M4	Control	Drought-tolerant	10.1186/1471-2229-14-99	tolerant to drought
SRR1026487	RNA-Seq	ABI_SOLID	1040814280	PRJNA226229	NA	NA	Control	Leaf	SAMN02393594	(Vitis vinifera x Vitis berlandieri) x Vitis berlandieri	M4	Control	Drought-tolerant	10.1186/1471-2229-14-99	tolerant to drought
SRR1026488	RNA-Seq	ABI_SOLID	1114908190	PRJNA226229	NA	NA	Control	Leaf	SAMN02393594	(Vitis vinifera x Vitis berlandieri) x Vitis berlandieri	M4	Control	Drought-tolerant	10.1186/1471-2229-14-99	tolerant to drought
SRR1026489	RNA-Seq	ABI_SOLID	714349460	PRJNA226228	NA	2	Drought	Leaf	SAMN02393543	Vitis riparia x Vitis rupestris	101\,14	2 Days of Drought	Drought-susceptible	10.1186/1471-2229-14-99	sensitive to drought
SRR1026490	RNA-Seq	ABI_SOLID	685973860	PRJNA226228	NA	2	Drought	Leaf	SAMN02393543	Vitis riparia x Vitis rupestris	101\,14	2 Days of Drought	Drought-susceptible	10.1186/1471-2229-14-99	sensitive to drought
SRR1026491	RNA-Seq	ABI_SOLID	692091510	PRJNA226228	NA	2	Drought	Leaf	SAMN02393543	Vitis riparia x Vitis rupestris	101\,14	2 Days of Drought	Drought-susceptible	10.1186/1471-2229-14-99	sensitive to drought
SRR1026492	RNA-Seq	ABI_SOLID	712914950	PRJNA226228	NA	2	Drought	Leaf	SAMN02393543	Vitis riparia x Vitis rupestris	101\,14	2 Days of Drought	Drought-susceptible	10.1186/1471-2229-14-99	sensitive to drought
SRR1026493	RNA-Seq	ABI_SOLID	717010360	PRJNA226228	NA	2	Drought	Leaf	SAMN02393543	Vitis riparia x Vitis rupestris	101\,14	2 Days of Drought	Drought-susceptible	10.1186/1471-2229-14-99	sensitive to drought
SRR1026494	RNA-Seq	ABI_SOLID	703602680	PRJNA226228	NA	2	Drought	Leaf	SAMN02393543	Vitis riparia x Vitis rupestris	101\,14	2 Days of Drought	Drought-susceptible	10.1186/1471-2229-14-99	sensitive to drought
SRR1026495	RNA-Seq	ABI_SOLID	762105960	PRJNA226228	NA	2	Drought	Leaf	SAMN02393544	Vitis riparia x Vitis rupestris	101\,14	2 Days of Drought	Drought-susceptible	10.1186/1471-2229-14-99	sensitive to drought
SRR1026496	RNA-Seq	ABI_SOLID	790978320	PRJNA226228	NA	2	Drought	Leaf	SAMN02393544	Vitis riparia x Vitis rupestris	101\,14	2 Days of Drought	Drought-susceptible	10.1186/1471-2229-14-99	sensitive to drought
SRR1026497	RNA-Seq	ABI_SOLID	796295830	PRJNA226228	NA	2	Drought	Leaf	SAMN02393544	Vitis riparia x Vitis rupestris	101\,14	2 Days of Drought	Drought-susceptible	10.1186/1471-2229-14-99	sensitive to drought
SRR1026498	RNA-Seq	ABI_SOLID	786559620	PRJNA226228	NA	2	Drought	Leaf	SAMN02393544	Vitis riparia x Vitis rupestris	101\,14	2 Days of Drought	Drought-susceptible	10.1186/1471-2229-14-99	sensitive to drought
SRR1026499	RNA-Seq	ABI_SOLID	787413330	PRJNA226228	NA	2	Drought	Leaf	SAMN02393544	Vitis riparia x Vitis rupestris	101\,14	2 Days of Drought	Drought-susceptible	10.1186/1471-2229-14-99	sensitive to drought
SRR1026500	RNA-Seq	ABI_SOLID	765739590	PRJNA226228	NA	2	Drought	Leaf	SAMN02393544	Vitis riparia x Vitis rupestris	101\,14	2 Days of Drought	Drought-susceptible	10.1186/1471-2229-14-99	sensitive to drought
SRR1026501	RNA-Seq	ABI_SOLID	632379770	PRJNA226229	NA	2	Drought	Leaf	SAMN02393595	(Vitis vinifera x Vitis berlandieri) x Vitis berlandieri	M4	2 Days of Drought	Drought-tolerant	10.1186/1471-2229-14-99	tolerant to drought
SRR1026502	RNA-Seq	ABI_SOLID	636202710	PRJNA226229	NA	2	Drought	Leaf	SAMN02393595	(Vitis vinifera x Vitis berlandieri) x Vitis berlandieri	M4	2 Days of Drought	Drought-tolerant	10.1186/1471-2229-14-99	tolerant to drought
SRR1026503	RNA-Seq	ABI_SOLID	628721940	PRJNA226229	NA	2	Drought	Leaf	SAMN02393595	(Vitis vinifera x Vitis berlandieri) x Vitis berlandieri	M4	2 Days of Drought	Drought-tolerant	10.1186/1471-2229-14-99	tolerant to drought
SRR1026504	RNA-Seq	ABI_SOLID	596881890	PRJNA226229	NA	2	Drought	Leaf	SAMN02393595	(Vitis vinifera x Vitis berlandieri) x Vitis berlandieri	M4	2 Days of Drought	Drought-tolerant	10.1186/1471-2229-14-99	tolerant to drought
SRR1026505	RNA-Seq	ABI_SOLID	640648470	PRJNA226229	NA	2	Drought	Leaf	SAMN02393595	(Vitis vinifera x Vitis berlandieri) x Vitis berlandieri	M4	2 Days of Drought	Drought-tolerant	10.1186/1471-2229-14-99	tolerant to drought
SRR1026506	RNA-Seq	ABI_SOLID	625674610	PRJNA226229	NA	2	Drought	Leaf	SAMN02393595	(Vitis vinifera x Vitis berlandieri) x Vitis berlandieri	M4	2 Days of Drought	Drought-tolerant	10.1186/1471-2229-14-99	tolerant to drought
SRR1026507	RNA-Seq	ABI_SOLID	933027700	PRJNA226229	NA	2	Drought	Leaf	SAMN02393596	(Vitis vinifera x Vitis berlandieri) x Vitis berlandieri	M4	2 Days of Drought	Drought-tolerant	10.1186/1471-2229-14-99	tolerant to drought
SRR1026508	RNA-Seq	ABI_SOLID	907431140	PRJNA226229	NA	2	Drought	Leaf	SAMN02393596	(Vitis vinifera x Vitis berlandieri) x Vitis berlandieri	M4	2 Days of Drought	Drought-tolerant	10.1186/1471-2229-14-99	tolerant to drought
SRR1026509	RNA-Seq	ABI_SOLID	949017960	PRJNA226229	NA	2	Drought	Leaf	SAMN02393596	(Vitis vinifera x Vitis berlandieri) x Vitis berlandieri	M4	2 Days of Drought	Drought-tolerant	10.1186/1471-2229-14-99	tolerant to drought
SRR1026510	RNA-Seq	ABI_SOLID	943756550	PRJNA226229	NA	2	Drought	Leaf	SAMN02393596	(Vitis vinifera x Vitis berlandieri) x Vitis berlandieri	M4	2 Days of Drought	Drought-tolerant	10.1186/1471-2229-14-99	tolerant to drought
SRR1026511	RNA-Seq	ABI_SOLID	933001080	PRJNA226229	NA	2	Drought	Leaf	SAMN02393596	(Vitis vinifera x Vitis berlandieri) x Vitis berlandieri	M4	2 Days of Drought	Drought-tolerant	10.1186/1471-2229-14-99	tolerant to drought
SRR1026512	RNA-Seq	ABI_SOLID	891491370	PRJNA226229	NA	2	Drought	Leaf	SAMN02393596	(Vitis vinifera x Vitis berlandieri) x Vitis berlandieri	M4	2 Days of Drought	Drought-tolerant	10.1186/1471-2229-14-99	tolerant to drought
SRR1026513	RNA-Seq	ABI_SOLID	994629240	PRJNA226228	NA	NA	Control	Leaf	SAMN02393545	Vitis riparia x Vitis rupestris	101\,14	Control	Drought-susceptible	10.1186/1471-2229-14-99	sensitive to drought
SRR1026514	RNA-Seq	ABI_SOLID	994053390	PRJNA226228	NA	NA	Control	Leaf	SAMN02393545	Vitis riparia x Vitis rupestris	101\,14	Control	Drought-susceptible	10.1186/1471-2229-14-99	sensitive to drought
SRR1026515	RNA-Seq	ABI_SOLID	1011819160	PRJNA226228	NA	NA	Control	Leaf	SAMN02393545	Vitis riparia x Vitis rupestris	101\,14	Control	Drought-susceptible	10.1186/1471-2229-14-99	sensitive to drought
SRR1026516	RNA-Seq	ABI_SOLID	960261940	PRJNA226228	NA	NA	Control	Leaf	SAMN02393545	Vitis riparia x Vitis rupestris	101\,14	Control	Drought-susceptible	10.1186/1471-2229-14-99	sensitive to drought
SRR1026517	RNA-Seq	ABI_SOLID	986346900	PRJNA226228	NA	NA	Control	Leaf	SAMN02393545	Vitis riparia x Vitis rupestris	101\,14	Control	Drought-susceptible	10.1186/1471-2229-14-99	sensitive to drought
SRR1026518	RNA-Seq	ABI_SOLID	1015027750	PRJNA226228	NA	NA	Control	Leaf	SAMN02393545	Vitis riparia x Vitis rupestris	101\,14	Control	Drought-susceptible	10.1186/1471-2229-14-99	sensitive to drought
SRR1026519	RNA-Seq	ABI_SOLID	820532130	PRJNA226228	NA	NA	Control	Leaf	SAMN02393546	Vitis riparia x Vitis rupestris	101\,14	Control	Drought-susceptible	10.1186/1471-2229-14-99	sensitive to drought
SRR1026520	RNA-Seq	ABI_SOLID	798363390	PRJNA226228	NA	NA	Control	Leaf	SAMN02393546	Vitis riparia x Vitis rupestris	101\,14	Control	Drought-susceptible	10.1186/1471-2229-14-99	sensitive to drought
SRR1026521	RNA-Seq	ABI_SOLID	838348170	PRJNA226228	NA	NA	Control	Leaf	SAMN02393546	Vitis riparia x Vitis rupestris	101\,14	Control	Drought-susceptible	10.1186/1471-2229-14-99	sensitive to drought
SRR1026522	RNA-Seq	ABI_SOLID	832215890	PRJNA226228	NA	NA	Control	Leaf	SAMN02393546	Vitis riparia x Vitis rupestris	101\,14	Control	Drought-susceptible	10.1186/1471-2229-14-99	sensitive to drought
SRR1026523	RNA-Seq	ABI_SOLID	784660140	PRJNA226228	NA	NA	Control	Leaf	SAMN02393546	Vitis riparia x Vitis rupestris	101\,14	Control	Drought-susceptible	10.1186/1471-2229-14-99	sensitive to drought
SRR1026524	RNA-Seq	ABI_SOLID	840590080	PRJNA226228	NA	NA	Control	Leaf	SAMN02393546	Vitis riparia x Vitis rupestris	101\,14	Control	Drought-susceptible	10.1186/1471-2229-14-99	sensitive to drought
SRR1026525	RNA-Seq	ABI_SOLID	864152520	PRJNA226229	NA	NA	Control	Leaf	SAMN02393597	(Vitis vinifera x Vitis berlandieri) x Vitis berlandieri	M4	Control	Drought-tolerant	10.1186/1471-2229-14-99	tolerant to drought
SRR1026526	RNA-Seq	ABI_SOLID	889963360	PRJNA226229	NA	NA	Control	Leaf	SAMN02393597	(Vitis vinifera x Vitis berlandieri) x Vitis berlandieri	M4	Control	Drought-tolerant	10.1186/1471-2229-14-99	tolerant to drought
SRR1026527	RNA-Seq	ABI_SOLID	889086000	PRJNA226229	NA	NA	Control	Leaf	SAMN02393597	(Vitis vinifera x Vitis berlandieri) x Vitis berlandieri	M4	Control	Drought-tolerant	10.1186/1471-2229-14-99	tolerant to drought
SRR1026528	RNA-Seq	ABI_SOLID	911829050	PRJNA226229	NA	NA	Control	Leaf	SAMN02393597	(Vitis vinifera x Vitis berlandieri) x Vitis berlandieri	M4	Control	Drought-tolerant	10.1186/1471-2229-14-99	tolerant to drought
SRR1026529	RNA-Seq	ABI_SOLID	903986820	PRJNA226229	NA	NA	Control	Leaf	SAMN02393597	(Vitis vinifera x Vitis berlandieri) x Vitis berlandieri	M4	Control	Drought-tolerant	10.1186/1471-2229-14-99	tolerant to drought
SRR1026530	RNA-Seq	ABI_SOLID	913727870	PRJNA226229	NA	NA	Control	Leaf	SAMN02393597	(Vitis vinifera x Vitis berlandieri) x Vitis berlandieri	M4	Control	Drought-tolerant	10.1186/1471-2229-14-99	tolerant to drought
SRR1026531	RNA-Seq	ABI_SOLID	1051553580	PRJNA226229	NA	NA	Control	Leaf	SAMN02393598	(Vitis vinifera x Vitis berlandieri) x Vitis berlandieri	M4	Control	Drought-tolerant	10.1186/1471-2229-14-99	tolerant to drought
SRR1026532	RNA-Seq	ABI_SOLID	1044782200	PRJNA226229	NA	NA	Control	Leaf	SAMN02393598	(Vitis vinifera x Vitis berlandieri) x Vitis berlandieri	M4	Control	Drought-tolerant	10.1186/1471-2229-14-99	tolerant to drought
SRR1026533	RNA-Seq	ABI_SOLID	1084793050	PRJNA226229	NA	NA	Control	Leaf	SAMN02393598	(Vitis vinifera x Vitis berlandieri) x Vitis berlandieri	M4	Control	Drought-tolerant	10.1186/1471-2229-14-99	tolerant to drought
SRR1026534	RNA-Seq	ABI_SOLID	1034097020	PRJNA226229	NA	NA	Control	Leaf	SAMN02393598	(Vitis vinifera x Vitis berlandieri) x Vitis berlandieri	M4	Control	Drought-tolerant	10.1186/1471-2229-14-99	tolerant to drought
SRR1026535	RNA-Seq	ABI_SOLID	1033636780	PRJNA226229	NA	NA	Control	Leaf	SAMN02393598	(Vitis vinifera x Vitis berlandieri) x Vitis berlandieri	M4	Control	Drought-tolerant	10.1186/1471-2229-14-99	tolerant to drought
SRR1026536	RNA-Seq	ABI_SOLID	972334550	PRJNA226229	NA	NA	Control	Leaf	SAMN02393598	(Vitis vinifera x Vitis berlandieri) x Vitis berlandieri	M4	Control	Drought-tolerant	10.1186/1471-2229-14-99	tolerant to drought
SRR1026537	RNA-Seq	ABI_SOLID	946832920	PRJNA226228	NA	4	Drought	Leaf	SAMN02393547	Vitis riparia x Vitis rupestris	101\,14	4 Days of Drought	Drought-susceptible	10.1186/1471-2229-14-99	sensitive to drought
SRR1026538	RNA-Seq	ABI_SOLID	969101210	PRJNA226228	NA	4	Drought	Leaf	SAMN02393547	Vitis riparia x Vitis rupestris	101\,14	4 Days of Drought	Drought-susceptible	10.1186/1471-2229-14-99	sensitive to drought
SRR1026539	RNA-Seq	ABI_SOLID	956796280	PRJNA226228	NA	4	Drought	Leaf	SAMN02393547	Vitis riparia x Vitis rupestris	101\,14	4 Days of Drought	Drought-susceptible	10.1186/1471-2229-14-99	sensitive to drought
SRR1026540	RNA-Seq	ABI_SOLID	996165060	PRJNA226228	NA	4	Drought	Leaf	SAMN02393547	Vitis riparia x Vitis rupestris	101\,14	4 Days of Drought	Drought-susceptible	10.1186/1471-2229-14-99	sensitive to drought
SRR1026541	RNA-Seq	ABI_SOLID	901247930	PRJNA226228	NA	4	Drought	Leaf	SAMN02393547	Vitis riparia x Vitis rupestris	101\,14	4 Days of Drought	Drought-susceptible	10.1186/1471-2229-14-99	sensitive to drought
SRR1026542	RNA-Seq	ABI_SOLID	952080360	PRJNA226228	NA	4	Drought	Leaf	SAMN02393547	Vitis riparia x Vitis rupestris	101\,14	4 Days of Drought	Drought-susceptible	10.1186/1471-2229-14-99	sensitive to drought
SRR1026543	RNA-Seq	ABI_SOLID	1274021870	PRJNA226228	NA	4	Drought	Leaf	SAMN02393548	Vitis riparia x Vitis rupestris	101\,14	4 Days of Drought	Drought-susceptible	10.1186/1471-2229-14-99	sensitive to drought
SRR1026544	RNA-Seq	ABI_SOLID	1301300330	PRJNA226228	NA	4	Drought	Leaf	SAMN02393548	Vitis riparia x Vitis rupestris	101\,14	4 Days of Drought	Drought-susceptible	10.1186/1471-2229-14-99	sensitive to drought
SRR1026545	RNA-Seq	ABI_SOLID	1276122870	PRJNA226228	NA	4	Drought	Leaf	SAMN02393548	Vitis riparia x Vitis rupestris	101\,14	4 Days of Drought	Drought-susceptible	10.1186/1471-2229-14-99	sensitive to drought
SRR1026546	RNA-Seq	ABI_SOLID	1246541010	PRJNA226228	NA	4	Drought	Leaf	SAMN02393548	Vitis riparia x Vitis rupestris	101\,14	4 Days of Drought	Drought-susceptible	10.1186/1471-2229-14-99	sensitive to drought
SRR1026547	RNA-Seq	ABI_SOLID	1196799120	PRJNA226228	NA	4	Drought	Leaf	SAMN02393548	Vitis riparia x Vitis rupestris	101\,14	4 Days of Drought	Drought-susceptible	10.1186/1471-2229-14-99	sensitive to drought
SRR1026548	RNA-Seq	ABI_SOLID	1277772650	PRJNA226228	NA	4	Drought	Leaf	SAMN02393548	Vitis riparia x Vitis rupestris	101\,14	4 Days of Drought	Drought-susceptible	10.1186/1471-2229-14-99	sensitive to drought
SRR1026549	RNA-Seq	ABI_SOLID	727189210	PRJNA226229	NA	4	Drought	Leaf	SAMN02393599	(Vitis vinifera x Vitis berlandieri) x Vitis berlandieri	M4	4 Days of Drought	Drought-tolerant	10.1186/1471-2229-14-99	tolerant to drought
SRR1026550	RNA-Seq	ABI_SOLID	675785770	PRJNA226229	NA	4	Drought	Leaf	SAMN02393599	(Vitis vinifera x Vitis berlandieri) x Vitis berlandieri	M4	4 Days of Drought	Drought-tolerant	10.1186/1471-2229-14-99	tolerant to drought
SRR1026551	RNA-Seq	ABI_SOLID	635736090	PRJNA226229	NA	4	Drought	Leaf	SAMN02393599	(Vitis vinifera x Vitis berlandieri) x Vitis berlandieri	M4	4 Days of Drought	Drought-tolerant	10.1186/1471-2229-14-99	tolerant to drought
SRR1026552	RNA-Seq	ABI_SOLID	679045950	PRJNA226229	NA	4	Drought	Leaf	SAMN02393599	(Vitis vinifera x Vitis berlandieri) x Vitis berlandieri	M4	4 Days of Drought	Drought-tolerant	10.1186/1471-2229-14-99	tolerant to drought
SRR1026553	RNA-Seq	ABI_SOLID	710055170	PRJNA226229	NA	4	Drought	Leaf	SAMN02393599	(Vitis vinifera x Vitis berlandieri) x Vitis berlandieri	M4	4 Days of Drought	Drought-tolerant	10.1186/1471-2229-14-99	tolerant to drought
SRR1026554	RNA-Seq	ABI_SOLID	683354540	PRJNA226229	NA	4	Drought	Leaf	SAMN02393599	(Vitis vinifera x Vitis berlandieri) x Vitis berlandieri	M4	4 Days of Drought	Drought-tolerant	10.1186/1471-2229-14-99	tolerant to drought
SRR1026555	RNA-Seq	ABI_SOLID	1276740960	PRJNA226229	NA	4	Drought	Leaf	SAMN02393600	(Vitis vinifera x Vitis berlandieri) x Vitis berlandieri	M4	4 Days of Drought	Drought-tolerant	10.1186/1471-2229-14-99	tolerant to drought
SRR1026556	RNA-Seq	ABI_SOLID	1283017780	PRJNA226229	NA	4	Drought	Leaf	SAMN02393600	(Vitis vinifera x Vitis berlandieri) x Vitis berlandieri	M4	4 Days of Drought	Drought-tolerant	10.1186/1471-2229-14-99	tolerant to drought
SRR1026557	RNA-Seq	ABI_SOLID	1274962480	PRJNA226229	NA	4	Drought	Leaf	SAMN02393600	(Vitis vinifera x Vitis berlandieri) x Vitis berlandieri	M4	4 Days of Drought	Drought-tolerant	10.1186/1471-2229-14-99	tolerant to drought
SRR1026558	RNA-Seq	ABI_SOLID	1237712960	PRJNA226229	NA	4	Drought	Leaf	SAMN02393600	(Vitis vinifera x Vitis berlandieri) x Vitis berlandieri	M4	4 Days of Drought	Drought-tolerant	10.1186/1471-2229-14-99	tolerant to drought
SRR1026559	RNA-Seq	ABI_SOLID	1302293300	PRJNA226229	NA	4	Drought	Leaf	SAMN02393600	(Vitis vinifera x Vitis berlandieri) x Vitis berlandieri	M4	4 Days of Drought	Drought-tolerant	10.1186/1471-2229-14-99	tolerant to drought
SRR1026560	RNA-Seq	ABI_SOLID	1244758460	PRJNA226229	NA	4	Drought	Leaf	SAMN02393600	(Vitis vinifera x Vitis berlandieri) x Vitis berlandieri	M4	4 Days of Drought	Drought-tolerant	10.1186/1471-2229-14-99	tolerant to drought
SRR1026585	RNA-Seq	ABI_SOLID	910208970	PRJNA226228	NA	NA	Control	Leaf	SAMN02393551	Vitis riparia x Vitis rupestris	101\,14	Control	Drought-susceptible	10.1186/1471-2229-14-99	sensitive to drought
SRR1026586	RNA-Seq	ABI_SOLID	910060580	PRJNA226228	NA	NA	Control	Leaf	SAMN02393551	Vitis riparia x Vitis rupestris	101\,14	Control	Drought-susceptible	10.1186/1471-2229-14-99	sensitive to drought
SRR1026587	RNA-Seq	ABI_SOLID	892252570	PRJNA226228	NA	NA	Control	Leaf	SAMN02393551	Vitis riparia x Vitis rupestris	101\,14	Control	Drought-susceptible	10.1186/1471-2229-14-99	sensitive to drought
SRR1026588	RNA-Seq	ABI_SOLID	892859110	PRJNA226228	NA	NA	Control	Leaf	SAMN02393551	Vitis riparia x Vitis rupestris	101\,14	Control	Drought-susceptible	10.1186/1471-2229-14-99	sensitive to drought
SRR1026589	RNA-Seq	ABI_SOLID	865616180	PRJNA226228	NA	NA	Control	Leaf	SAMN02393551	Vitis riparia x Vitis rupestris	101\,14	Control	Drought-susceptible	10.1186/1471-2229-14-99	sensitive to drought
SRR1026590	RNA-Seq	ABI_SOLID	905564220	PRJNA226228	NA	NA	Control	Leaf	SAMN02393551	Vitis riparia x Vitis rupestris	101\,14	Control	Drought-susceptible	10.1186/1471-2229-14-99	sensitive to drought
SRR1026591	RNA-Seq	ABI_SOLID	1118086420	PRJNA226228	NA	NA	Control	Leaf	SAMN02393552	Vitis riparia x Vitis rupestris	101\,14	Control	Drought-susceptible	10.1186/1471-2229-14-99	sensitive to drought
SRR1026592	RNA-Seq	ABI_SOLID	1050549280	PRJNA226228	NA	NA	Control	Leaf	SAMN02393552	Vitis riparia x Vitis rupestris	101\,14	Control	Drought-susceptible	10.1186/1471-2229-14-99	sensitive to drought
SRR1026593	RNA-Seq	ABI_SOLID	1021111630	PRJNA226228	NA	NA	Control	Leaf	SAMN02393552	Vitis riparia x Vitis rupestris	101\,14	Control	Drought-susceptible	10.1186/1471-2229-14-99	sensitive to drought
SRR1026594	RNA-Seq	ABI_SOLID	1111495220	PRJNA226228	NA	NA	Control	Leaf	SAMN02393552	Vitis riparia x Vitis rupestris	101\,14	Control	Drought-susceptible	10.1186/1471-2229-14-99	sensitive to drought
SRR1026595	RNA-Seq	ABI_SOLID	1095290130	PRJNA226228	NA	NA	Control	Leaf	SAMN02393552	Vitis riparia x Vitis rupestris	101\,14	Control	Drought-susceptible	10.1186/1471-2229-14-99	sensitive to drought
SRR1026596	RNA-Seq	ABI_SOLID	1072233910	PRJNA226228	NA	NA	Control	Leaf	SAMN02393552	Vitis riparia x Vitis rupestris	101\,14	Control	Drought-susceptible	10.1186/1471-2229-14-99	sensitive to drought
SRR1026597	RNA-Seq	ABI_SOLID	694851300	PRJNA226228	NA	NA	Control	Root	SAMN02393516	Vitis riparia x Vitis rupestris	101\,14	Control	Drought-susceptible	10.1186/1471-2229-14-99	sensitive to drought
SRR1026598	RNA-Seq	ABI_SOLID	707512410	PRJNA226228	NA	NA	Control	Root	SAMN02393516	Vitis riparia x Vitis rupestris	101\,14	Control	Drought-susceptible	10.1186/1471-2229-14-99	sensitive to drought
SRR1026599	RNA-Seq	ABI_SOLID	710592630	PRJNA226228	NA	NA	Control	Root	SAMN02393516	Vitis riparia x Vitis rupestris	101\,14	Control	Drought-susceptible	10.1186/1471-2229-14-99	sensitive to drought
SRR1026600	RNA-Seq	ABI_SOLID	696427710	PRJNA226228	NA	NA	Control	Root	SAMN02393516	Vitis riparia x Vitis rupestris	101\,14	Control	Drought-susceptible	10.1186/1471-2229-14-99	sensitive to drought
SRR1026601	RNA-Seq	ABI_SOLID	698727700	PRJNA226228	NA	NA	Control	Root	SAMN02393516	Vitis riparia x Vitis rupestris	101\,14	Control	Drought-susceptible	10.1186/1471-2229-14-99	sensitive to drought
SRR1026602	RNA-Seq	ABI_SOLID	706557940	PRJNA226228	NA	NA	Control	Root	SAMN02393516	Vitis riparia x Vitis rupestris	101\,14	Control	Drought-susceptible	10.1186/1471-2229-14-99	sensitive to drought
SRR1026603	RNA-Seq	ABI_SOLID	1165468040	PRJNA226229	NA	NA	Control	Root	SAMN02393567	(Vitis vinifera x Vitis berlandieri) x Vitis berlandieri	M4	Control	Drought-tolerant	10.1186/1471-2229-14-99	tolerant to drought
SRR1026604	RNA-Seq	ABI_SOLID	1145067000	PRJNA226229	NA	NA	Control	Root	SAMN02393567	(Vitis vinifera x Vitis berlandieri) x Vitis berlandieri	M4	Control	Drought-tolerant	10.1186/1471-2229-14-99	tolerant to drought
SRR1026605	RNA-Seq	ABI_SOLID	1150242720	PRJNA226229	NA	NA	Control	Root	SAMN02393567	(Vitis vinifera x Vitis berlandieri) x Vitis berlandieri	M4	Control	Drought-tolerant	10.1186/1471-2229-14-99	tolerant to drought
SRR1026606	RNA-Seq	ABI_SOLID	1157823480	PRJNA226229	NA	NA	Control	Root	SAMN02393567	(Vitis vinifera x Vitis berlandieri) x Vitis berlandieri	M4	Control	Drought-tolerant	10.1186/1471-2229-14-99	tolerant to drought
SRR1026607	RNA-Seq	ABI_SOLID	1130139230	PRJNA226229	NA	NA	Control	Root	SAMN02393567	(Vitis vinifera x Vitis berlandieri) x Vitis berlandieri	M4	Control	Drought-tolerant	10.1186/1471-2229-14-99	tolerant to drought
SRR1026608	RNA-Seq	ABI_SOLID	1094934610	PRJNA226229	NA	NA	Control	Root	SAMN02393567	(Vitis vinifera x Vitis berlandieri) x Vitis berlandieri	M4	Control	Drought-tolerant	10.1186/1471-2229-14-99	tolerant to drought
SRR1026609	RNA-Seq	ABI_SOLID	1118298170	PRJNA226229	NA	NA	Control	Leaf	SAMN02393603	(Vitis vinifera x Vitis berlandieri) x Vitis berlandieri	M4	Control	Drought-tolerant	10.1186/1471-2229-14-99	tolerant to drought
SRR1026610	RNA-Seq	ABI_SOLID	1117525090	PRJNA226229	NA	NA	Control	Leaf	SAMN02393603	(Vitis vinifera x Vitis berlandieri) x Vitis berlandieri	M4	Control	Drought-tolerant	10.1186/1471-2229-14-99	tolerant to drought
SRR1026611	RNA-Seq	ABI_SOLID	1084982690	PRJNA226229	NA	NA	Control	Leaf	SAMN02393603	(Vitis vinifera x Vitis berlandieri) x Vitis berlandieri	M4	Control	Drought-tolerant	10.1186/1471-2229-14-99	tolerant to drought
SRR1026612	RNA-Seq	ABI_SOLID	1112916310	PRJNA226229	NA	NA	Control	Leaf	SAMN02393603	(Vitis vinifera x Vitis berlandieri) x Vitis berlandieri	M4	Control	Drought-tolerant	10.1186/1471-2229-14-99	tolerant to drought
SRR1026613	RNA-Seq	ABI_SOLID	1051626290	PRJNA226229	NA	NA	Control	Leaf	SAMN02393603	(Vitis vinifera x Vitis berlandieri) x Vitis berlandieri	M4	Control	Drought-tolerant	10.1186/1471-2229-14-99	tolerant to drought
SRR1026614	RNA-Seq	ABI_SOLID	1129309610	PRJNA226229	NA	NA	Control	Leaf	SAMN02393603	(Vitis vinifera x Vitis berlandieri) x Vitis berlandieri	M4	Control	Drought-tolerant	10.1186/1471-2229-14-99	tolerant to drought
SRR1026615	RNA-Seq	ABI_SOLID	972949340	PRJNA226229	NA	NA	Control	Leaf	SAMN02393604	(Vitis vinifera x Vitis berlandieri) x Vitis berlandieri	M4	Control	Drought-tolerant	10.1186/1471-2229-14-99	tolerant to drought
SRR1026616	RNA-Seq	ABI_SOLID	997627840	PRJNA226229	NA	NA	Control	Leaf	SAMN02393604	(Vitis vinifera x Vitis berlandieri) x Vitis berlandieri	M4	Control	Drought-tolerant	10.1186/1471-2229-14-99	tolerant to drought
SRR1026617	RNA-Seq	ABI_SOLID	939133800	PRJNA226229	NA	NA	Control	Leaf	SAMN02393604	(Vitis vinifera x Vitis berlandieri) x Vitis berlandieri	M4	Control	Drought-tolerant	10.1186/1471-2229-14-99	tolerant to drought
SRR1026618	RNA-Seq	ABI_SOLID	947037630	PRJNA226229	NA	NA	Control	Leaf	SAMN02393604	(Vitis vinifera x Vitis berlandieri) x Vitis berlandieri	M4	Control	Drought-tolerant	10.1186/1471-2229-14-99	tolerant to drought
SRR1026619	RNA-Seq	ABI_SOLID	954956530	PRJNA226229	NA	NA	Control	Leaf	SAMN02393604	(Vitis vinifera x Vitis berlandieri) x Vitis berlandieri	M4	Control	Drought-tolerant	10.1186/1471-2229-14-99	tolerant to drought
SRR1026620	RNA-Seq	ABI_SOLID	898563380	PRJNA226229	NA	NA	Control	Leaf	SAMN02393604	(Vitis vinifera x Vitis berlandieri) x Vitis berlandieri	M4	Control	Drought-tolerant	10.1186/1471-2229-14-99	tolerant to drought
SRR1026621	RNA-Seq	ABI_SOLID	811909120	PRJNA226228	NA	7	Drought	Leaf	SAMN02393553	Vitis riparia x Vitis rupestris	101\,14	7 Days of Drought	Drought-susceptible	10.1186/1471-2229-14-99	sensitive to drought
SRR1026622	RNA-Seq	ABI_SOLID	750810830	PRJNA226228	NA	7	Drought	Leaf	SAMN02393553	Vitis riparia x Vitis rupestris	101\,14	7 Days of Drought	Drought-susceptible	10.1186/1471-2229-14-99	sensitive to drought
SRR1026623	RNA-Seq	ABI_SOLID	816405810	PRJNA226228	NA	7	Drought	Leaf	SAMN02393553	Vitis riparia x Vitis rupestris	101\,14	7 Days of Drought	Drought-susceptible	10.1186/1471-2229-14-99	sensitive to drought
SRR1026624	RNA-Seq	ABI_SOLID	801658110	PRJNA226228	NA	7	Drought	Leaf	SAMN02393553	Vitis riparia x Vitis rupestris	101\,14	7 Days of Drought	Drought-susceptible	10.1186/1471-2229-14-99	sensitive to drought
SRR1026625	RNA-Seq	ABI_SOLID	755470320	PRJNA226228	NA	7	Drought	Leaf	SAMN02393553	Vitis riparia x Vitis rupestris	101\,14	7 Days of Drought	Drought-susceptible	10.1186/1471-2229-14-99	sensitive to drought
SRR1026626	RNA-Seq	ABI_SOLID	788388260	PRJNA226228	NA	7	Drought	Leaf	SAMN02393553	Vitis riparia x Vitis rupestris	101\,14	7 Days of Drought	Drought-susceptible	10.1186/1471-2229-14-99	sensitive to drought
SRR1026627	RNA-Seq	ABI_SOLID	762385030	PRJNA226228	NA	7	Drought	Leaf	SAMN02393554	Vitis riparia x Vitis rupestris	101\,14	7 Days of Drought	Drought-susceptible	10.1186/1471-2229-14-99	sensitive to drought
SRR1026628	RNA-Seq	ABI_SOLID	882648910	PRJNA226228	NA	7	Drought	Leaf	SAMN02393554	Vitis riparia x Vitis rupestris	101\,14	7 Days of Drought	Drought-susceptible	10.1186/1471-2229-14-99	sensitive to drought
SRR1026629	RNA-Seq	ABI_SOLID	822280470	PRJNA226228	NA	7	Drought	Leaf	SAMN02393554	Vitis riparia x Vitis rupestris	101\,14	7 Days of Drought	Drought-susceptible	10.1186/1471-2229-14-99	sensitive to drought
SRR1026630	RNA-Seq	ABI_SOLID	804083610	PRJNA226228	NA	7	Drought	Leaf	SAMN02393554	Vitis riparia x Vitis rupestris	101\,14	7 Days of Drought	Drought-susceptible	10.1186/1471-2229-14-99	sensitive to drought
SRR1026631	RNA-Seq	ABI_SOLID	856038480	PRJNA226228	NA	7	Drought	Leaf	SAMN02393554	Vitis riparia x Vitis rupestris	101\,14	7 Days of Drought	Drought-susceptible	10.1186/1471-2229-14-99	sensitive to drought
SRR1026632	RNA-Seq	ABI_SOLID	826882540	PRJNA226228	NA	7	Drought	Leaf	SAMN02393554	Vitis riparia x Vitis rupestris	101\,14	7 Days of Drought	Drought-susceptible	10.1186/1471-2229-14-99	sensitive to drought
SRR1026633	RNA-Seq	ABI_SOLID	853573710	PRJNA226229	NA	7	Drought	Leaf	SAMN02393605	(Vitis vinifera x Vitis berlandieri) x Vitis berlandieri	M4	7 Days of Drought	Drought-tolerant	10.1186/1471-2229-14-99	tolerant to drought
SRR1026634	RNA-Seq	ABI_SOLID	844236030	PRJNA226229	NA	7	Drought	Leaf	SAMN02393605	(Vitis vinifera x Vitis berlandieri) x Vitis berlandieri	M4	7 Days of Drought	Drought-tolerant	10.1186/1471-2229-14-99	tolerant to drought
SRR1026635	RNA-Seq	ABI_SOLID	859009250	PRJNA226229	NA	7	Drought	Leaf	SAMN02393605	(Vitis vinifera x Vitis berlandieri) x Vitis berlandieri	M4	7 Days of Drought	Drought-tolerant	10.1186/1471-2229-14-99	tolerant to drought
SRR1026636	RNA-Seq	ABI_SOLID	851055700	PRJNA226229	NA	7	Drought	Leaf	SAMN02393605	(Vitis vinifera x Vitis berlandieri) x Vitis berlandieri	M4	7 Days of Drought	Drought-tolerant	10.1186/1471-2229-14-99	tolerant to drought
SRR1026637	RNA-Seq	ABI_SOLID	844016580	PRJNA226229	NA	7	Drought	Leaf	SAMN02393605	(Vitis vinifera x Vitis berlandieri) x Vitis berlandieri	M4	7 Days of Drought	Drought-tolerant	10.1186/1471-2229-14-99	tolerant to drought
SRR1026638	RNA-Seq	ABI_SOLID	796419580	PRJNA226229	NA	7	Drought	Leaf	SAMN02393605	(Vitis vinifera x Vitis berlandieri) x Vitis berlandieri	M4	7 Days of Drought	Drought-tolerant	10.1186/1471-2229-14-99	tolerant to drought
SRR1026639	RNA-Seq	ABI_SOLID	875665670	PRJNA226229	NA	7	Drought	Leaf	SAMN02393606	(Vitis vinifera x Vitis berlandieri) x Vitis berlandieri	M4	7 Days of Drought	Drought-tolerant	10.1186/1471-2229-14-99	tolerant to drought
SRR1026640	RNA-Seq	ABI_SOLID	826507550	PRJNA226229	NA	7	Drought	Leaf	SAMN02393606	(Vitis vinifera x Vitis berlandieri) x Vitis berlandieri	M4	7 Days of Drought	Drought-tolerant	10.1186/1471-2229-14-99	tolerant to drought
SRR1026641	RNA-Seq	ABI_SOLID	891187000	PRJNA226229	NA	7	Drought	Leaf	SAMN02393606	(Vitis vinifera x Vitis berlandieri) x Vitis berlandieri	M4	7 Days of Drought	Drought-tolerant	10.1186/1471-2229-14-99	tolerant to drought
SRR1026642	RNA-Seq	ABI_SOLID	890102180	PRJNA226229	NA	7	Drought	Leaf	SAMN02393606	(Vitis vinifera x Vitis berlandieri) x Vitis berlandieri	M4	7 Days of Drought	Drought-tolerant	10.1186/1471-2229-14-99	tolerant to drought
SRR1026643	RNA-Seq	ABI_SOLID	925046870	PRJNA226229	NA	7	Drought	Leaf	SAMN02393606	(Vitis vinifera x Vitis berlandieri) x Vitis berlandieri	M4	7 Days of Drought	Drought-tolerant	10.1186/1471-2229-14-99	tolerant to drought
SRR1026644	RNA-Seq	ABI_SOLID	868588160	PRJNA226229	NA	7	Drought	Leaf	SAMN02393606	(Vitis vinifera x Vitis berlandieri) x Vitis berlandieri	M4	7 Days of Drought	Drought-tolerant	10.1186/1471-2229-14-99	tolerant to drought
SRR1026645	RNA-Seq	ABI_SOLID	712640280	PRJNA226228	NA	NA	Control	Leaf	SAMN02393555	Vitis riparia x Vitis rupestris	101\,14	Control	Drought-susceptible	10.1186/1471-2229-14-99	sensitive to drought
SRR1026646	RNA-Seq	ABI_SOLID	700161550	PRJNA226228	NA	NA	Control	Leaf	SAMN02393555	Vitis riparia x Vitis rupestris	101\,14	Control	Drought-susceptible	10.1186/1471-2229-14-99	sensitive to drought
SRR1026647	RNA-Seq	ABI_SOLID	720267020	PRJNA226228	NA	NA	Control	Leaf	SAMN02393555	Vitis riparia x Vitis rupestris	101\,14	Control	Drought-susceptible	10.1186/1471-2229-14-99	sensitive to drought
SRR1026648	RNA-Seq	ABI_SOLID	716766160	PRJNA226228	NA	NA	Control	Leaf	SAMN02393555	Vitis riparia x Vitis rupestris	101\,14	Control	Drought-susceptible	10.1186/1471-2229-14-99	sensitive to drought
SRR1026649	RNA-Seq	ABI_SOLID	673056560	PRJNA226228	NA	NA	Control	Leaf	SAMN02393555	Vitis riparia x Vitis rupestris	101\,14	Control	Drought-susceptible	10.1186/1471-2229-14-99	sensitive to drought
SRR1026650	RNA-Seq	ABI_SOLID	708902480	PRJNA226228	NA	NA	Control	Leaf	SAMN02393555	Vitis riparia x Vitis rupestris	101\,14	Control	Drought-susceptible	10.1186/1471-2229-14-99	sensitive to drought
SRR1026651	RNA-Seq	ABI_SOLID	869958760	PRJNA226228	NA	NA	Control	Leaf	SAMN02393556	Vitis riparia x Vitis rupestris	101\,14	Control	Drought-susceptible	10.1186/1471-2229-14-99	sensitive to drought
SRR1026652	RNA-Seq	ABI_SOLID	868381140	PRJNA226228	NA	NA	Control	Leaf	SAMN02393556	Vitis riparia x Vitis rupestris	101\,14	Control	Drought-susceptible	10.1186/1471-2229-14-99	sensitive to drought
SRR1026653	RNA-Seq	ABI_SOLID	852559400	PRJNA226228	NA	NA	Control	Leaf	SAMN02393556	Vitis riparia x Vitis rupestris	101\,14	Control	Drought-susceptible	10.1186/1471-2229-14-99	sensitive to drought
SRR1026654	RNA-Seq	ABI_SOLID	873878280	PRJNA226228	NA	NA	Control	Leaf	SAMN02393556	Vitis riparia x Vitis rupestris	101\,14	Control	Drought-susceptible	10.1186/1471-2229-14-99	sensitive to drought
SRR1026655	RNA-Seq	ABI_SOLID	829256890	PRJNA226228	NA	NA	Control	Leaf	SAMN02393556	Vitis riparia x Vitis rupestris	101\,14	Control	Drought-susceptible	10.1186/1471-2229-14-99	sensitive to drought
SRR1026656	RNA-Seq	ABI_SOLID	848271270	PRJNA226228	NA	NA	Control	Leaf	SAMN02393556	Vitis riparia x Vitis rupestris	101\,14	Control	Drought-susceptible	10.1186/1471-2229-14-99	sensitive to drought
SRR1026657	RNA-Seq	ABI_SOLID	568906250	PRJNA226229	NA	NA	Control	Leaf	SAMN02393607	(Vitis vinifera x Vitis berlandieri) x Vitis berlandieri	M4	Control	Drought-tolerant	10.1186/1471-2229-14-99	tolerant to drought
SRR1026658	RNA-Seq	ABI_SOLID	576071320	PRJNA226229	NA	NA	Control	Leaf	SAMN02393607	(Vitis vinifera x Vitis berlandieri) x Vitis berlandieri	M4	Control	Drought-tolerant	10.1186/1471-2229-14-99	tolerant to drought
SRR1026659	RNA-Seq	ABI_SOLID	586194730	PRJNA226229	NA	NA	Control	Leaf	SAMN02393607	(Vitis vinifera x Vitis berlandieri) x Vitis berlandieri	M4	Control	Drought-tolerant	10.1186/1471-2229-14-99	tolerant to drought
SRR1026660	RNA-Seq	ABI_SOLID	547084010	PRJNA226229	NA	NA	Control	Leaf	SAMN02393607	(Vitis vinifera x Vitis berlandieri) x Vitis berlandieri	M4	Control	Drought-tolerant	10.1186/1471-2229-14-99	tolerant to drought
SRR1026661	RNA-Seq	ABI_SOLID	583171710	PRJNA226229	NA	NA	Control	Leaf	SAMN02393607	(Vitis vinifera x Vitis berlandieri) x Vitis berlandieri	M4	Control	Drought-tolerant	10.1186/1471-2229-14-99	tolerant to drought
SRR1026662	RNA-Seq	ABI_SOLID	572892430	PRJNA226229	NA	NA	Control	Leaf	SAMN02393607	(Vitis vinifera x Vitis berlandieri) x Vitis berlandieri	M4	Control	Drought-tolerant	10.1186/1471-2229-14-99	tolerant to drought
SRR1026663	RNA-Seq	ABI_SOLID	572882530	PRJNA226229	NA	NA	Control	Leaf	SAMN02393608	(Vitis vinifera x Vitis berlandieri) x Vitis berlandieri	M4	Control	Drought-tolerant	10.1186/1471-2229-14-99	tolerant to drought
SRR1026664	RNA-Seq	ABI_SOLID	569877000	PRJNA226229	NA	NA	Control	Leaf	SAMN02393608	(Vitis vinifera x Vitis berlandieri) x Vitis berlandieri	M4	Control	Drought-tolerant	10.1186/1471-2229-14-99	tolerant to drought
SRR1026665	RNA-Seq	ABI_SOLID	543282630	PRJNA226229	NA	NA	Control	Leaf	SAMN02393608	(Vitis vinifera x Vitis berlandieri) x Vitis berlandieri	M4	Control	Drought-tolerant	10.1186/1471-2229-14-99	tolerant to drought
SRR1026666	RNA-Seq	ABI_SOLID	567109180	PRJNA226229	NA	NA	Control	Leaf	SAMN02393608	(Vitis vinifera x Vitis berlandieri) x Vitis berlandieri	M4	Control	Drought-tolerant	10.1186/1471-2229-14-99	tolerant to drought
SRR1026667	RNA-Seq	ABI_SOLID	547666350	PRJNA226229	NA	NA	Control	Leaf	SAMN02393608	(Vitis vinifera x Vitis berlandieri) x Vitis berlandieri	M4	Control	Drought-tolerant	10.1186/1471-2229-14-99	tolerant to drought
SRR1026668	RNA-Seq	ABI_SOLID	579468890	PRJNA226229	NA	NA	Control	Leaf	SAMN02393608	(Vitis vinifera x Vitis berlandieri) x Vitis berlandieri	M4	Control	Drought-tolerant	10.1186/1471-2229-14-99	tolerant to drought
SRR1026669	RNA-Seq	ABI_SOLID	573855150	PRJNA226228	NA	10	Drought	Leaf	SAMN02393557	Vitis riparia x Vitis rupestris	101\,14	10 Days of Drought	Drought-susceptible	10.1186/1471-2229-14-99	sensitive to drought
SRR1026670	RNA-Seq	ABI_SOLID	547304560	PRJNA226228	NA	10	Drought	Leaf	SAMN02393557	Vitis riparia x Vitis rupestris	101\,14	10 Days of Drought	Drought-susceptible	10.1186/1471-2229-14-99	sensitive to drought
SRR1026671	RNA-Seq	ABI_SOLID	597832950	PRJNA226228	NA	10	Drought	Leaf	SAMN02393557	Vitis riparia x Vitis rupestris	101\,14	10 Days of Drought	Drought-susceptible	10.1186/1471-2229-14-99	sensitive to drought
SRR1026672	RNA-Seq	ABI_SOLID	581590680	PRJNA226228	NA	10	Drought	Leaf	SAMN02393557	Vitis riparia x Vitis rupestris	101\,14	10 Days of Drought	Drought-susceptible	10.1186/1471-2229-14-99	sensitive to drought
SRR1026673	RNA-Seq	ABI_SOLID	585585440	PRJNA226228	NA	10	Drought	Leaf	SAMN02393557	Vitis riparia x Vitis rupestris	101\,14	10 Days of Drought	Drought-susceptible	10.1186/1471-2229-14-99	sensitive to drought
SRR1026674	RNA-Seq	ABI_SOLID	581444380	PRJNA226228	NA	10	Drought	Leaf	SAMN02393557	Vitis riparia x Vitis rupestris	101\,14	10 Days of Drought	Drought-susceptible	10.1186/1471-2229-14-99	sensitive to drought
SRR1026675	RNA-Seq	ABI_SOLID	653338620	PRJNA226228	NA	10	Drought	Leaf	SAMN02393558	Vitis riparia x Vitis rupestris	101\,14	10 Days of Drought	Drought-susceptible	10.1186/1471-2229-14-99	sensitive to drought
SRR1026676	RNA-Seq	ABI_SOLID	639446060	PRJNA226228	NA	10	Drought	Leaf	SAMN02393558	Vitis riparia x Vitis rupestris	101\,14	10 Days of Drought	Drought-susceptible	10.1186/1471-2229-14-99	sensitive to drought
SRR1026677	RNA-Seq	ABI_SOLID	652534960	PRJNA226228	NA	10	Drought	Leaf	SAMN02393558	Vitis riparia x Vitis rupestris	101\,14	10 Days of Drought	Drought-susceptible	10.1186/1471-2229-14-99	sensitive to drought
SRR1026678	RNA-Seq	ABI_SOLID	661001770	PRJNA226228	NA	10	Drought	Leaf	SAMN02393558	Vitis riparia x Vitis rupestris	101\,14	10 Days of Drought	Drought-susceptible	10.1186/1471-2229-14-99	sensitive to drought
SRR1026679	RNA-Seq	ABI_SOLID	620099700	PRJNA226228	NA	10	Drought	Leaf	SAMN02393558	Vitis riparia x Vitis rupestris	101\,14	10 Days of Drought	Drought-susceptible	10.1186/1471-2229-14-99	sensitive to drought
SRR1026680	RNA-Seq	ABI_SOLID	634709460	PRJNA226228	NA	10	Drought	Leaf	SAMN02393558	Vitis riparia x Vitis rupestris	101\,14	10 Days of Drought	Drought-susceptible	10.1186/1471-2229-14-99	sensitive to drought
SRR1026681	RNA-Seq	ABI_SOLID	793880120	PRJNA226229	NA	10	Drought	Leaf	SAMN02393609	(Vitis vinifera x Vitis berlandieri) x Vitis berlandieri	M4	10 Days of Drought	Drought-tolerant	10.1186/1471-2229-14-99	tolerant to drought
SRR1026682	RNA-Seq	ABI_SOLID	786186060	PRJNA226229	NA	10	Drought	Leaf	SAMN02393609	(Vitis vinifera x Vitis berlandieri) x Vitis berlandieri	M4	10 Days of Drought	Drought-tolerant	10.1186/1471-2229-14-99	tolerant to drought
SRR1026683	RNA-Seq	ABI_SOLID	821852240	PRJNA226229	NA	10	Drought	Leaf	SAMN02393609	(Vitis vinifera x Vitis berlandieri) x Vitis berlandieri	M4	10 Days of Drought	Drought-tolerant	10.1186/1471-2229-14-99	tolerant to drought
SRR1026684	RNA-Seq	ABI_SOLID	820770280	PRJNA226229	NA	10	Drought	Leaf	SAMN02393609	(Vitis vinifera x Vitis berlandieri) x Vitis berlandieri	M4	10 Days of Drought	Drought-tolerant	10.1186/1471-2229-14-99	tolerant to drought
SRR1026685	RNA-Seq	ABI_SOLID	815877370	PRJNA226229	NA	10	Drought	Leaf	SAMN02393609	(Vitis vinifera x Vitis berlandieri) x Vitis berlandieri	M4	10 Days of Drought	Drought-tolerant	10.1186/1471-2229-14-99	tolerant to drought
SRR1026686	RNA-Seq	ABI_SOLID	821520370	PRJNA226229	NA	10	Drought	Leaf	SAMN02393609	(Vitis vinifera x Vitis berlandieri) x Vitis berlandieri	M4	10 Days of Drought	Drought-tolerant	10.1186/1471-2229-14-99	tolerant to drought
SRR1026687	RNA-Seq	ABI_SOLID	753771370	PRJNA226229	NA	10	Drought	Leaf	SAMN02393610	(Vitis vinifera x Vitis berlandieri) x Vitis berlandieri	M4	10 Days of Drought	Drought-tolerant	10.1186/1471-2229-14-99	tolerant to drought
SRR1026688	RNA-Seq	ABI_SOLID	762057450	PRJNA226229	NA	10	Drought	Leaf	SAMN02393610	(Vitis vinifera x Vitis berlandieri) x Vitis berlandieri	M4	10 Days of Drought	Drought-tolerant	10.1186/1471-2229-14-99	tolerant to drought
SRR1026689	RNA-Seq	ABI_SOLID	745561630	PRJNA226229	NA	10	Drought	Leaf	SAMN02393610	(Vitis vinifera x Vitis berlandieri) x Vitis berlandieri	M4	10 Days of Drought	Drought-tolerant	10.1186/1471-2229-14-99	tolerant to drought
SRR1026690	RNA-Seq	ABI_SOLID	713226360	PRJNA226229	NA	10	Drought	Leaf	SAMN02393610	(Vitis vinifera x Vitis berlandieri) x Vitis berlandieri	M4	10 Days of Drought	Drought-tolerant	10.1186/1471-2229-14-99	tolerant to drought
SRR1026691	RNA-Seq	ABI_SOLID	740437390	PRJNA226229	NA	10	Drought	Leaf	SAMN02393610	(Vitis vinifera x Vitis berlandieri) x Vitis berlandieri	M4	10 Days of Drought	Drought-tolerant	10.1186/1471-2229-14-99	tolerant to drought
SRR1026692	RNA-Seq	ABI_SOLID	733577350	PRJNA226229	NA	10	Drought	Leaf	SAMN02393610	(Vitis vinifera x Vitis berlandieri) x Vitis berlandieri	M4	10 Days of Drought	Drought-tolerant	10.1186/1471-2229-14-99	tolerant to drought
SRR1026717	RNA-Seq	ABI_SOLID	1046803780	PRJNA226228	NA	NA	Control	Leaf	SAMN02393561	Vitis riparia x Vitis rupestris	101\,14	Control	Drought-susceptible	10.1186/1471-2229-14-99	sensitive to drought
SRR1026718	RNA-Seq	ABI_SOLID	1108575820	PRJNA226228	NA	NA	Control	Leaf	SAMN02393561	Vitis riparia x Vitis rupestris	101\,14	Control	Drought-susceptible	10.1186/1471-2229-14-99	sensitive to drought
SRR1026719	RNA-Seq	ABI_SOLID	1120851930	PRJNA226228	NA	NA	Control	Leaf	SAMN02393561	Vitis riparia x Vitis rupestris	101\,14	Control	Drought-susceptible	10.1186/1471-2229-14-99	sensitive to drought
SRR1026720	RNA-Seq	ABI_SOLID	1072783470	PRJNA226228	NA	NA	Control	Leaf	SAMN02393561	Vitis riparia x Vitis rupestris	101\,14	Control	Drought-susceptible	10.1186/1471-2229-14-99	sensitive to drought
SRR1026721	RNA-Seq	ABI_SOLID	1132232200	PRJNA226228	NA	NA	Control	Leaf	SAMN02393561	Vitis riparia x Vitis rupestris	101\,14	Control	Drought-susceptible	10.1186/1471-2229-14-99	sensitive to drought
SRR1026722	RNA-Seq	ABI_SOLID	1090581580	PRJNA226228	NA	NA	Control	Leaf	SAMN02393561	Vitis riparia x Vitis rupestris	101\,14	Control	Drought-susceptible	10.1186/1471-2229-14-99	sensitive to drought
SRR1026723	RNA-Seq	ABI_SOLID	1215241720	PRJNA226228	NA	NA	Control	Leaf	SAMN02393562	Vitis riparia x Vitis rupestris	101\,14	Control	Drought-susceptible	10.1186/1471-2229-14-99	sensitive to drought
SRR1026724	RNA-Seq	ABI_SOLID	1236865960	PRJNA226228	NA	NA	Control	Leaf	SAMN02393562	Vitis riparia x Vitis rupestris	101\,14	Control	Drought-susceptible	10.1186/1471-2229-14-99	sensitive to drought
SRR1026725	RNA-Seq	ABI_SOLID	1227273960	PRJNA226228	NA	NA	Control	Leaf	SAMN02393562	Vitis riparia x Vitis rupestris	101\,14	Control	Drought-susceptible	10.1186/1471-2229-14-99	sensitive to drought
SRR1026726	RNA-Seq	ABI_SOLID	1189017500	PRJNA226228	NA	NA	Control	Leaf	SAMN02393562	Vitis riparia x Vitis rupestris	101\,14	Control	Drought-susceptible	10.1186/1471-2229-14-99	sensitive to drought
SRR1026727	RNA-Seq	ABI_SOLID	1220475630	PRJNA226228	NA	NA	Control	Leaf	SAMN02393562	Vitis riparia x Vitis rupestris	101\,14	Control	Drought-susceptible	10.1186/1471-2229-14-99	sensitive to drought
SRR1026728	RNA-Seq	ABI_SOLID	1156453430	PRJNA226228	NA	NA	Control	Leaf	SAMN02393562	Vitis riparia x Vitis rupestris	101\,14	Control	Drought-susceptible	10.1186/1471-2229-14-99	sensitive to drought
SRR1026729	RNA-Seq	ABI_SOLID	1082409570	PRJNA226229	NA	NA	Control	Root	SAMN02393568	(Vitis vinifera x Vitis berlandieri) x Vitis berlandieri	M4	Control	Drought-tolerant	10.1186/1471-2229-14-99	tolerant to drought
SRR1026730	RNA-Seq	ABI_SOLID	1064864900	PRJNA226229	NA	NA	Control	Root	SAMN02393568	(Vitis vinifera x Vitis berlandieri) x Vitis berlandieri	M4	Control	Drought-tolerant	10.1186/1471-2229-14-99	tolerant to drought
SRR1026731	RNA-Seq	ABI_SOLID	1084526520	PRJNA226229	NA	NA	Control	Root	SAMN02393568	(Vitis vinifera x Vitis berlandieri) x Vitis berlandieri	M4	Control	Drought-tolerant	10.1186/1471-2229-14-99	tolerant to drought
SRR1026732	RNA-Seq	ABI_SOLID	1102751320	PRJNA226229	NA	NA	Control	Root	SAMN02393568	(Vitis vinifera x Vitis berlandieri) x Vitis berlandieri	M4	Control	Drought-tolerant	10.1186/1471-2229-14-99	tolerant to drought
SRR1026733	RNA-Seq	ABI_SOLID	1107861700	PRJNA226229	NA	NA	Control	Root	SAMN02393568	(Vitis vinifera x Vitis berlandieri) x Vitis berlandieri	M4	Control	Drought-tolerant	10.1186/1471-2229-14-99	tolerant to drought
SRR1026734	RNA-Seq	ABI_SOLID	1020318970	PRJNA226229	NA	NA	Control	Root	SAMN02393568	(Vitis vinifera x Vitis berlandieri) x Vitis berlandieri	M4	Control	Drought-tolerant	10.1186/1471-2229-14-99	tolerant to drought
SRR1026735	RNA-Seq	ABI_SOLID	867217450	PRJNA226228	NA	2	Drought	Root	SAMN02393517	Vitis riparia x Vitis rupestris	101\,14	2 Days of Drought	Drought-susceptible	10.1186/1471-2229-14-99	sensitive to drought
SRR1026736	RNA-Seq	ABI_SOLID	861969350	PRJNA226228	NA	2	Drought	Root	SAMN02393517	Vitis riparia x Vitis rupestris	101\,14	2 Days of Drought	Drought-susceptible	10.1186/1471-2229-14-99	sensitive to drought
SRR1026737	RNA-Seq	ABI_SOLID	861487660	PRJNA226228	NA	2	Drought	Root	SAMN02393517	Vitis riparia x Vitis rupestris	101\,14	2 Days of Drought	Drought-susceptible	10.1186/1471-2229-14-99	sensitive to drought
SRR1026738	RNA-Seq	ABI_SOLID	866172340	PRJNA226228	NA	2	Drought	Root	SAMN02393517	Vitis riparia x Vitis rupestris	101\,14	2 Days of Drought	Drought-susceptible	10.1186/1471-2229-14-99	sensitive to drought
SRR1026739	RNA-Seq	ABI_SOLID	878794950	PRJNA226228	NA	2	Drought	Root	SAMN02393517	Vitis riparia x Vitis rupestris	101\,14	2 Days of Drought	Drought-susceptible	10.1186/1471-2229-14-99	sensitive to drought
SRR1026740	RNA-Seq	ABI_SOLID	799620360	PRJNA226228	NA	2	Drought	Root	SAMN02393517	Vitis riparia x Vitis rupestris	101\,14	2 Days of Drought	Drought-susceptible	10.1186/1471-2229-14-99	sensitive to drought
SRR1026741	RNA-Seq	ABI_SOLID	882656500	PRJNA226229	NA	NA	Control	Leaf	SAMN02393613	(Vitis vinifera x Vitis berlandieri) x Vitis berlandieri	M4	Control	Drought-tolerant	10.1186/1471-2229-14-99	tolerant to drought
SRR1026742	RNA-Seq	ABI_SOLID	875979720	PRJNA226229	NA	NA	Control	Leaf	SAMN02393613	(Vitis vinifera x Vitis berlandieri) x Vitis berlandieri	M4	Control	Drought-tolerant	10.1186/1471-2229-14-99	tolerant to drought
SRR1026743	RNA-Seq	ABI_SOLID	903548910	PRJNA226229	NA	NA	Control	Leaf	SAMN02393613	(Vitis vinifera x Vitis berlandieri) x Vitis berlandieri	M4	Control	Drought-tolerant	10.1186/1471-2229-14-99	tolerant to drought
SRR1026744	RNA-Seq	ABI_SOLID	915760780	PRJNA226229	NA	NA	Control	Leaf	SAMN02393613	(Vitis vinifera x Vitis berlandieri) x Vitis berlandieri	M4	Control	Drought-tolerant	10.1186/1471-2229-14-99	tolerant to drought
SRR1026745	RNA-Seq	ABI_SOLID	877250990	PRJNA226229	NA	NA	Control	Leaf	SAMN02393613	(Vitis vinifera x Vitis berlandieri) x Vitis berlandieri	M4	Control	Drought-tolerant	10.1186/1471-2229-14-99	tolerant to drought
SRR1026746	RNA-Seq	ABI_SOLID	869747560	PRJNA226229	NA	NA	Control	Leaf	SAMN02393613	(Vitis vinifera x Vitis berlandieri) x Vitis berlandieri	M4	Control	Drought-tolerant	10.1186/1471-2229-14-99	tolerant to drought
SRR1026747	RNA-Seq	ABI_SOLID	1229371440	PRJNA226229	NA	NA	Control	Leaf	SAMN02393614	(Vitis vinifera x Vitis berlandieri) x Vitis berlandieri	M4	Control	Drought-tolerant	10.1186/1471-2229-14-99	tolerant to drought
SRR1026748	RNA-Seq	ABI_SOLID	1234726130	PRJNA226229	NA	NA	Control	Leaf	SAMN02393614	(Vitis vinifera x Vitis berlandieri) x Vitis berlandieri	M4	Control	Drought-tolerant	10.1186/1471-2229-14-99	tolerant to drought
SRR1026749	RNA-Seq	ABI_SOLID	1222435170	PRJNA226229	NA	NA	Control	Leaf	SAMN02393614	(Vitis vinifera x Vitis berlandieri) x Vitis berlandieri	M4	Control	Drought-tolerant	10.1186/1471-2229-14-99	tolerant to drought
SRR1026750	RNA-Seq	ABI_SOLID	1250628720	PRJNA226229	NA	NA	Control	Leaf	SAMN02393614	(Vitis vinifera x Vitis berlandieri) x Vitis berlandieri	M4	Control	Drought-tolerant	10.1186/1471-2229-14-99	tolerant to drought
SRR1026751	RNA-Seq	ABI_SOLID	1234100670	PRJNA226229	NA	NA	Control	Leaf	SAMN02393614	(Vitis vinifera x Vitis berlandieri) x Vitis berlandieri	M4	Control	Drought-tolerant	10.1186/1471-2229-14-99	tolerant to drought
SRR1026752	RNA-Seq	ABI_SOLID	1245166890	PRJNA226229	NA	NA	Control	Leaf	SAMN02393614	(Vitis vinifera x Vitis berlandieri) x Vitis berlandieri	M4	Control	Drought-tolerant	10.1186/1471-2229-14-99	tolerant to drought
SRR1026777	RNA-Seq	ABI_SOLID	964216770	PRJNA226228	NA	2	Drought	Root	SAMN02393518	Vitis riparia x Vitis rupestris	101\,14	2 Days of Drought	Drought-susceptible	10.1186/1471-2229-14-99	sensitive to drought
SRR1026778	RNA-Seq	ABI_SOLID	901600150	PRJNA226228	NA	2	Drought	Root	SAMN02393518	Vitis riparia x Vitis rupestris	101\,14	2 Days of Drought	Drought-susceptible	10.1186/1471-2229-14-99	sensitive to drought
SRR1026779	RNA-Seq	ABI_SOLID	921919130	PRJNA226228	NA	2	Drought	Root	SAMN02393518	Vitis riparia x Vitis rupestris	101\,14	2 Days of Drought	Drought-susceptible	10.1186/1471-2229-14-99	sensitive to drought
SRR1026780	RNA-Seq	ABI_SOLID	937613270	PRJNA226228	NA	2	Drought	Root	SAMN02393518	Vitis riparia x Vitis rupestris	101\,14	2 Days of Drought	Drought-susceptible	10.1186/1471-2229-14-99	sensitive to drought
SRR1026781	RNA-Seq	ABI_SOLID	944131320	PRJNA226228	NA	2	Drought	Root	SAMN02393518	Vitis riparia x Vitis rupestris	101\,14	2 Days of Drought	Drought-susceptible	10.1186/1471-2229-14-99	sensitive to drought
SRR1026782	RNA-Seq	ABI_SOLID	970748240	PRJNA226228	NA	2	Drought	Root	SAMN02393518	Vitis riparia x Vitis rupestris	101\,14	2 Days of Drought	Drought-susceptible	10.1186/1471-2229-14-99	sensitive to drought
SRR1026783	RNA-Seq	ABI_SOLID	628561780	PRJNA226229	NA	2	Drought	Root	SAMN02393569	(Vitis vinifera x Vitis berlandieri) x Vitis berlandieri	M4	2 Days of Drought	Drought-tolerant	10.1186/1471-2229-14-99	tolerant to drought
SRR1026784	RNA-Seq	ABI_SOLID	643393080	PRJNA226229	NA	2	Drought	Root	SAMN02393569	(Vitis vinifera x Vitis berlandieri) x Vitis berlandieri	M4	2 Days of Drought	Drought-tolerant	10.1186/1471-2229-14-99	tolerant to drought
SRR1026785	RNA-Seq	ABI_SOLID	681398520	PRJNA226229	NA	2	Drought	Root	SAMN02393569	(Vitis vinifera x Vitis berlandieri) x Vitis berlandieri	M4	2 Days of Drought	Drought-tolerant	10.1186/1471-2229-14-99	tolerant to drought
SRR1026786	RNA-Seq	ABI_SOLID	638345400	PRJNA226229	NA	2	Drought	Root	SAMN02393569	(Vitis vinifera x Vitis berlandieri) x Vitis berlandieri	M4	2 Days of Drought	Drought-tolerant	10.1186/1471-2229-14-99	tolerant to drought
SRR1026787	RNA-Seq	ABI_SOLID	698547630	PRJNA226229	NA	2	Drought	Root	SAMN02393569	(Vitis vinifera x Vitis berlandieri) x Vitis berlandieri	M4	2 Days of Drought	Drought-tolerant	10.1186/1471-2229-14-99	tolerant to drought
SRR1026788	RNA-Seq	ABI_SOLID	653709320	PRJNA226229	NA	2	Drought	Root	SAMN02393569	(Vitis vinifera x Vitis berlandieri) x Vitis berlandieri	M4	2 Days of Drought	Drought-tolerant	10.1186/1471-2229-14-99	tolerant to drought
SRR1026789	RNA-Seq	ABI_SOLID	943955870	PRJNA226229	NA	2	Drought	Root	SAMN02393570	(Vitis vinifera x Vitis berlandieri) x Vitis berlandieri	M4	2 Days of Drought	Drought-tolerant	10.1186/1471-2229-14-99	tolerant to drought
SRR1026790	RNA-Seq	ABI_SOLID	942393540	PRJNA226229	NA	2	Drought	Root	SAMN02393570	(Vitis vinifera x Vitis berlandieri) x Vitis berlandieri	M4	2 Days of Drought	Drought-tolerant	10.1186/1471-2229-14-99	tolerant to drought
SRR1026791	RNA-Seq	ABI_SOLID	947805320	PRJNA226229	NA	2	Drought	Root	SAMN02393570	(Vitis vinifera x Vitis berlandieri) x Vitis berlandieri	M4	2 Days of Drought	Drought-tolerant	10.1186/1471-2229-14-99	tolerant to drought
SRR1026792	RNA-Seq	ABI_SOLID	949640450	PRJNA226229	NA	2	Drought	Root	SAMN02393570	(Vitis vinifera x Vitis berlandieri) x Vitis berlandieri	M4	2 Days of Drought	Drought-tolerant	10.1186/1471-2229-14-99	tolerant to drought
SRR1026793	RNA-Seq	ABI_SOLID	937962410	PRJNA226229	NA	2	Drought	Root	SAMN02393570	(Vitis vinifera x Vitis berlandieri) x Vitis berlandieri	M4	2 Days of Drought	Drought-tolerant	10.1186/1471-2229-14-99	tolerant to drought
SRR1026794	RNA-Seq	ABI_SOLID	872796870	PRJNA226229	NA	2	Drought	Root	SAMN02393570	(Vitis vinifera x Vitis berlandieri) x Vitis berlandieri	M4	2 Days of Drought	Drought-tolerant	10.1186/1471-2229-14-99	tolerant to drought
SRR1026795	RNA-Seq	ABI_SOLID	647781090	PRJNA226228	NA	NA	Control	Root	SAMN02393519	Vitis riparia x Vitis rupestris	101\,14	Control	Drought-susceptible	10.1186/1471-2229-14-99	sensitive to drought
SRR1026796	RNA-Seq	ABI_SOLID	543244130	PRJNA226228	NA	NA	Control	Root	SAMN02393519	Vitis riparia x Vitis rupestris	101\,14	Control	Drought-susceptible	10.1186/1471-2229-14-99	sensitive to drought
SRR1026797	RNA-Seq	ABI_SOLID	654259320	PRJNA226228	NA	NA	Control	Root	SAMN02393519	Vitis riparia x Vitis rupestris	101\,14	Control	Drought-susceptible	10.1186/1471-2229-14-99	sensitive to drought
SRR1026798	RNA-Seq	ABI_SOLID	630477650	PRJNA226228	NA	NA	Control	Root	SAMN02393519	Vitis riparia x Vitis rupestris	101\,14	Control	Drought-susceptible	10.1186/1471-2229-14-99	sensitive to drought
SRR1026799	RNA-Seq	ABI_SOLID	643160100	PRJNA226228	NA	NA	Control	Root	SAMN02393519	Vitis riparia x Vitis rupestris	101\,14	Control	Drought-susceptible	10.1186/1471-2229-14-99	sensitive to drought
SRR1026800	RNA-Seq	ABI_SOLID	649027610	PRJNA226228	NA	NA	Control	Root	SAMN02393519	Vitis riparia x Vitis rupestris	101\,14	Control	Drought-susceptible	10.1186/1471-2229-14-99	sensitive to drought
SRR1026801	RNA-Seq	ABI_SOLID	881634710	PRJNA226228	NA	NA	Control	Root	SAMN02393520	Vitis riparia x Vitis rupestris	101\,14	Control	Drought-susceptible	10.1186/1471-2229-14-99	sensitive to drought
SRR1026802	RNA-Seq	ABI_SOLID	859745370	PRJNA226228	NA	NA	Control	Root	SAMN02393520	Vitis riparia x Vitis rupestris	101\,14	Control	Drought-susceptible	10.1186/1471-2229-14-99	sensitive to drought
SRR1026803	RNA-Seq	ABI_SOLID	882936340	PRJNA226228	NA	NA	Control	Root	SAMN02393520	Vitis riparia x Vitis rupestris	101\,14	Control	Drought-susceptible	10.1186/1471-2229-14-99	sensitive to drought
SRR1026804	RNA-Seq	ABI_SOLID	878606630	PRJNA226228	NA	NA	Control	Root	SAMN02393520	Vitis riparia x Vitis rupestris	101\,14	Control	Drought-susceptible	10.1186/1471-2229-14-99	sensitive to drought
SRR1026805	RNA-Seq	ABI_SOLID	874660930	PRJNA226228	NA	NA	Control	Root	SAMN02393520	Vitis riparia x Vitis rupestris	101\,14	Control	Drought-susceptible	10.1186/1471-2229-14-99	sensitive to drought
SRR1026806	RNA-Seq	ABI_SOLID	819319270	PRJNA226228	NA	NA	Control	Root	SAMN02393520	Vitis riparia x Vitis rupestris	101\,14	Control	Drought-susceptible	10.1186/1471-2229-14-99	sensitive to drought
SRR1026807	RNA-Seq	ABI_SOLID	849189440	PRJNA226229	NA	NA	Control	Root	SAMN02393571	(Vitis vinifera x Vitis berlandieri) x Vitis berlandieri	M4	Control	Drought-tolerant	10.1186/1471-2229-14-99	tolerant to drought
SRR1026808	RNA-Seq	ABI_SOLID	848200980	PRJNA226229	NA	NA	Control	Root	SAMN02393571	(Vitis vinifera x Vitis berlandieri) x Vitis berlandieri	M4	Control	Drought-tolerant	10.1186/1471-2229-14-99	tolerant to drought
SRR1026809	RNA-Seq	ABI_SOLID	839740880	PRJNA226229	NA	NA	Control	Root	SAMN02393571	(Vitis vinifera x Vitis berlandieri) x Vitis berlandieri	M4	Control	Drought-tolerant	10.1186/1471-2229-14-99	tolerant to drought
SRR1026810	RNA-Seq	ABI_SOLID	811991400	PRJNA226229	NA	NA	Control	Root	SAMN02393571	(Vitis vinifera x Vitis berlandieri) x Vitis berlandieri	M4	Control	Drought-tolerant	10.1186/1471-2229-14-99	tolerant to drought
SRR1026811	RNA-Seq	ABI_SOLID	855867650	PRJNA226229	NA	NA	Control	Root	SAMN02393571	(Vitis vinifera x Vitis berlandieri) x Vitis berlandieri	M4	Control	Drought-tolerant	10.1186/1471-2229-14-99	tolerant to drought
SRR1026812	RNA-Seq	ABI_SOLID	738264560	PRJNA226229	NA	NA	Control	Root	SAMN02393571	(Vitis vinifera x Vitis berlandieri) x Vitis berlandieri	M4	Control	Drought-tolerant	10.1186/1471-2229-14-99	tolerant to drought
SRR1026813	RNA-Seq	ABI_SOLID	1010898680	PRJNA226229	NA	NA	Control	Root	SAMN02393572	(Vitis vinifera x Vitis berlandieri) x Vitis berlandieri	M4	Control	Drought-tolerant	10.1186/1471-2229-14-99	tolerant to drought
SRR1026814	RNA-Seq	ABI_SOLID	963618700	PRJNA226229	NA	NA	Control	Root	SAMN02393572	(Vitis vinifera x Vitis berlandieri) x Vitis berlandieri	M4	Control	Drought-tolerant	10.1186/1471-2229-14-99	tolerant to drought
SRR1026815	RNA-Seq	ABI_SOLID	1035954150	PRJNA226229	NA	NA	Control	Root	SAMN02393572	(Vitis vinifera x Vitis berlandieri) x Vitis berlandieri	M4	Control	Drought-tolerant	10.1186/1471-2229-14-99	tolerant to drought
SRR1026816	RNA-Seq	ABI_SOLID	988266400	PRJNA226229	NA	NA	Control	Root	SAMN02393572	(Vitis vinifera x Vitis berlandieri) x Vitis berlandieri	M4	Control	Drought-tolerant	10.1186/1471-2229-14-99	tolerant to drought
SRR1026817	RNA-Seq	ABI_SOLID	998319300	PRJNA226229	NA	NA	Control	Root	SAMN02393572	(Vitis vinifera x Vitis berlandieri) x Vitis berlandieri	M4	Control	Drought-tolerant	10.1186/1471-2229-14-99	tolerant to drought
SRR1026818	RNA-Seq	ABI_SOLID	1008305540	PRJNA226229	NA	NA	Control	Root	SAMN02393572	(Vitis vinifera x Vitis berlandieri) x Vitis berlandieri	M4	Control	Drought-tolerant	10.1186/1471-2229-14-99	tolerant to drought
SRR1026819	RNA-Seq	ABI_SOLID	721116440	PRJNA226228	NA	4	Drought	Root	SAMN02393521	Vitis riparia x Vitis rupestris	101\,14	4 Days of Drought	Drought-susceptible	10.1186/1471-2229-14-99	sensitive to drought
SRR1026820	RNA-Seq	ABI_SOLID	722292010	PRJNA226228	NA	4	Drought	Root	SAMN02393521	Vitis riparia x Vitis rupestris	101\,14	4 Days of Drought	Drought-susceptible	10.1186/1471-2229-14-99	sensitive to drought
SRR1026821	RNA-Seq	ABI_SOLID	726981750	PRJNA226228	NA	4	Drought	Root	SAMN02393521	Vitis riparia x Vitis rupestris	101\,14	4 Days of Drought	Drought-susceptible	10.1186/1471-2229-14-99	sensitive to drought
SRR1026822	RNA-Seq	ABI_SOLID	731133920	PRJNA226228	NA	4	Drought	Root	SAMN02393521	Vitis riparia x Vitis rupestris	101\,14	4 Days of Drought	Drought-susceptible	10.1186/1471-2229-14-99	sensitive to drought
SRR1026823	RNA-Seq	ABI_SOLID	695638460	PRJNA226228	NA	4	Drought	Root	SAMN02393521	Vitis riparia x Vitis rupestris	101\,14	4 Days of Drought	Drought-susceptible	10.1186/1471-2229-14-99	sensitive to drought
SRR1026824	RNA-Seq	ABI_SOLID	628589390	PRJNA226228	NA	4	Drought	Root	SAMN02393521	Vitis riparia x Vitis rupestris	101\,14	4 Days of Drought	Drought-susceptible	10.1186/1471-2229-14-99	sensitive to drought
SRR1026825	RNA-Seq	ABI_SOLID	693204820	PRJNA226228	NA	4	Drought	Root	SAMN02393522	Vitis riparia x Vitis rupestris	101\,14	4 Days of Drought	Drought-susceptible	10.1186/1471-2229-14-99	sensitive to drought
SRR1026826	RNA-Seq	ABI_SOLID	706056560	PRJNA226228	NA	4	Drought	Root	SAMN02393522	Vitis riparia x Vitis rupestris	101\,14	4 Days of Drought	Drought-susceptible	10.1186/1471-2229-14-99	sensitive to drought
SRR1026827	RNA-Seq	ABI_SOLID	699567660	PRJNA226228	NA	4	Drought	Root	SAMN02393522	Vitis riparia x Vitis rupestris	101\,14	4 Days of Drought	Drought-susceptible	10.1186/1471-2229-14-99	sensitive to drought
SRR1026828	RNA-Seq	ABI_SOLID	717603040	PRJNA226228	NA	4	Drought	Root	SAMN02393522	Vitis riparia x Vitis rupestris	101\,14	4 Days of Drought	Drought-susceptible	10.1186/1471-2229-14-99	sensitive to drought
SRR1026829	RNA-Seq	ABI_SOLID	680598270	PRJNA226228	NA	4	Drought	Root	SAMN02393522	Vitis riparia x Vitis rupestris	101\,14	4 Days of Drought	Drought-susceptible	10.1186/1471-2229-14-99	sensitive to drought
SRR1026830	RNA-Seq	ABI_SOLID	673554750	PRJNA226228	NA	4	Drought	Root	SAMN02393522	Vitis riparia x Vitis rupestris	101\,14	4 Days of Drought	Drought-susceptible	10.1186/1471-2229-14-99	sensitive to drought
SRR1708660	RNA-Seq	ILLUMINA	1771779600	PRJNA268857	24 BRIX	NA	Drought	Berry	SAMN03225548	Vitis vinifera	Chardonnay	No defined by drought time	Grape berry skins were sampled and sequenced at the harvest time point. We aimed for a ˚Brix (soluble sugar) to titratable acidity ratio of 3.5. ˚Brix levels at harvest were ~24˚in each cultivar	10.1186/s12864-015-2115-y	medium-to-high vulnerability to xylem embolism
SRR1708662	RNA-Seq	ILLUMINA	1907954450	PRJNA268857	24 BRIX	NA	Drought	Berry	SAMN03225548	Vitis vinifera	Chardonnay	No defined by drought time	Grape berry skins were sampled and sequenced at the harvest time point. We aimed for a ˚Brix (soluble sugar) to titratable acidity ratio of 3.5. ˚Brix levels at harvest were ~24˚in each cultivar	10.1186/s12864-015-2115-y	medium-to-high vulnerability to xylem embolism
SRR1708663	RNA-Seq	ILLUMINA	2643801300	PRJNA268857	24 BRIX	NA	Drought	Berry	SAMN03225548	Vitis vinifera	Chardonnay	No defined by drought time	Grape berry skins were sampled and sequenced at the harvest time point. We aimed for a ˚Brix (soluble sugar) to titratable acidity ratio of 3.5. ˚Brix levels at harvest were ~24˚in each cultivar	10.1186/s12864-015-2115-y	medium-to-high vulnerability to xylem embolism
SRR1708899	RNA-Seq	ILLUMINA	1744504550	PRJNA268857	24 BRIX	NA	Control	Berry	SAMN03225549	Vitis vinifera	Chardonnay	No defined by drought time	Grape berry skins were sampled and sequenced at the harvest time point. We aimed for a ˚Brix (soluble sugar) to titratable acidity ratio of 3.5. ˚Brix levels at harvest were ~24˚in each cultivar	10.1186/s12864-015-2115-y	medium-to-high vulnerability to xylem embolism
SRR1708900	RNA-Seq	ILLUMINA	1936846800	PRJNA268857	24 BRIX	NA	Control	Berry	SAMN03225549	Vitis vinifera	Chardonnay	No defined by drought time	Grape berry skins were sampled and sequenced at the harvest time point. We aimed for a ˚Brix (soluble sugar) to titratable acidity ratio of 3.5. ˚Brix levels at harvest were ~24˚in each cultivar	10.1186/s12864-015-2115-y	medium-to-high vulnerability to xylem embolism
SRR1708901	RNA-Seq	ILLUMINA	1843474750	PRJNA268857	24 BRIX	NA	Control	Berry	SAMN03225549	Vitis vinifera	Chardonnay	No defined by drought time	Grape berry skins were sampled and sequenced at the harvest time point. We aimed for a ˚Brix (soluble sugar) to titratable acidity ratio of 3.5. ˚Brix levels at harvest were ~24˚in each cultivar	10.1186/s12864-015-2115-y	medium-to-high vulnerability to xylem embolism
SRR1708902	RNA-Seq	ILLUMINA	1655696300	PRJNA268857	24 BRIX	NA	Drought	Berry	SAMN03225542	Vitis vinifera	Cabernet Sauvignon	No defined by drought time	Grape berry skins were sampled and sequenced at the harvest time point. We aimed for a ˚Brix (soluble sugar) to titratable acidity ratio of 3.5. ˚Brix levels at harvest were ~24˚in each cultivar	10.1186/s12864-015-2115-y	low vulnerability of Xylem embolism
SRR1708903	RNA-Seq	ILLUMINA	1879999750	PRJNA268857	24 BRIX	NA	Drought	Berry	SAMN03225542	Vitis vinifera	Cabernet Sauvignon	No defined by drought time	Grape berry skins were sampled and sequenced at the harvest time point. We aimed for a ˚Brix (soluble sugar) to titratable acidity ratio of 3.5. ˚Brix levels at harvest were ~24˚in each cultivar	10.1186/s12864-015-2115-y	low vulnerability of Xylem embolism
SRR1708904	RNA-Seq	ILLUMINA	1907644200	PRJNA268857	24 BRIX	NA	Drought	Berry	SAMN03225542	Vitis vinifera	Cabernet Sauvignon	No defined by drought time	Grape berry skins were sampled and sequenced at the harvest time point. We aimed for a ˚Brix (soluble sugar) to titratable acidity ratio of 3.5. ˚Brix levels at harvest were ~24˚in each cultivar	10.1186/s12864-015-2115-y	low vulnerability of Xylem embolism
SRR1709048	RNA-Seq	ILLUMINA	1283450050	PRJNA268857	24 BRIX	NA	Control	Berry	SAMN03225543	Vitis vinifera	Cabernet Sauvignon	No defined by drought time	Grape berry skins were sampled and sequenced at the harvest time point. We aimed for a ˚Brix (soluble sugar) to titratable acidity ratio of 3.5. ˚Brix levels at harvest were ~24˚in each cultivar	10.1186/s12864-015-2115-y	low vulnerability of Xylem embolism
SRR1709049	RNA-Seq	ILLUMINA	1741952800	PRJNA268857	24 BRIX	NA	Control	Berry	SAMN03225543	Vitis vinifera	Cabernet Sauvignon	No defined by drought time	Grape berry skins were sampled and sequenced at the harvest time point. We aimed for a ˚Brix (soluble sugar) to titratable acidity ratio of 3.5. ˚Brix levels at harvest were ~24˚in each cultivar	10.1186/s12864-015-2115-y	low vulnerability of Xylem embolism
SRR1709050	RNA-Seq	ILLUMINA	1701260850	PRJNA268857	24 BRIX	NA	Control	Berry	SAMN03225543	Vitis vinifera	Cabernet Sauvignon	No defined by drought time	Grape berry skins were sampled and sequenced at the harvest time point. We aimed for a ˚Brix (soluble sugar) to titratable acidity ratio of 3.5. ˚Brix levels at harvest were ~24˚in each cultivar	10.1186/s12864-015-2115-y	low vulnerability of Xylem embolism
SRR1709051	RNA-Seq	ILLUMINA	1689679850	PRJNA268857	24 BRIX	NA	Drought	Berry	SAMN03225544	Vitis vinifera	Merlot	No defined by drought time	Grape berry skins were sampled and sequenced at the harvest time point. We aimed for a ˚Brix (soluble sugar) to titratable acidity ratio of 3.5. ˚Brix levels at harvest were ~24˚in each cultivar	10.1186/s12864-015-2115-y	low vulnerability of Xylem embolism
SRR1709052	RNA-Seq	ILLUMINA	1475572050	PRJNA268857	24 BRIX	NA	Drought	Berry	SAMN03225544	Vitis vinifera	Merlot	No defined by drought time	Grape berry skins were sampled and sequenced at the harvest time point. We aimed for a ˚Brix (soluble sugar) to titratable acidity ratio of 3.5. ˚Brix levels at harvest were ~24˚in each cultivar	10.1186/s12864-015-2115-y	low vulnerability of Xylem embolism
SRR1709053	RNA-Seq	ILLUMINA	1606317750	PRJNA268857	24 BRIX	NA	Drought	Berry	SAMN03225544	Vitis vinifera	Merlot	No defined by drought time	Grape berry skins were sampled and sequenced at the harvest time point. We aimed for a ˚Brix (soluble sugar) to titratable acidity ratio of 3.5. ˚Brix levels at harvest were ~24˚in each cultivar	10.1186/s12864-015-2115-y	low vulnerability of Xylem embolism
SRR1709060	RNA-Seq	ILLUMINA	1803803050	PRJNA268857	24 BRIX	NA	Control	Berry	SAMN03225545	Vitis vinifera	Merlot	No defined by drought time	Grape berry skins were sampled and sequenced at the harvest time point. We aimed for a ˚Brix (soluble sugar) to titratable acidity ratio of 3.5. ˚Brix levels at harvest were ~24˚in each cultivar	10.1186/s12864-015-2115-y	low vulnerability of Xylem embolism
SRR1709061	RNA-Seq	ILLUMINA	1819568400	PRJNA268857	24 BRIX	NA	Control	Berry	SAMN03225545	Vitis vinifera	Merlot	No defined by drought time	Grape berry skins were sampled and sequenced at the harvest time point. We aimed for a ˚Brix (soluble sugar) to titratable acidity ratio of 3.5. ˚Brix levels at harvest were ~24˚in each cultivar	10.1186/s12864-015-2115-y	low vulnerability of Xylem embolism
SRR1709062	RNA-Seq	ILLUMINA	1827117200	PRJNA268857	24 BRIX	NA	Control	Berry	SAMN03225545	Vitis vinifera	Merlot	No defined by drought time	Grape berry skins were sampled and sequenced at the harvest time point. We aimed for a ˚Brix (soluble sugar) to titratable acidity ratio of 3.5. ˚Brix levels at harvest were ~24˚in each cultivar	10.1186/s12864-015-2115-y	low vulnerability of Xylem embolism
SRR1709063	RNA-Seq	ILLUMINA	1766037100	PRJNA268857	24 BRIX	NA	Drought	Berry	SAMN03225546	Vitis vinifera	Pinot Noir	No defined by drought time	Grape berry skins were sampled and sequenced at the harvest time point. We aimed for a ˚Brix (soluble sugar) to titratable acidity ratio of 3.5. ˚Brix levels at harvest were ~24˚in each cultivar	10.1186/s12864-015-2115-y	low vulnerability of Xylem embolism
SRR1709064	RNA-Seq	ILLUMINA	1860388100	PRJNA268857	24 BRIX	NA	Drought	Berry	SAMN03225546	Vitis vinifera	Pinot Noir	No defined by drought time	Grape berry skins were sampled and sequenced at the harvest time point. We aimed for a ˚Brix (soluble sugar) to titratable acidity ratio of 3.5. ˚Brix levels at harvest were ~24˚in each cultivar	10.1186/s12864-015-2115-y	low vulnerability of Xylem embolism
SRR1709065	RNA-Seq	ILLUMINA	1682579800	PRJNA268857	24 BRIX	NA	Drought	Berry	SAMN03225546	Vitis vinifera	Pinot Noir	No defined by drought time	Grape berry skins were sampled and sequenced at the harvest time point. We aimed for a ˚Brix (soluble sugar) to titratable acidity ratio of 3.5. ˚Brix levels at harvest were ~24˚in each cultivar	10.1186/s12864-015-2115-y	low vulnerability of Xylem embolism
SRR1709066	RNA-Seq	ILLUMINA	1241470600	PRJNA268857	24 BRIX	NA	Control	Berry	SAMN03225547	Vitis vinifera	Pinot Noir	No defined by drought time	Grape berry skins were sampled and sequenced at the harvest time point. We aimed for a ˚Brix (soluble sugar) to titratable acidity ratio of 3.5. ˚Brix levels at harvest were ~24˚in each cultivar	10.1186/s12864-015-2115-y	low vulnerability of Xylem embolism
SRR1709067	RNA-Seq	ILLUMINA	1642521900	PRJNA268857	24 BRIX	NA	Control	Berry	SAMN03225547	Vitis vinifera	Pinot Noir	No defined by drought time	Grape berry skins were sampled and sequenced at the harvest time point. We aimed for a ˚Brix (soluble sugar) to titratable acidity ratio of 3.5. ˚Brix levels at harvest were ~24˚in each cultivar	10.1186/s12864-015-2115-y	low vulnerability of Xylem embolism
SRR1709068	RNA-Seq	ILLUMINA	1787484300	PRJNA268857	24 BRIX	NA	Control	Berry	SAMN03225547	Vitis vinifera	Pinot Noir	No defined by drought time	Grape berry skins were sampled and sequenced at the harvest time point. We aimed for a ˚Brix (soluble sugar) to titratable acidity ratio of 3.5. ˚Brix levels at harvest were ~24˚in each cultivar	10.1186/s12864-015-2115-y	low vulnerability of Xylem embolism
SRR1709070	RNA-Seq	ILLUMINA	1738173500	PRJNA268857	24 BRIX	NA	Drought	Berry	SAMN03225550	Vitis vinifera	Semillon	No defined by drought time	Grape berry skins were sampled and sequenced at the harvest time point. We aimed for a ˚Brix (soluble sugar) to titratable acidity ratio of 3.5. ˚Brix levels at harvest were ~24˚in each cultivar	10.1186/s12864-015-2115-y	NN
SRR1709071	RNA-Seq	ILLUMINA	1690531350	PRJNA268857	24 BRIX	NA	Drought	Berry	SAMN03225550	Vitis vinifera	Semillon	No defined by drought time	Grape berry skins were sampled and sequenced at the harvest time point. We aimed for a ˚Brix (soluble sugar) to titratable acidity ratio of 3.5. ˚Brix levels at harvest were ~24˚in each cultivar	10.1186/s12864-015-2115-y	NN
SRR1709072	RNA-Seq	ILLUMINA	1850026600	PRJNA268857	24 BRIX	NA	Drought	Berry	SAMN03225550	Vitis vinifera	Semillon	No defined by drought time	Grape berry skins were sampled and sequenced at the harvest time point. We aimed for a ˚Brix (soluble sugar) to titratable acidity ratio of 3.5. ˚Brix levels at harvest were ~24˚in each cultivar	10.1186/s12864-015-2115-y	NN
SRR1709073	RNA-Seq	ILLUMINA	1735142750	PRJNA268857	24 BRIX	NA	Control	Berry	SAMN03225551	Vitis vinifera	Semillon	No defined by drought time	Grape berry skins were sampled and sequenced at the harvest time point. We aimed for a ˚Brix (soluble sugar) to titratable acidity ratio of 3.5. ˚Brix levels at harvest were ~24˚in each cultivar	10.1186/s12864-015-2115-y	NN
SRR1709074	RNA-Seq	ILLUMINA	1501310400	PRJNA268857	24 BRIX	NA	Control	Berry	SAMN03225551	Vitis vinifera	Semillon	No defined by drought time	Grape berry skins were sampled and sequenced at the harvest time point. We aimed for a ˚Brix (soluble sugar) to titratable acidity ratio of 3.5. ˚Brix levels at harvest were ~24˚in each cultivar	10.1186/s12864-015-2115-y	NN
SRR1709075	RNA-Seq	ILLUMINA	1895312100	PRJNA268857	24 BRIX	NA	Control	Berry	SAMN03225551	Vitis vinifera	Semillon	No defined by drought time	Grape berry skins were sampled and sequenced at the harvest time point. We aimed for a ˚Brix (soluble sugar) to titratable acidity ratio of 3.5. ˚Brix levels at harvest were ~24˚in each cultivar	10.1186/s12864-015-2115-y	NN
SRR12615807	RNA-Seq	ILLUMINA	570326400	PRJNA662522	NA	NA	Drought	Leaf	SAMN16088083	Vitis vinifera	Cabernet Sauvignon	No defined by drought time	No experimental details	10.3389/fpls.2023.1096225	low vulnerability of Xylem embolism
SRR12615809	RNA-Seq	ILLUMINA	555357150	PRJNA662522	NA	NA	Drought	Leaf	SAMN16088083	Vitis vinifera	Cabernet Sauvignon	No defined by drought time	No experimental details	10.3389/fpls.2023.1096225	low vulnerability of Xylem embolism
SRR12615811	RNA-Seq	ILLUMINA	365879625	PRJNA662522	NA	NA	Drought	Leaf	SAMN16088082	Vitis vinifera	Cabernet Sauvignon	No defined by drought time	No experimental details	10.3389/fpls.2023.1096225	low vulnerability of Xylem embolism
SRR12615813	RNA-Seq	ILLUMINA	352590750	PRJNA662522	NA	NA	Drought	Leaf	SAMN16088082	Vitis vinifera	Cabernet Sauvignon	No defined by drought time	No experimental details	10.3389/fpls.2023.1096225	low vulnerability of Xylem embolism
SRR12615816	RNA-Seq	ILLUMINA	752058675	PRJNA662522	NA	NA	Control	Leaf	SAMN16088061	Vitis vinifera	Cabernet Sauvignon	No defined by drought time	No experimental details	10.3389/fpls.2023.1096225	low vulnerability of Xylem embolism
SRR12615818	RNA-Seq	ILLUMINA	400790775	PRJNA662522	NA	NA	Drought	Leaf	SAMN16088072	Vitis vinifera	Cabernet Sauvignon	No defined by drought time	No experimental details	10.3389/fpls.2023.1096225	low vulnerability of Xylem embolism
SRR12615819	RNA-Seq	ILLUMINA	397503450	PRJNA662522	NA	NA	Drought	Leaf	SAMN16088072	Vitis vinifera	Cabernet Sauvignon	No defined by drought time	No experimental details	10.3389/fpls.2023.1096225	low vulnerability of Xylem embolism
SRR12615821	RNA-Seq	ILLUMINA	373063200	PRJNA662522	NA	NA	Drought	Leaf	SAMN16088072	Vitis vinifera	Cabernet Sauvignon	No defined by drought time	No experimental details	10.3389/fpls.2023.1096225	low vulnerability of Xylem embolism
SRR12615823	RNA-Seq	ILLUMINA	494802975	PRJNA662522	NA	NA	Drought	Leaf	SAMN16088071	Vitis vinifera	Cabernet Sauvignon	No defined by drought time	No experimental details	10.3389/fpls.2023.1096225	low vulnerability of Xylem embolism
SRR12615825	RNA-Seq	ILLUMINA	473136450	PRJNA662522	NA	NA	Drought	Leaf	SAMN16088071	Vitis vinifera	Cabernet Sauvignon	No defined by drought time	No experimental details	10.3389/fpls.2023.1096225	low vulnerability of Xylem embolism
SRR12615827	RNA-Seq	ILLUMINA	513058125	PRJNA662522	NA	NA	Drought	Leaf	SAMN16088070	Vitis vinifera	Cabernet Sauvignon	No defined by drought time	No experimental details	10.3389/fpls.2023.1096225	low vulnerability of Xylem embolism
SRR12615829	RNA-Seq	ILLUMINA	508037250	PRJNA662522	NA	NA	Drought	Leaf	SAMN16088070	Vitis vinifera	Cabernet Sauvignon	No defined by drought time	No experimental details	10.3389/fpls.2023.1096225	low vulnerability of Xylem embolism
SRR12615832	RNA-Seq	ILLUMINA	611158500	PRJNA662522	NA	NA	Drought	Leaf	SAMN16088069	Vitis vinifera	Cabernet Sauvignon	No defined by drought time	No experimental details	10.3389/fpls.2023.1096225	low vulnerability of Xylem embolism
SRR12615834	RNA-Seq	ILLUMINA	582719775	PRJNA662522	NA	NA	Drought	Leaf	SAMN16088069	Vitis vinifera	Cabernet Sauvignon	No defined by drought time	No experimental details	10.3389/fpls.2023.1096225	low vulnerability of Xylem embolism
SRR12615855	RNA-Seq	ILLUMINA	523231500	PRJNA662522	NA	NA	Drought	Leaf	SAMN16088140	Vitis vinifera	Cabernet Sauvignon	No defined by drought time	No experimental details	10.3389/fpls.2023.1096225	low vulnerability of Xylem embolism
SRR12615857	RNA-Seq	ILLUMINA	467747550	PRJNA662522	NA	NA	Drought	Leaf	SAMN16088140	Vitis vinifera	Cabernet Sauvignon	No defined by drought time	No experimental details	10.3389/fpls.2023.1096225	low vulnerability of Xylem embolism
SRR12615859	RNA-Seq	ILLUMINA	371002425	PRJNA662522	NA	NA	Drought	Leaf	SAMN16088139	Vitis vinifera	Cabernet Sauvignon	No defined by drought time	No experimental details	10.3389/fpls.2023.1096225	low vulnerability of Xylem embolism
SRR12615861	RNA-Seq	ILLUMINA	331225950	PRJNA662522	NA	NA	Drought	Leaf	SAMN16088139	Vitis vinifera	Cabernet Sauvignon	No defined by drought time	No experimental details	10.3389/fpls.2023.1096225	low vulnerability of Xylem embolism
SRR12615863	RNA-Seq	ILLUMINA	517087650	PRJNA662522	NA	NA	Control	Leaf	SAMN16088067	Vitis vinifera	Cabernet Sauvignon	No defined by drought time	No experimental details	10.3389/fpls.2023.1096225	low vulnerability of Xylem embolism
SRR12615865	RNA-Seq	ILLUMINA	323763075	PRJNA662522	NA	NA	Drought	Leaf	SAMN16088138	Vitis vinifera	Cabernet Sauvignon	No defined by drought time	No experimental details	10.3389/fpls.2023.1096225	low vulnerability of Xylem embolism
SRR12615867	RNA-Seq	ILLUMINA	304720725	PRJNA662522	NA	NA	Drought	Leaf	SAMN16088138	Vitis vinifera	Cabernet Sauvignon	No defined by drought time	No experimental details	10.3389/fpls.2023.1096225	low vulnerability of Xylem embolism
SRR12615870	RNA-Seq	ILLUMINA	508596375	PRJNA662522	NA	NA	Control	Leaf	SAMN16088137	Vitis vinifera	Cabernet Sauvignon	No defined by drought time	No experimental details	10.3389/fpls.2023.1096225	low vulnerability of Xylem embolism
SRR12615871	RNA-Seq	ILLUMINA	509621700	PRJNA662522	NA	NA	Control	Leaf	SAMN16088137	Vitis vinifera	Cabernet Sauvignon	No defined by drought time	No experimental details	10.3389/fpls.2023.1096225	low vulnerability of Xylem embolism
SRR12615873	RNA-Seq	ILLUMINA	327198750	PRJNA662522	NA	NA	Control	Leaf	SAMN16088136	Vitis vinifera	Cabernet Sauvignon	No defined by drought time	No experimental details	10.3389/fpls.2023.1096225	low vulnerability of Xylem embolism
SRR12615874	RNA-Seq	ILLUMINA	378106425	PRJNA662522	NA	NA	Control	Leaf	SAMN16088066	Vitis vinifera	Cabernet Sauvignon	No defined by drought time	No experimental details	10.3389/fpls.2023.1096225	low vulnerability of Xylem embolism
SRR12615875	RNA-Seq	ILLUMINA	293447775	PRJNA662522	NA	NA	Control	Leaf	SAMN16088136	Vitis vinifera	Cabernet Sauvignon	No defined by drought time	No experimental details	10.3389/fpls.2023.1096225	low vulnerability of Xylem embolism
SRR12615877	RNA-Seq	ILLUMINA	391438575	PRJNA662522	NA	NA	Control	Leaf	SAMN16088135	Vitis vinifera	Cabernet Sauvignon	No defined by drought time	No experimental details	10.3389/fpls.2023.1096225	low vulnerability of Xylem embolism
SRR12615879	RNA-Seq	ILLUMINA	350823600	PRJNA662522	NA	NA	Control	Leaf	SAMN16088135	Vitis vinifera	Cabernet Sauvignon	No defined by drought time	No experimental details	10.3389/fpls.2023.1096225	low vulnerability of Xylem embolism
SRR12615881	RNA-Seq	ILLUMINA	374747925	PRJNA662522	NA	NA	Control	Leaf	SAMN16088134	Vitis vinifera	Cabernet Sauvignon	No defined by drought time	No experimental details	10.3389/fpls.2023.1096225	low vulnerability of Xylem embolism
SRR12615883	RNA-Seq	ILLUMINA	334899375	PRJNA662522	NA	NA	Control	Leaf	SAMN16088134	Vitis vinifera	Cabernet Sauvignon	No defined by drought time	No experimental details	10.3389/fpls.2023.1096225	low vulnerability of Xylem embolism
SRR12615884	RNA-Seq	ILLUMINA	350316600	PRJNA662522	NA	NA	Control	Leaf	SAMN16088134	Vitis vinifera	Cabernet Sauvignon	No defined by drought time	No experimental details	10.3389/fpls.2023.1096225	low vulnerability of Xylem embolism
SRR12615885	RNA-Seq	ILLUMINA	375439725	PRJNA662522	NA	NA	Control	Leaf	SAMN16088066	Vitis vinifera	Cabernet Sauvignon	No defined by drought time	No experimental details	10.3389/fpls.2023.1096225	low vulnerability of Xylem embolism
SRR12615887	RNA-Seq	ILLUMINA	355401000	PRJNA662522	NA	NA	Control	Leaf	SAMN16088133	Vitis vinifera	Cabernet Sauvignon	No defined by drought time	No experimental details	10.3389/fpls.2023.1096225	low vulnerability of Xylem embolism
SRR12615888	RNA-Seq	ILLUMINA	352908900	PRJNA662522	NA	NA	Control	Leaf	SAMN16088133	Vitis vinifera	Cabernet Sauvignon	No defined by drought time	No experimental details	10.3389/fpls.2023.1096225	low vulnerability of Xylem embolism
SRR12615894	RNA-Seq	ILLUMINA	763198200	PRJNA662522	NA	NA	Control	Leaf	SAMN16088065	Vitis vinifera	Cabernet Sauvignon	No defined by drought time	No experimental details	10.3389/fpls.2023.1096225	low vulnerability of Xylem embolism
SRR12615899	RNA-Seq	ILLUMINA	290298825	PRJNA662522	NA	NA	Drought	Leaf	SAMN16088122	Vitis vinifera	Cabernet Sauvignon	No defined by drought time	No experimental details	10.3389/fpls.2023.1096225	low vulnerability of Xylem embolism
SRR12615901	RNA-Seq	ILLUMINA	257271150	PRJNA662522	NA	NA	Drought	Leaf	SAMN16088122	Vitis vinifera	Cabernet Sauvignon	No defined by drought time	No experimental details	10.3389/fpls.2023.1096225	low vulnerability of Xylem embolism
SRR12615903	RNA-Seq	ILLUMINA	425255925	PRJNA662522	NA	NA	Drought	Leaf	SAMN16088121	Vitis vinifera	Cabernet Sauvignon	No defined by drought time	No experimental details	10.3389/fpls.2023.1096225	low vulnerability of Xylem embolism
SRR12615905	RNA-Seq	ILLUMINA	727700625	PRJNA662522	NA	NA	Control	Leaf	SAMN16088065	Vitis vinifera	Cabernet Sauvignon	No defined by drought time	No experimental details	10.3389/fpls.2023.1096225	low vulnerability of Xylem embolism
SRR12615907	RNA-Seq	ILLUMINA	426930375	PRJNA662522	NA	NA	Drought	Leaf	SAMN16088121	Vitis vinifera	Cabernet Sauvignon	No defined by drought time	No experimental details	10.3389/fpls.2023.1096225	low vulnerability of Xylem embolism
SRR12615909	RNA-Seq	ILLUMINA	404004825	PRJNA662522	NA	NA	Drought	Leaf	SAMN16088120	Vitis vinifera	Cabernet Sauvignon	No defined by drought time	No experimental details	10.3389/fpls.2023.1096225	low vulnerability of Xylem embolism
SRR12615912	RNA-Seq	ILLUMINA	559858650	PRJNA662522	NA	NA	Drought	Leaf	SAMN16088119	Vitis vinifera	Cabernet Sauvignon	No defined by drought time	No experimental details	10.3389/fpls.2023.1096225	low vulnerability of Xylem embolism
SRR12615913	RNA-Seq	ILLUMINA	570769875	PRJNA662522	NA	NA	Drought	Leaf	SAMN16088119	Vitis vinifera	Cabernet Sauvignon	No defined by drought time	No experimental details	10.3389/fpls.2023.1096225	low vulnerability of Xylem embolism
SRR12615915	RNA-Seq	ILLUMINA	560529150	PRJNA662522	NA	NA	Drought	Leaf	SAMN16088119	Vitis vinifera	Cabernet Sauvignon	No defined by drought time	No experimental details	10.3389/fpls.2023.1096225	low vulnerability of Xylem embolism
SRR12615918	RNA-Seq	ILLUMINA	376325850	PRJNA662522	NA	NA	Drought	Leaf	SAMN16088118	Vitis vinifera	Cabernet Sauvignon	No defined by drought time	No experimental details	10.3389/fpls.2023.1096225	low vulnerability of Xylem embolism
SRR12615922	RNA-Seq	ILLUMINA	356850675	PRJNA662522	NA	NA	Control	Leaf	SAMN16088117	Vitis vinifera	Cabernet Sauvignon	No defined by drought time	No experimental details	10.3389/fpls.2023.1096225	low vulnerability of Xylem embolism
SRR12615924	RNA-Seq	ILLUMINA	355717200	PRJNA662522	NA	NA	Control	Leaf	SAMN16088117	Vitis vinifera	Cabernet Sauvignon	No defined by drought time	No experimental details	10.3389/fpls.2023.1096225	low vulnerability of Xylem embolism
SRR12615936	RNA-Seq	ILLUMINA	740997975	PRJNA662522	NA	NA	Drought	Leaf	SAMN16088063	Vitis vinifera	Cabernet Sauvignon	No defined by drought time	No experimental details	10.3389/fpls.2023.1096225	low vulnerability of Xylem embolism
SRR12615952	RNA-Seq	ILLUMINA	761655300	PRJNA662522	NA	NA	Drought	Leaf	SAMN16088102	Vitis vinifera	Cabernet Sauvignon	No defined by drought time	No experimental details	10.3389/fpls.2023.1096225	low vulnerability of Xylem embolism
SRR12615954	RNA-Seq	ILLUMINA	744285300	PRJNA662522	NA	NA	Drought	Leaf	SAMN16088102	Vitis vinifera	Cabernet Sauvignon	No defined by drought time	No experimental details	10.3389/fpls.2023.1096225	low vulnerability of Xylem embolism
SRR12615956	RNA-Seq	ILLUMINA	690486150	PRJNA662522	NA	NA	Drought	Leaf	SAMN16088101	Vitis vinifera	Cabernet Sauvignon	No defined by drought time	No experimental details	10.3389/fpls.2023.1096225	low vulnerability of Xylem embolism
SRR12615957	RNA-Seq	ILLUMINA	699497850	PRJNA662522	NA	NA	Drought	Leaf	SAMN16088101	Vitis vinifera	Cabernet Sauvignon	No defined by drought time	No experimental details	10.3389/fpls.2023.1096225	low vulnerability of Xylem embolism
SRR12615960	RNA-Seq	ILLUMINA	679108200	PRJNA662522	NA	NA	Drought	Leaf	SAMN16088101	Vitis vinifera	Cabernet Sauvignon	No defined by drought time	No experimental details	10.3389/fpls.2023.1096225	low vulnerability of Xylem embolism
SRR12615966	RNA-Seq	ILLUMINA	522171675	PRJNA662522	NA	NA	Drought	Leaf	SAMN16088062	Vitis vinifera	Cabernet Sauvignon	No defined by drought time	No experimental details	10.3389/fpls.2023.1096225	low vulnerability of Xylem embolism
SRR12615988	RNA-Seq	ILLUMINA	777413400	PRJNA662522	NA	NA	Control	Leaf	SAMN16088061	Vitis vinifera	Cabernet Sauvignon	No defined by drought time	No experimental details	10.3389/fpls.2023.1096225	low vulnerability of Xylem embolism
SRR12615998	RNA-Seq	ILLUMINA	499125525	PRJNA662522	NA	NA	Drought	Leaf	SAMN16088081	Vitis vinifera	Cabernet Sauvignon	No defined by drought time	No experimental details	10.3389/fpls.2023.1096225	low vulnerability of Xylem embolism
SRR12616000	RNA-Seq	ILLUMINA	303762450	PRJNA662522	NA	NA	Drought	Leaf	SAMN16088080	Vitis vinifera	Cabernet Sauvignon	No defined by drought time	No experimental details	10.3389/fpls.2023.1096225	low vulnerability of Xylem embolism
SRR12616002	RNA-Seq	ILLUMINA	293067375	PRJNA662522	NA	NA	Drought	Leaf	SAMN16088080	Vitis vinifera	Cabernet Sauvignon	No defined by drought time	No experimental details	10.3389/fpls.2023.1096225	low vulnerability of Xylem embolism
SRR12616004	RNA-Seq	ILLUMINA	411336750	PRJNA662522	NA	NA	Drought	Leaf	SAMN16088079	Vitis vinifera	Cabernet Sauvignon	No defined by drought time	No experimental details	10.3389/fpls.2023.1096225	low vulnerability of Xylem embolism
SRR12616006	RNA-Seq	ILLUMINA	397333800	PRJNA662522	NA	NA	Drought	Leaf	SAMN16088079	Vitis vinifera	Cabernet Sauvignon	No defined by drought time	No experimental details	10.3389/fpls.2023.1096225	low vulnerability of Xylem embolism
SRR12616008	RNA-Seq	ILLUMINA	366182775	PRJNA662522	NA	NA	Control	Leaf	SAMN16088078	Vitis vinifera	Cabernet Sauvignon	No defined by drought time	No experimental details	10.3389/fpls.2023.1096225	low vulnerability of Xylem embolism
SRR12616012	RNA-Seq	ILLUMINA	309368775	PRJNA662522	NA	NA	Control	Leaf	SAMN16088077	Vitis vinifera	Cabernet Sauvignon	No defined by drought time	No experimental details	10.3389/fpls.2023.1096225	low vulnerability of Xylem embolism
SRR12616014	RNA-Seq	ILLUMINA	303783075	PRJNA662522	NA	NA	Control	Leaf	SAMN16088077	Vitis vinifera	Cabernet Sauvignon	No defined by drought time	No experimental details	10.3389/fpls.2023.1096225	low vulnerability of Xylem embolism
SRR12616015	RNA-Seq	ILLUMINA	301387500	PRJNA662522	NA	NA	Control	Leaf	SAMN16088077	Vitis vinifera	Cabernet Sauvignon	No defined by drought time	No experimental details	10.3389/fpls.2023.1096225	low vulnerability of Xylem embolism
SRR12616018	RNA-Seq	ILLUMINA	575658825	PRJNA662522	NA	NA	Control	Leaf	SAMN16088060	Vitis vinifera	Cabernet Sauvignon	No defined by drought time	No experimental details	10.3389/fpls.2023.1096225	low vulnerability of Xylem embolism
SRR12616023	RNA-Seq	ILLUMINA	295968675	PRJNA662522	NA	NA	Control	Leaf	SAMN16088075	Vitis vinifera	Cabernet Sauvignon	No defined by drought time	No experimental details	10.3389/fpls.2023.1096225	low vulnerability of Xylem embolism
SRR12616025	RNA-Seq	ILLUMINA	323999700	PRJNA662522	NA	NA	Control	Leaf	SAMN16088074	Vitis vinifera	Cabernet Sauvignon	No defined by drought time	No experimental details	10.3389/fpls.2023.1096225	low vulnerability of Xylem embolism
SRR12616027	RNA-Seq	ILLUMINA	316651500	PRJNA662522	NA	NA	Control	Leaf	SAMN16088074	Vitis vinifera	Cabernet Sauvignon	No defined by drought time	No experimental details	10.3389/fpls.2023.1096225	low vulnerability of Xylem embolism
SRR12616029	RNA-Seq	ILLUMINA	585097725	PRJNA662522	NA	NA	Control	Leaf	SAMN16088060	Vitis vinifera	Cabernet Sauvignon	No defined by drought time	No experimental details	10.3389/fpls.2023.1096225	low vulnerability of Xylem embolism
SRR12616031	RNA-Seq	ILLUMINA	425541450	PRJNA662522	NA	NA	Drought	Leaf	SAMN16088073	Vitis vinifera	Cabernet Sauvignon	No defined by drought time	No experimental details	10.3389/fpls.2023.1096225	low vulnerability of Xylem embolism
SRR12616033	RNA-Seq	ILLUMINA	414515550	PRJNA662522	NA	NA	Drought	Leaf	SAMN16088073	Vitis vinifera	Cabernet Sauvignon	No defined by drought time	No experimental details	10.3389/fpls.2023.1096225	low vulnerability of Xylem embolism
SRR12616035	RNA-Seq	ILLUMINA	400474200	PRJNA662522	NA	NA	Control	Leaf	SAMN16088068	Vitis vinifera	Cabernet Sauvignon	No defined by drought time	No experimental details	10.3389/fpls.2023.1096225	low vulnerability of Xylem embolism
SRR12616057	RNA-Seq	ILLUMINA	552744150	PRJNA662522	NA	NA	Control	Leaf	SAMN16088067	Vitis vinifera	Cabernet Sauvignon	No defined by drought time	No experimental details	10.3389/fpls.2023.1096225	low vulnerability of Xylem embolism
SRR12616062	RNA-Seq	ILLUMINA	710379525	PRJNA662522	NA	NA	Drought	Leaf	SAMN16088142	Vitis vinifera	Cabernet Sauvignon	No defined by drought time	No experimental details	10.3389/fpls.2023.1096225	low vulnerability of Xylem embolism
SRR12616064	RNA-Seq	ILLUMINA	688553100	PRJNA662522	NA	NA	Drought	Leaf	SAMN16088142	Vitis vinifera	Cabernet Sauvignon	No defined by drought time	No experimental details	10.3389/fpls.2023.1096225	low vulnerability of Xylem embolism
SRR12616066	RNA-Seq	ILLUMINA	530305950	PRJNA662522	NA	NA	Drought	Leaf	SAMN16088141	Vitis vinifera	Cabernet Sauvignon	No defined by drought time	No experimental details	10.3389/fpls.2023.1096225	low vulnerability of Xylem embolism
SRR12616067	RNA-Seq	ILLUMINA	534925650	PRJNA662522	NA	NA	Drought	Leaf	SAMN16088141	Vitis vinifera	Cabernet Sauvignon	No defined by drought time	No experimental details	10.3389/fpls.2023.1096225	low vulnerability of Xylem embolism
SRR12616070	RNA-Seq	ILLUMINA	331576200	PRJNA662522	NA	NA	Control	Leaf	SAMN16088133	Vitis vinifera	Cabernet Sauvignon	No defined by drought time	No experimental details	10.3389/fpls.2023.1096225	low vulnerability of Xylem embolism
SRR12616099	RNA-Seq	ILLUMINA	749627925	PRJNA662522	NA	NA	Control	Leaf	SAMN16088065	Vitis vinifera	Cabernet Sauvignon	No defined by drought time	No experimental details	10.3389/fpls.2023.1096225	low vulnerability of Xylem embolism
SRR12616108	RNA-Seq	ILLUMINA	488362275	PRJNA662522	NA	NA	Control	Leaf	SAMN16088116	Vitis vinifera	Cabernet Sauvignon	No defined by drought time	No experimental details	10.3389/fpls.2023.1096225	low vulnerability of Xylem embolism
SRR12616110	RNA-Seq	ILLUMINA	1447151400	PRJNA662522	NA	NA	Control	Leaf	SAMN16088115	Vitis vinifera	Cabernet Sauvignon	No defined by drought time	No experimental details	10.3389/fpls.2023.1096225	low vulnerability of Xylem embolism
SRR12616111	RNA-Seq	ILLUMINA	1468849800	PRJNA662522	NA	NA	Control	Leaf	SAMN16088115	Vitis vinifera	Cabernet Sauvignon	No defined by drought time	No experimental details	10.3389/fpls.2023.1096225	low vulnerability of Xylem embolism
SRR12616112	RNA-Seq	ILLUMINA	1412469600	PRJNA662522	NA	NA	Control	Leaf	SAMN16088115	Vitis vinifera	Cabernet Sauvignon	No defined by drought time	No experimental details	10.3389/fpls.2023.1096225	low vulnerability of Xylem embolism
SRR12616114	RNA-Seq	ILLUMINA	468621450	PRJNA662522	NA	NA	Control	Leaf	SAMN16088114	Vitis vinifera	Cabernet Sauvignon	No defined by drought time	No experimental details	10.3389/fpls.2023.1096225	low vulnerability of Xylem embolism
SRR12616116	RNA-Seq	ILLUMINA	456459900	PRJNA662522	NA	NA	Control	Leaf	SAMN16088114	Vitis vinifera	Cabernet Sauvignon	No defined by drought time	No experimental details	10.3389/fpls.2023.1096225	low vulnerability of Xylem embolism
SRR12616117	RNA-Seq	ILLUMINA	470642100	PRJNA662522	NA	NA	Control	Leaf	SAMN16088114	Vitis vinifera	Cabernet Sauvignon	No defined by drought time	No experimental details	10.3389/fpls.2023.1096225	low vulnerability of Xylem embolism
SRR12616119	RNA-Seq	ILLUMINA	570753150	PRJNA662522	NA	NA	Control	Leaf	SAMN16088113	Vitis vinifera	Cabernet Sauvignon	No defined by drought time	No experimental details	10.3389/fpls.2023.1096225	low vulnerability of Xylem embolism
SRR12616121	RNA-Seq	ILLUMINA	511291800	PRJNA662522	NA	NA	Control	Leaf	SAMN16088113	Vitis vinifera	Cabernet Sauvignon	No defined by drought time	No experimental details	10.3389/fpls.2023.1096225	low vulnerability of Xylem embolism
SRR12616122	RNA-Seq	ILLUMINA	533797350	PRJNA662522	NA	NA	Control	Leaf	SAMN16088113	Vitis vinifera	Cabernet Sauvignon	No defined by drought time	No experimental details	10.3389/fpls.2023.1096225	low vulnerability of Xylem embolism
SRR12616140	RNA-Seq	ILLUMINA	529456350	PRJNA662522	NA	NA	Control	Leaf	SAMN16088064	Vitis vinifera	Cabernet Sauvignon	No defined by drought time	No experimental details	10.3389/fpls.2023.1096225	low vulnerability of Xylem embolism
SRR12616142	RNA-Seq	ILLUMINA	694234425	PRJNA662522	NA	NA	Drought	Leaf	SAMN16088100	Vitis vinifera	Cabernet Sauvignon	No defined by drought time	No experimental details	10.3389/fpls.2023.1096225	low vulnerability of Xylem embolism
SRR12616144	RNA-Seq	ILLUMINA	652769625	PRJNA662522	NA	NA	Drought	Leaf	SAMN16088100	Vitis vinifera	Cabernet Sauvignon	No defined by drought time	No experimental details	10.3389/fpls.2023.1096225	low vulnerability of Xylem embolism
SRR12616147	RNA-Seq	ILLUMINA	408912075	PRJNA662522	NA	NA	Drought	Leaf	SAMN16088099	Vitis vinifera	Cabernet Sauvignon	No defined by drought time	No experimental details	10.3389/fpls.2023.1096225	low vulnerability of Xylem embolism
SRR12616149	RNA-Seq	ILLUMINA	718074750	PRJNA662522	NA	NA	Drought	Leaf	SAMN16088063	Vitis vinifera	Cabernet Sauvignon	No defined by drought time	No experimental details	10.3389/fpls.2023.1096225	low vulnerability of Xylem embolism
SRR12616151	RNA-Seq	ILLUMINA	317334300	PRJNA662522	NA	NA	Drought	Leaf	SAMN16088098	Vitis vinifera	Cabernet Sauvignon	No defined by drought time	No experimental details	10.3389/fpls.2023.1096225	low vulnerability of Xylem embolism
SRR12616153	RNA-Seq	ILLUMINA	309463275	PRJNA662522	NA	NA	Drought	Leaf	SAMN16088098	Vitis vinifera	Cabernet Sauvignon	No defined by drought time	No experimental details	10.3389/fpls.2023.1096225	low vulnerability of Xylem embolism
SRR12616155	RNA-Seq	ILLUMINA	791612625	PRJNA662522	NA	NA	Control	Leaf	SAMN16088097	Vitis vinifera	Cabernet Sauvignon	No defined by drought time	No experimental details	10.3389/fpls.2023.1096225	low vulnerability of Xylem embolism
SRR12616157	RNA-Seq	ILLUMINA	767000550	PRJNA662522	NA	NA	Control	Leaf	SAMN16088097	Vitis vinifera	Cabernet Sauvignon	No defined by drought time	No experimental details	10.3389/fpls.2023.1096225	low vulnerability of Xylem embolism
SRR12616159	RNA-Seq	ILLUMINA	620942925	PRJNA662522	NA	NA	Control	Leaf	SAMN16088096	Vitis vinifera	Cabernet Sauvignon	No defined by drought time	No experimental details	10.3389/fpls.2023.1096225	low vulnerability of Xylem embolism
SRR12616161	RNA-Seq	ILLUMINA	602574750	PRJNA662522	NA	NA	Control	Leaf	SAMN16088096	Vitis vinifera	Cabernet Sauvignon	No defined by drought time	No experimental details	10.3389/fpls.2023.1096225	low vulnerability of Xylem embolism
SRR12616163	RNA-Seq	ILLUMINA	421735275	PRJNA662522	NA	NA	Control	Leaf	SAMN16088095	Vitis vinifera	Cabernet Sauvignon	No defined by drought time	No experimental details	10.3389/fpls.2023.1096225	low vulnerability of Xylem embolism
SRR12616165	RNA-Seq	ILLUMINA	416975025	PRJNA662522	NA	NA	Control	Leaf	SAMN16088095	Vitis vinifera	Cabernet Sauvignon	No defined by drought time	No experimental details	10.3389/fpls.2023.1096225	low vulnerability of Xylem embolism
SRR12616167	RNA-Seq	ILLUMINA	408460650	PRJNA662522	NA	NA	Control	Leaf	SAMN16088094	Vitis vinifera	Cabernet Sauvignon	No defined by drought time	No experimental details	10.3389/fpls.2023.1096225	low vulnerability of Xylem embolism
SRR12616169	RNA-Seq	ILLUMINA	404925375	PRJNA662522	NA	NA	Control	Leaf	SAMN16088094	Vitis vinifera	Cabernet Sauvignon	No defined by drought time	No experimental details	10.3389/fpls.2023.1096225	low vulnerability of Xylem embolism
SRR12616171	RNA-Seq	ILLUMINA	545059725	PRJNA662522	NA	NA	Drought	Leaf	SAMN16088062	Vitis vinifera	Cabernet Sauvignon	No defined by drought time	No experimental details	10.3389/fpls.2023.1096225	low vulnerability of Xylem embolism
SRR12616181	RNA-Seq	ILLUMINA	418404900	PRJNA662522	NA	NA	Control	Leaf	SAMN16088059	Vitis vinifera	Cabernet Sauvignon	No defined by drought time	No experimental details	10.3389/fpls.2023.1096225	low vulnerability of Xylem embolism
SRR12615806	RNA-Seq	ILLUMINA	558798975	PRJNA662522	NA	NA	Drought	Leaf	SAMN16088083	Vitis vinifera	Cabernet Sauvignon	No defined by drought time	No experimental details	10.3389/fpls.2023.1096225	low vulnerability of Xylem embolism
SRR12615808	RNA-Seq	ILLUMINA	553994325	PRJNA662522	NA	NA	Drought	Leaf	SAMN16088083	Vitis vinifera	Cabernet Sauvignon	No defined by drought time	No experimental details	10.3389/fpls.2023.1096225	low vulnerability of Xylem embolism
SRR12615810	RNA-Seq	ILLUMINA	379401600	PRJNA662522	NA	NA	Drought	Leaf	SAMN16088082	Vitis vinifera	Cabernet Sauvignon	No defined by drought time	No experimental details	10.3389/fpls.2023.1096225	low vulnerability of Xylem embolism
SRR12615812	RNA-Seq	ILLUMINA	356804250	PRJNA662522	NA	NA	Drought	Leaf	SAMN16088082	Vitis vinifera	Cabernet Sauvignon	No defined by drought time	No experimental details	10.3389/fpls.2023.1096225	low vulnerability of Xylem embolism
SRR12615814	RNA-Seq	ILLUMINA	525436425	PRJNA662522	NA	NA	Drought	Leaf	SAMN16088081	Vitis vinifera	Cabernet Sauvignon	No defined by drought time	No experimental details	10.3389/fpls.2023.1096225	low vulnerability of Xylem embolism
SRR12615815	RNA-Seq	ILLUMINA	515256300	PRJNA662522	NA	NA	Drought	Leaf	SAMN16088081	Vitis vinifera	Cabernet Sauvignon	No defined by drought time	No experimental details	10.3389/fpls.2023.1096225	low vulnerability of Xylem embolism
SRR12615817	RNA-Seq	ILLUMINA	502290150	PRJNA662522	NA	NA	Drought	Leaf	SAMN16088081	Vitis vinifera	Cabernet Sauvignon	No defined by drought time	No experimental details	10.3389/fpls.2023.1096225	low vulnerability of Xylem embolism
SRR12615820	RNA-Seq	ILLUMINA	356492625	PRJNA662522	NA	NA	Drought	Leaf	SAMN16088072	Vitis vinifera	Cabernet Sauvignon	No defined by drought time	No experimental details	10.3389/fpls.2023.1096225	low vulnerability of Xylem embolism
SRR12615822	RNA-Seq	ILLUMINA	488834100	PRJNA662522	NA	NA	Drought	Leaf	SAMN16088071	Vitis vinifera	Cabernet Sauvignon	No defined by drought time	No experimental details	10.3389/fpls.2023.1096225	low vulnerability of Xylem embolism
SRR12615824	RNA-Seq	ILLUMINA	557879250	PRJNA662522	NA	NA	Control	Leaf	SAMN16088060	Vitis vinifera	Cabernet Sauvignon	No defined by drought time	No experimental details	10.3389/fpls.2023.1096225	low vulnerability of Xylem embolism
SRR12615826	RNA-Seq	ILLUMINA	473573925	PRJNA662522	NA	NA	Drought	Leaf	SAMN16088071	Vitis vinifera	Cabernet Sauvignon	No defined by drought time	No experimental details	10.3389/fpls.2023.1096225	low vulnerability of Xylem embolism
SRR12615828	RNA-Seq	ILLUMINA	520151475	PRJNA662522	NA	NA	Drought	Leaf	SAMN16088070	Vitis vinifera	Cabernet Sauvignon	No defined by drought time	No experimental details	10.3389/fpls.2023.1096225	low vulnerability of Xylem embolism
SRR12615830	RNA-Seq	ILLUMINA	505741200	PRJNA662522	NA	NA	Drought	Leaf	SAMN16088070	Vitis vinifera	Cabernet Sauvignon	No defined by drought time	No experimental details	10.3389/fpls.2023.1096225	low vulnerability of Xylem embolism
SRR12615831	RNA-Seq	ILLUMINA	601139325	PRJNA662522	NA	NA	Drought	Leaf	SAMN16088069	Vitis vinifera	Cabernet Sauvignon	No defined by drought time	No experimental details	10.3389/fpls.2023.1096225	low vulnerability of Xylem embolism
SRR12615833	RNA-Seq	ILLUMINA	582378600	PRJNA662522	NA	NA	Drought	Leaf	SAMN16088069	Vitis vinifera	Cabernet Sauvignon	No defined by drought time	No experimental details	10.3389/fpls.2023.1096225	low vulnerability of Xylem embolism
SRR12615835	RNA-Seq	ILLUMINA	557984250	PRJNA662522	NA	NA	Control	Leaf	SAMN16088060	Vitis vinifera	Cabernet Sauvignon	No defined by drought time	No experimental details	10.3389/fpls.2023.1096225	low vulnerability of Xylem embolism
SRR12615836	RNA-Seq	ILLUMINA	430282875	PRJNA662522	NA	NA	Control	Leaf	SAMN16088068	Vitis vinifera	Cabernet Sauvignon	No defined by drought time	No experimental details	10.3389/fpls.2023.1096225	low vulnerability of Xylem embolism
SRR12615837	RNA-Seq	ILLUMINA	415339125	PRJNA662522	NA	NA	Control	Leaf	SAMN16088068	Vitis vinifera	Cabernet Sauvignon	No defined by drought time	No experimental details	10.3389/fpls.2023.1096225	low vulnerability of Xylem embolism
SRR12615844	RNA-Seq	ILLUMINA	403237575	PRJNA662522	NA	NA	Control	Leaf	SAMN16088068	Vitis vinifera	Cabernet Sauvignon	No defined by drought time	No experimental details	10.3389/fpls.2023.1096225	low vulnerability of Xylem embolism
SRR12615854	RNA-Seq	ILLUMINA	511047075	PRJNA662522	NA	NA	Drought	Leaf	SAMN16088141	Vitis vinifera	Cabernet Sauvignon	No defined by drought time	No experimental details	10.3389/fpls.2023.1096225	low vulnerability of Xylem embolism
SRR12615856	RNA-Seq	ILLUMINA	519766350	PRJNA662522	NA	NA	Drought	Leaf	SAMN16088140	Vitis vinifera	Cabernet Sauvignon	No defined by drought time	No experimental details	10.3389/fpls.2023.1096225	low vulnerability of Xylem embolism
SRR12615858	RNA-Seq	ILLUMINA	488824650	PRJNA662522	NA	NA	Drought	Leaf	SAMN16088140	Vitis vinifera	Cabernet Sauvignon	No defined by drought time	No experimental details	10.3389/fpls.2023.1096225	low vulnerability of Xylem embolism
SRR12615860	RNA-Seq	ILLUMINA	368687625	PRJNA662522	NA	NA	Drought	Leaf	SAMN16088139	Vitis vinifera	Cabernet Sauvignon	No defined by drought time	No experimental details	10.3389/fpls.2023.1096225	low vulnerability of Xylem embolism
SRR12615862	RNA-Seq	ILLUMINA	346847550	PRJNA662522	NA	NA	Drought	Leaf	SAMN16088139	Vitis vinifera	Cabernet Sauvignon	No defined by drought time	No experimental details	10.3389/fpls.2023.1096225	low vulnerability of Xylem embolism
SRR12615864	RNA-Seq	ILLUMINA	325770900	PRJNA662522	NA	NA	Drought	Leaf	SAMN16088138	Vitis vinifera	Cabernet Sauvignon	No defined by drought time	No experimental details	10.3389/fpls.2023.1096225	low vulnerability of Xylem embolism
SRR12615866	RNA-Seq	ILLUMINA	291723525	PRJNA662522	NA	NA	Drought	Leaf	SAMN16088138	Vitis vinifera	Cabernet Sauvignon	No defined by drought time	No experimental details	10.3389/fpls.2023.1096225	low vulnerability of Xylem embolism
SRR12615868	RNA-Seq	ILLUMINA	525377025	PRJNA662522	NA	NA	Control	Leaf	SAMN16088137	Vitis vinifera	Cabernet Sauvignon	No defined by drought time	No experimental details	10.3389/fpls.2023.1096225	low vulnerability of Xylem embolism
SRR12615869	RNA-Seq	ILLUMINA	531710925	PRJNA662522	NA	NA	Control	Leaf	SAMN16088137	Vitis vinifera	Cabernet Sauvignon	No defined by drought time	No experimental details	10.3389/fpls.2023.1096225	low vulnerability of Xylem embolism
SRR12615872	RNA-Seq	ILLUMINA	330079725	PRJNA662522	NA	NA	Control	Leaf	SAMN16088136	Vitis vinifera	Cabernet Sauvignon	No defined by drought time	No experimental details	10.3389/fpls.2023.1096225	low vulnerability of Xylem embolism
SRR12615876	RNA-Seq	ILLUMINA	307010325	PRJNA662522	NA	NA	Control	Leaf	SAMN16088136	Vitis vinifera	Cabernet Sauvignon	No defined by drought time	No experimental details	10.3389/fpls.2023.1096225	low vulnerability of Xylem embolism
SRR12615878	RNA-Seq	ILLUMINA	388805775	PRJNA662522	NA	NA	Control	Leaf	SAMN16088135	Vitis vinifera	Cabernet Sauvignon	No defined by drought time	No experimental details	10.3389/fpls.2023.1096225	low vulnerability of Xylem embolism
SRR12615880	RNA-Seq	ILLUMINA	366587025	PRJNA662522	NA	NA	Control	Leaf	SAMN16088135	Vitis vinifera	Cabernet Sauvignon	No defined by drought time	No experimental details	10.3389/fpls.2023.1096225	low vulnerability of Xylem embolism
SRR12615882	RNA-Seq	ILLUMINA	372472650	PRJNA662522	NA	NA	Control	Leaf	SAMN16088134	Vitis vinifera	Cabernet Sauvignon	No defined by drought time	No experimental details	10.3389/fpls.2023.1096225	low vulnerability of Xylem embolism
SRR12615886	RNA-Seq	ILLUMINA	431254500	PRJNA662522	NA	NA	Control	Leaf	SAMN16088059	Vitis vinifera	Cabernet Sauvignon	No defined by drought time	No experimental details	10.3389/fpls.2023.1096225	low vulnerability of Xylem embolism
SRR12615889	RNA-Seq	ILLUMINA	317229000	PRJNA662522	NA	NA	Control	Leaf	SAMN16088133	Vitis vinifera	Cabernet Sauvignon	No defined by drought time	No experimental details	10.3389/fpls.2023.1096225	low vulnerability of Xylem embolism
SRR12615900	RNA-Seq	ILLUMINA	287505000	PRJNA662522	NA	NA	Drought	Leaf	SAMN16088122	Vitis vinifera	Cabernet Sauvignon	No defined by drought time	No experimental details	10.3389/fpls.2023.1096225	low vulnerability of Xylem embolism
SRR12615902	RNA-Seq	ILLUMINA	269848200	PRJNA662522	NA	NA	Drought	Leaf	SAMN16088122	Vitis vinifera	Cabernet Sauvignon	No defined by drought time	No experimental details	10.3389/fpls.2023.1096225	low vulnerability of Xylem embolism
SRR12615904	RNA-Seq	ILLUMINA	432037575	PRJNA662522	NA	NA	Drought	Leaf	SAMN16088121	Vitis vinifera	Cabernet Sauvignon	No defined by drought time	No experimental details	10.3389/fpls.2023.1096225	low vulnerability of Xylem embolism
SRR12615906	RNA-Seq	ILLUMINA	414031200	PRJNA662522	NA	NA	Drought	Leaf	SAMN16088121	Vitis vinifera	Cabernet Sauvignon	No defined by drought time	No experimental details	10.3389/fpls.2023.1096225	low vulnerability of Xylem embolism
SRR12615908	RNA-Seq	ILLUMINA	397178100	PRJNA662522	NA	NA	Drought	Leaf	SAMN16088120	Vitis vinifera	Cabernet Sauvignon	No defined by drought time	No experimental details	10.3389/fpls.2023.1096225	low vulnerability of Xylem embolism
SRR12615910	RNA-Seq	ILLUMINA	386932800	PRJNA662522	NA	NA	Drought	Leaf	SAMN16088120	Vitis vinifera	Cabernet Sauvignon	No defined by drought time	No experimental details	10.3389/fpls.2023.1096225	low vulnerability of Xylem embolism
SRR12615911	RNA-Seq	ILLUMINA	400075425	PRJNA662522	NA	NA	Drought	Leaf	SAMN16088120	Vitis vinifera	Cabernet Sauvignon	No defined by drought time	No experimental details	10.3389/fpls.2023.1096225	low vulnerability of Xylem embolism
SRR12615914	RNA-Seq	ILLUMINA	546242925	PRJNA662522	NA	NA	Drought	Leaf	SAMN16088119	Vitis vinifera	Cabernet Sauvignon	No defined by drought time	No experimental details	10.3389/fpls.2023.1096225	low vulnerability of Xylem embolism
SRR12615916	RNA-Seq	ILLUMINA	729035325	PRJNA662522	NA	NA	Control	Leaf	SAMN16088065	Vitis vinifera	Cabernet Sauvignon	No defined by drought time	No experimental details	10.3389/fpls.2023.1096225	low vulnerability of Xylem embolism
SRR12615917	RNA-Seq	ILLUMINA	370012725	PRJNA662522	NA	NA	Drought	Leaf	SAMN16088118	Vitis vinifera	Cabernet Sauvignon	No defined by drought time	No experimental details	10.3389/fpls.2023.1096225	low vulnerability of Xylem embolism
SRR12615919	RNA-Seq	ILLUMINA	361142625	PRJNA662522	NA	NA	Drought	Leaf	SAMN16088118	Vitis vinifera	Cabernet Sauvignon	No defined by drought time	No experimental details	10.3389/fpls.2023.1096225	low vulnerability of Xylem embolism
SRR12615920	RNA-Seq	ILLUMINA	372758625	PRJNA662522	NA	NA	Drought	Leaf	SAMN16088118	Vitis vinifera	Cabernet Sauvignon	No defined by drought time	No experimental details	10.3389/fpls.2023.1096225	low vulnerability of Xylem embolism
SRR12615921	RNA-Seq	ILLUMINA	352252125	PRJNA662522	NA	NA	Control	Leaf	SAMN16088117	Vitis vinifera	Cabernet Sauvignon	No defined by drought time	No experimental details	10.3389/fpls.2023.1096225	low vulnerability of Xylem embolism
SRR12615923	RNA-Seq	ILLUMINA	343302375	PRJNA662522	NA	NA	Control	Leaf	SAMN16088117	Vitis vinifera	Cabernet Sauvignon	No defined by drought time	No experimental details	10.3389/fpls.2023.1096225	low vulnerability of Xylem embolism
SRR12615925	RNA-Seq	ILLUMINA	501698925	PRJNA662522	NA	NA	Control	Leaf	SAMN16088116	Vitis vinifera	Cabernet Sauvignon	No defined by drought time	No experimental details	10.3389/fpls.2023.1096225	low vulnerability of Xylem embolism
SRR12615947	RNA-Seq	ILLUMINA	751051425	PRJNA662522	NA	NA	Drought	Leaf	SAMN16088063	Vitis vinifera	Cabernet Sauvignon	No defined by drought time	No experimental details	10.3389/fpls.2023.1096225	low vulnerability of Xylem embolism
SRR12615953	RNA-Seq	ILLUMINA	772333575	PRJNA662522	NA	NA	Drought	Leaf	SAMN16088102	Vitis vinifera	Cabernet Sauvignon	No defined by drought time	No experimental details	10.3389/fpls.2023.1096225	low vulnerability of Xylem embolism
SRR12615955	RNA-Seq	ILLUMINA	749456775	PRJNA662522	NA	NA	Drought	Leaf	SAMN16088102	Vitis vinifera	Cabernet Sauvignon	No defined by drought time	No experimental details	10.3389/fpls.2023.1096225	low vulnerability of Xylem embolism
SRR12615958	RNA-Seq	ILLUMINA	718349325	PRJNA662522	NA	NA	Drought	Leaf	SAMN16088063	Vitis vinifera	Cabernet Sauvignon	No defined by drought time	No experimental details	10.3389/fpls.2023.1096225	low vulnerability of Xylem embolism
SRR12615959	RNA-Seq	ILLUMINA	675639375	PRJNA662522	NA	NA	Drought	Leaf	SAMN16088101	Vitis vinifera	Cabernet Sauvignon	No defined by drought time	No experimental details	10.3389/fpls.2023.1096225	low vulnerability of Xylem embolism
SRR12615961	RNA-Seq	ILLUMINA	698490825	PRJNA662522	NA	NA	Drought	Leaf	SAMN16088100	Vitis vinifera	Cabernet Sauvignon	No defined by drought time	No experimental details	10.3389/fpls.2023.1096225	low vulnerability of Xylem embolism
SRR12615977	RNA-Seq	ILLUMINA	520374900	PRJNA662522	NA	NA	Drought	Leaf	SAMN16088062	Vitis vinifera	Cabernet Sauvignon	No defined by drought time	No experimental details	10.3389/fpls.2023.1096225	low vulnerability of Xylem embolism
SRR12615999	RNA-Seq	ILLUMINA	300414900	PRJNA662522	NA	NA	Drought	Leaf	SAMN16088080	Vitis vinifera	Cabernet Sauvignon	No defined by drought time	No experimental details	10.3389/fpls.2023.1096225	low vulnerability of Xylem embolism
SRR12616001	RNA-Seq	ILLUMINA	293939100	PRJNA662522	NA	NA	Drought	Leaf	SAMN16088080	Vitis vinifera	Cabernet Sauvignon	No defined by drought time	No experimental details	10.3389/fpls.2023.1096225	low vulnerability of Xylem embolism
SRR12616003	RNA-Seq	ILLUMINA	421089900	PRJNA662522	NA	NA	Drought	Leaf	SAMN16088079	Vitis vinifera	Cabernet Sauvignon	No defined by drought time	No experimental details	10.3389/fpls.2023.1096225	low vulnerability of Xylem embolism
SRR12616005	RNA-Seq	ILLUMINA	399544275	PRJNA662522	NA	NA	Drought	Leaf	SAMN16088079	Vitis vinifera	Cabernet Sauvignon	No defined by drought time	No experimental details	10.3389/fpls.2023.1096225	low vulnerability of Xylem embolism
SRR12616007	RNA-Seq	ILLUMINA	752987550	PRJNA662522	NA	NA	Control	Leaf	SAMN16088061	Vitis vinifera	Cabernet Sauvignon	No defined by drought time	No experimental details	10.3389/fpls.2023.1096225	low vulnerability of Xylem embolism
SRR12616009	RNA-Seq	ILLUMINA	355785825	PRJNA662522	NA	NA	Control	Leaf	SAMN16088078	Vitis vinifera	Cabernet Sauvignon	No defined by drought time	No experimental details	10.3389/fpls.2023.1096225	low vulnerability of Xylem embolism
SRR12616010	RNA-Seq	ILLUMINA	345982500	PRJNA662522	NA	NA	Control	Leaf	SAMN16088078	Vitis vinifera	Cabernet Sauvignon	No defined by drought time	No experimental details	10.3389/fpls.2023.1096225	low vulnerability of Xylem embolism
SRR12616011	RNA-Seq	ILLUMINA	343113525	PRJNA662522	NA	NA	Control	Leaf	SAMN16088078	Vitis vinifera	Cabernet Sauvignon	No defined by drought time	No experimental details	10.3389/fpls.2023.1096225	low vulnerability of Xylem embolism
SRR12616013	RNA-Seq	ILLUMINA	312428700	PRJNA662522	NA	NA	Control	Leaf	SAMN16088077	Vitis vinifera	Cabernet Sauvignon	No defined by drought time	No experimental details	10.3389/fpls.2023.1096225	low vulnerability of Xylem embolism
SRR12616016	RNA-Seq	ILLUMINA	462872475	PRJNA662522	NA	NA	Control	Leaf	SAMN16088076	Vitis vinifera	Cabernet Sauvignon	No defined by drought time	No experimental details	10.3389/fpls.2023.1096225	low vulnerability of Xylem embolism
SRR12616017	RNA-Seq	ILLUMINA	453892800	PRJNA662522	NA	NA	Control	Leaf	SAMN16088076	Vitis vinifera	Cabernet Sauvignon	No defined by drought time	No experimental details	10.3389/fpls.2023.1096225	low vulnerability of Xylem embolism
SRR12616019	RNA-Seq	ILLUMINA	440495400	PRJNA662522	NA	NA	Control	Leaf	SAMN16088076	Vitis vinifera	Cabernet Sauvignon	No defined by drought time	No experimental details	10.3389/fpls.2023.1096225	low vulnerability of Xylem embolism
SRR12616020	RNA-Seq	ILLUMINA	438491925	PRJNA662522	NA	NA	Control	Leaf	SAMN16088076	Vitis vinifera	Cabernet Sauvignon	No defined by drought time	No experimental details	10.3389/fpls.2023.1096225	low vulnerability of Xylem embolism
SRR12616021	RNA-Seq	ILLUMINA	303184725	PRJNA662522	NA	NA	Control	Leaf	SAMN16088075	Vitis vinifera	Cabernet Sauvignon	No defined by drought time	No experimental details	10.3389/fpls.2023.1096225	low vulnerability of Xylem embolism
SRR12616022	RNA-Seq	ILLUMINA	307209150	PRJNA662522	NA	NA	Control	Leaf	SAMN16088075	Vitis vinifera	Cabernet Sauvignon	No defined by drought time	No experimental details	10.3389/fpls.2023.1096225	low vulnerability of Xylem embolism
SRR12616024	RNA-Seq	ILLUMINA	295802850	PRJNA662522	NA	NA	Control	Leaf	SAMN16088075	Vitis vinifera	Cabernet Sauvignon	No defined by drought time	No experimental details	10.3389/fpls.2023.1096225	low vulnerability of Xylem embolism
SRR12616026	RNA-Seq	ILLUMINA	328499025	PRJNA662522	NA	NA	Control	Leaf	SAMN16088074	Vitis vinifera	Cabernet Sauvignon	No defined by drought time	No experimental details	10.3389/fpls.2023.1096225	low vulnerability of Xylem embolism
SRR12616028	RNA-Seq	ILLUMINA	316501275	PRJNA662522	NA	NA	Control	Leaf	SAMN16088074	Vitis vinifera	Cabernet Sauvignon	No defined by drought time	No experimental details	10.3389/fpls.2023.1096225	low vulnerability of Xylem embolism
SRR12616030	RNA-Seq	ILLUMINA	417751500	PRJNA662522	NA	NA	Drought	Leaf	SAMN16088073	Vitis vinifera	Cabernet Sauvignon	No defined by drought time	No experimental details	10.3389/fpls.2023.1096225	low vulnerability of Xylem embolism
SRR12616032	RNA-Seq	ILLUMINA	414632700	PRJNA662522	NA	NA	Drought	Leaf	SAMN16088073	Vitis vinifera	Cabernet Sauvignon	No defined by drought time	No experimental details	10.3389/fpls.2023.1096225	low vulnerability of Xylem embolism
SRR12616046	RNA-Seq	ILLUMINA	557772975	PRJNA662522	NA	NA	Control	Leaf	SAMN16088067	Vitis vinifera	Cabernet Sauvignon	No defined by drought time	No experimental details	10.3389/fpls.2023.1096225	low vulnerability of Xylem embolism
SRR12616063	RNA-Seq	ILLUMINA	719781525	PRJNA662522	NA	NA	Drought	Leaf	SAMN16088142	Vitis vinifera	Cabernet Sauvignon	No defined by drought time	No experimental details	10.3389/fpls.2023.1096225	low vulnerability of Xylem embolism
SRR12616065	RNA-Seq	ILLUMINA	688247850	PRJNA662522	NA	NA	Drought	Leaf	SAMN16088142	Vitis vinifera	Cabernet Sauvignon	No defined by drought time	No experimental details	10.3389/fpls.2023.1096225	low vulnerability of Xylem embolism
SRR12616068	RNA-Seq	ILLUMINA	494942325	PRJNA662522	NA	NA	Control	Leaf	SAMN16088067	Vitis vinifera	Cabernet Sauvignon	No defined by drought time	No experimental details	10.3389/fpls.2023.1096225	low vulnerability of Xylem embolism
SRR12616069	RNA-Seq	ILLUMINA	513812775	PRJNA662522	NA	NA	Drought	Leaf	SAMN16088141	Vitis vinifera	Cabernet Sauvignon	No defined by drought time	No experimental details	10.3389/fpls.2023.1096225	low vulnerability of Xylem embolism
SRR12616077	RNA-Seq	ILLUMINA	335672625	PRJNA662522	NA	NA	Control	Leaf	SAMN16088066	Vitis vinifera	Cabernet Sauvignon	No defined by drought time	No experimental details	10.3389/fpls.2023.1096225	low vulnerability of Xylem embolism
SRR12616088	RNA-Seq	ILLUMINA	352910400	PRJNA662522	NA	NA	Control	Leaf	SAMN16088066	Vitis vinifera	Cabernet Sauvignon	No defined by drought time	No experimental details	10.3389/fpls.2023.1096225	low vulnerability of Xylem embolism
SRR12616106	RNA-Seq	ILLUMINA	510871125	PRJNA662522	NA	NA	Control	Leaf	SAMN16088116	Vitis vinifera	Cabernet Sauvignon	No defined by drought time	No experimental details	10.3389/fpls.2023.1096225	low vulnerability of Xylem embolism
SRR12616107	RNA-Seq	ILLUMINA	547651425	PRJNA662522	NA	NA	Control	Leaf	SAMN16088064	Vitis vinifera	Cabernet Sauvignon	No defined by drought time	No experimental details	10.3389/fpls.2023.1096225	low vulnerability of Xylem embolism
SRR12616109	RNA-Seq	ILLUMINA	502897425	PRJNA662522	NA	NA	Control	Leaf	SAMN16088116	Vitis vinifera	Cabernet Sauvignon	No defined by drought time	No experimental details	10.3389/fpls.2023.1096225	low vulnerability of Xylem embolism
SRR12616113	RNA-Seq	ILLUMINA	1453602750	PRJNA662522	NA	NA	Control	Leaf	SAMN16088115	Vitis vinifera	Cabernet Sauvignon	No defined by drought time	No experimental details	10.3389/fpls.2023.1096225	low vulnerability of Xylem embolism
SRR12616115	RNA-Seq	ILLUMINA	477227925	PRJNA662522	NA	NA	Control	Leaf	SAMN16088114	Vitis vinifera	Cabernet Sauvignon	No defined by drought time	No experimental details	10.3389/fpls.2023.1096225	low vulnerability of Xylem embolism
SRR12616118	RNA-Seq	ILLUMINA	553315125	PRJNA662522	NA	NA	Control	Leaf	SAMN16088064	Vitis vinifera	Cabernet Sauvignon	No defined by drought time	No experimental details	10.3389/fpls.2023.1096225	low vulnerability of Xylem embolism
SRR12616120	RNA-Seq	ILLUMINA	566950350	PRJNA662522	NA	NA	Control	Leaf	SAMN16088113	Vitis vinifera	Cabernet Sauvignon	No defined by drought time	No experimental details	10.3389/fpls.2023.1096225	low vulnerability of Xylem embolism
SRR12616129	RNA-Seq	ILLUMINA	529691400	PRJNA662522	NA	NA	Control	Leaf	SAMN16088064	Vitis vinifera	Cabernet Sauvignon	No defined by drought time	No experimental details	10.3389/fpls.2023.1096225	low vulnerability of Xylem embolism
SRR12616141	RNA-Seq	ILLUMINA	437671050	PRJNA662522	NA	NA	Control	Leaf	SAMN16088059	Vitis vinifera	Cabernet Sauvignon	No defined by drought time	No experimental details	10.3389/fpls.2023.1096225	low vulnerability of Xylem embolism
SRR12616143	RNA-Seq	ILLUMINA	624136275	PRJNA662522	NA	NA	Drought	Leaf	SAMN16088100	Vitis vinifera	Cabernet Sauvignon	No defined by drought time	No experimental details	10.3389/fpls.2023.1096225	low vulnerability of Xylem embolism
SRR12616145	RNA-Seq	ILLUMINA	412052325	PRJNA662522	NA	NA	Drought	Leaf	SAMN16088099	Vitis vinifera	Cabernet Sauvignon	No defined by drought time	No experimental details	10.3389/fpls.2023.1096225	low vulnerability of Xylem embolism
SRR12616146	RNA-Seq	ILLUMINA	419116350	PRJNA662522	NA	NA	Drought	Leaf	SAMN16088099	Vitis vinifera	Cabernet Sauvignon	No defined by drought time	No experimental details	10.3389/fpls.2023.1096225	low vulnerability of Xylem embolism
SRR12616148	RNA-Seq	ILLUMINA	409095600	PRJNA662522	NA	NA	Drought	Leaf	SAMN16088099	Vitis vinifera	Cabernet Sauvignon	No defined by drought time	No experimental details	10.3389/fpls.2023.1096225	low vulnerability of Xylem embolism
SRR12616150	RNA-Seq	ILLUMINA	311027250	PRJNA662522	NA	NA	Drought	Leaf	SAMN16088098	Vitis vinifera	Cabernet Sauvignon	No defined by drought time	No experimental details	10.3389/fpls.2023.1096225	low vulnerability of Xylem embolism
SRR12616152	RNA-Seq	ILLUMINA	308770125	PRJNA662522	NA	NA	Drought	Leaf	SAMN16088098	Vitis vinifera	Cabernet Sauvignon	No defined by drought time	No experimental details	10.3389/fpls.2023.1096225	low vulnerability of Xylem embolism
SRR12616154	RNA-Seq	ILLUMINA	781516425	PRJNA662522	NA	NA	Control	Leaf	SAMN16088097	Vitis vinifera	Cabernet Sauvignon	No defined by drought time	No experimental details	10.3389/fpls.2023.1096225	low vulnerability of Xylem embolism
SRR12616156	RNA-Seq	ILLUMINA	762656925	PRJNA662522	NA	NA	Control	Leaf	SAMN16088097	Vitis vinifera	Cabernet Sauvignon	No defined by drought time	No experimental details	10.3389/fpls.2023.1096225	low vulnerability of Xylem embolism
SRR12616158	RNA-Seq	ILLUMINA	608228475	PRJNA662522	NA	NA	Control	Leaf	SAMN16088096	Vitis vinifera	Cabernet Sauvignon	No defined by drought time	No experimental details	10.3389/fpls.2023.1096225	low vulnerability of Xylem embolism
SRR12616160	RNA-Seq	ILLUMINA	538634775	PRJNA662522	NA	NA	Drought	Leaf	SAMN16088062	Vitis vinifera	Cabernet Sauvignon	No defined by drought time	No experimental details	10.3389/fpls.2023.1096225	low vulnerability of Xylem embolism
SRR12616162	RNA-Seq	ILLUMINA	605767800	PRJNA662522	NA	NA	Control	Leaf	SAMN16088096	Vitis vinifera	Cabernet Sauvignon	No defined by drought time	No experimental details	10.3389/fpls.2023.1096225	low vulnerability of Xylem embolism
SRR12616164	RNA-Seq	ILLUMINA	429910575	PRJNA662522	NA	NA	Control	Leaf	SAMN16088095	Vitis vinifera	Cabernet Sauvignon	No defined by drought time	No experimental details	10.3389/fpls.2023.1096225	low vulnerability of Xylem embolism
SRR12616166	RNA-Seq	ILLUMINA	418217775	PRJNA662522	NA	NA	Control	Leaf	SAMN16088095	Vitis vinifera	Cabernet Sauvignon	No defined by drought time	No experimental details	10.3389/fpls.2023.1096225	low vulnerability of Xylem embolism
SRR12616168	RNA-Seq	ILLUMINA	416552925	PRJNA662522	NA	NA	Control	Leaf	SAMN16088094	Vitis vinifera	Cabernet Sauvignon	No defined by drought time	No experimental details	10.3389/fpls.2023.1096225	low vulnerability of Xylem embolism
SRR12616170	RNA-Seq	ILLUMINA	405889125	PRJNA662522	NA	NA	Control	Leaf	SAMN16088094	Vitis vinifera	Cabernet Sauvignon	No defined by drought time	No experimental details	10.3389/fpls.2023.1096225	low vulnerability of Xylem embolism
SRR12616179	RNA-Seq	ILLUMINA	788617125	PRJNA662522	NA	NA	Control	Leaf	SAMN16088061	Vitis vinifera	Cabernet Sauvignon	No defined by drought time	No experimental details	10.3389/fpls.2023.1096225	low vulnerability of Xylem embolism
SRR12616180	RNA-Seq	ILLUMINA	418159200	PRJNA662522	NA	NA	Control	Leaf	SAMN16088059	Vitis vinifera	Cabernet Sauvignon	No defined by drought time	No experimental details	10.3389/fpls.2023.1096225	low vulnerability of Xylem embolism
ERR5845255	RNA-Seq	ILLUMINA	6557479800	PRJEB44212	NA	NA	Drought	Leaf	SAMEA8609017	Vitis vinifera	Cabernet Volos	long-term water deficit	subjected to long-term water deficit in a field experiment for two consecutive years. Sampling was done periodically and in four replicates for each treatment	NN	NN
ERR5845256	RNA-Seq	ILLUMINA	7344924000	PRJEB44212	NA	NA	Drought	Leaf	SAMEA8609018	Vitis vinifera	Cabernet Volos	long-term water deficit	subjected to long-term water deficit in a field experiment for two consecutive years. Sampling was done periodically and in four replicates for each treatment	NN	NN
ERR5845257	RNA-Seq	ILLUMINA	6259896900	PRJEB44212	NA	NA	Drought	Leaf	SAMEA8609019	Vitis vinifera	Cabernet Volos	long-term water deficit	subjected to long-term water deficit in a field experiment for two consecutive years. Sampling was done periodically and in four replicates for each treatment	NN	NN
ERR5845258	RNA-Seq	ILLUMINA	7209736800	PRJEB44212	NA	NA	Drought	Leaf	SAMEA8609020	Vitis vinifera	Cabernet Volos	long-term water deficit	subjected to long-term water deficit in a field experiment for two consecutive years. Sampling was done periodically and in four replicates for each treatment	NN	NN
ERR5845259	RNA-Seq	ILLUMINA	6949725900	PRJEB44212	NA	NA	Control	Leaf	SAMEA8609021	Vitis vinifera	Cabernet Volos	long-term water deficit	subjected to long-term water deficit in a field experiment for two consecutive years. Sampling was done periodically and in four replicates for each treatment	NN	NN
ERR5845260	RNA-Seq	ILLUMINA	7006637400	PRJEB44212	NA	NA	Control	Leaf	SAMEA8609022	Vitis vinifera	Cabernet Volos	long-term water deficit	subjected to long-term water deficit in a field experiment for two consecutive years. Sampling was done periodically and in four replicates for each treatment	NN	NN
ERR5845261	RNA-Seq	ILLUMINA	8390105400	PRJEB44212	NA	NA	Control	Leaf	SAMEA8609023	Vitis vinifera	Cabernet Volos	long-term water deficit	subjected to long-term water deficit in a field experiment for two consecutive years. Sampling was done periodically and in four replicates for each treatment	NN	NN
ERR5845262	RNA-Seq	ILLUMINA	6597408600	PRJEB44212	NA	NA	Control	Leaf	SAMEA8609024	Vitis vinifera	Cabernet Volos	long-term water deficit	subjected to long-term water deficit in a field experiment for two consecutive years. Sampling was done periodically and in four replicates for each treatment	NN	NN
ERR5845263	RNA-Seq	ILLUMINA	5641228500	PRJEB44212	NA	NA	Drought	Leaf	SAMEA8609025	Vitis vinifera	Cabernet Volos	long-term water deficit	subjected to long-term water deficit in a field experiment for two consecutive years. Sampling was done periodically and in four replicates for each treatment	NN	NN
ERR5845264	RNA-Seq	ILLUMINA	7511460300	PRJEB44212	NA	NA	Drought	Leaf	SAMEA8609026	Vitis vinifera	Cabernet Volos	long-term water deficit	subjected to long-term water deficit in a field experiment for two consecutive years. Sampling was done periodically and in four replicates for each treatment	NN	NN
ERR5845265	RNA-Seq	ILLUMINA	7102393200	PRJEB44212	NA	NA	Drought	Leaf	SAMEA8609027	Vitis vinifera	Cabernet Volos	long-term water deficit	subjected to long-term water deficit in a field experiment for two consecutive years. Sampling was done periodically and in four replicates for each treatment	NN	NN
ERR5845266	RNA-Seq	ILLUMINA	6666997200	PRJEB44212	NA	NA	Drought	Leaf	SAMEA8609028	Vitis vinifera	Cabernet Volos	long-term water deficit	subjected to long-term water deficit in a field experiment for two consecutive years. Sampling was done periodically and in four replicates for each treatment	NN	NN
ERR5845267	RNA-Seq	ILLUMINA	6175527900	PRJEB44212	NA	NA	Control	Leaf	SAMEA8609029	Vitis vinifera	Cabernet Volos	long-term water deficit	subjected to long-term water deficit in a field experiment for two consecutive years. Sampling was done periodically and in four replicates for each treatment	NN	NN
ERR5845268	RNA-Seq	ILLUMINA	6594306900	PRJEB44212	NA	NA	Control	Leaf	SAMEA8609030	Vitis vinifera	Cabernet Volos	long-term water deficit	subjected to long-term water deficit in a field experiment for two consecutive years. Sampling was done periodically and in four replicates for each treatment	NN	NN
ERR5845269	RNA-Seq	ILLUMINA	7843000500	PRJEB44212	NA	NA	Control	Leaf	SAMEA8609031	Vitis vinifera	Cabernet Volos	long-term water deficit	subjected to long-term water deficit in a field experiment for two consecutive years. Sampling was done periodically and in four replicates for each treatment	NN	NN
ERR5845270	RNA-Seq	ILLUMINA	6789443400	PRJEB44212	NA	NA	Control	Leaf	SAMEA8609032	Vitis vinifera	Cabernet Volos	long-term water deficit	subjected to long-term water deficit in a field experiment for two consecutive years. Sampling was done periodically and in four replicates for each treatment	NN	NN
ERR5845271	RNA-Seq	ILLUMINA	6623637600	PRJEB44212	NA	NA	Drought	Leaf	SAMEA8609033	Vitis vinifera	Cabernet Volos	long-term water deficit	subjected to long-term water deficit in a field experiment for two consecutive years. Sampling was done periodically and in four replicates for each treatment	NN	NN
ERR5845272	RNA-Seq	ILLUMINA	7027963200	PRJEB44212	NA	NA	Drought	Leaf	SAMEA8609034	Vitis vinifera	Cabernet Volos	long-term water deficit	subjected to long-term water deficit in a field experiment for two consecutive years. Sampling was done periodically and in four replicates for each treatment	NN	NN
ERR5845273	RNA-Seq	ILLUMINA	6973973700	PRJEB44212	NA	NA	Drought	Leaf	SAMEA8609035	Vitis vinifera	Cabernet Volos	long-term water deficit	subjected to long-term water deficit in a field experiment for two consecutive years. Sampling was done periodically and in four replicates for each treatment	NN	NN
ERR5845274	RNA-Seq	ILLUMINA	7301292000	PRJEB44212	NA	NA	Drought	Leaf	SAMEA8609036	Vitis vinifera	Cabernet Volos	long-term water deficit	subjected to long-term water deficit in a field experiment for two consecutive years. Sampling was done periodically and in four replicates for each treatment	NN	NN
ERR5845275	RNA-Seq	ILLUMINA	8166376200	PRJEB44212	NA	NA	Drought	Leaf	SAMEA8609037	Vitis vinifera	Cabernet Volos	long-term water deficit	subjected to long-term water deficit in a field experiment for two consecutive years. Sampling was done periodically and in four replicates for each treatment	NN	NN
ERR5845276	RNA-Seq	ILLUMINA	7344654000	PRJEB44212	NA	NA	Drought	Leaf	SAMEA8609038	Vitis vinifera	Cabernet Volos	long-term water deficit	subjected to long-term water deficit in a field experiment for two consecutive years. Sampling was done periodically and in four replicates for each treatment	NN	NN
ERR5845277	RNA-Seq	ILLUMINA	6862714800	PRJEB44212	NA	NA	Drought	Leaf	SAMEA8609039	Vitis vinifera	Cabernet Volos	long-term water deficit	subjected to long-term water deficit in a field experiment for two consecutive years. Sampling was done periodically and in four replicates for each treatment	NN	NN
ERR5845278	RNA-Seq	ILLUMINA	7278330300	PRJEB44212	NA	NA	Drought	Leaf	SAMEA8609040	Vitis vinifera	Cabernet Volos	long-term water deficit	subjected to long-term water deficit in a field experiment for two consecutive years. Sampling was done periodically and in four replicates for each treatment	NN	NN
ERR5845279	RNA-Seq	ILLUMINA	5877688800	PRJEB44212	NA	NA	Drought	Leaf	SAMEA8609041	Vitis vinifera	Cabernet Volos	long-term water deficit	subjected to long-term water deficit in a field experiment for two consecutive years. Sampling was done periodically and in four replicates for each treatment	NN	NN
ERR5845280	RNA-Seq	ILLUMINA	6731220300	PRJEB44212	NA	NA	Drought	Leaf	SAMEA8609042	Vitis vinifera	Cabernet Volos	long-term water deficit	subjected to long-term water deficit in a field experiment for two consecutive years. Sampling was done periodically and in four replicates for each treatment	NN	NN
ERR5845281	RNA-Seq	ILLUMINA	6406260000	PRJEB44212	NA	NA	Drought	Leaf	SAMEA8609043	Vitis vinifera	Cabernet Volos	long-term water deficit	subjected to long-term water deficit in a field experiment for two consecutive years. Sampling was done periodically and in four replicates for each treatment	NN	NN
ERR5845282	RNA-Seq	ILLUMINA	7130874300	PRJEB44212	NA	NA	Drought	Leaf	SAMEA8609044	Vitis vinifera	Cabernet Volos	long-term water deficit	subjected to long-term water deficit in a field experiment for two consecutive years. Sampling was done periodically and in four replicates for each treatment	NN	NN
ERR5845283	RNA-Seq	ILLUMINA	6626808600	PRJEB44212	NA	NA	Drought	Leaf	SAMEA8609045	Vitis vinifera	Cabernet Volos	long-term water deficit	subjected to long-term water deficit in a field experiment for two consecutive years. Sampling was done periodically and in four replicates for each treatment	NN	NN
ERR5845284	RNA-Seq	ILLUMINA	5930022300	PRJEB44212	NA	NA	Drought	Leaf	SAMEA8609046	Vitis vinifera	Cabernet Volos	long-term water deficit	subjected to long-term water deficit in a field experiment for two consecutive years. Sampling was done periodically and in four replicates for each treatment	NN	NN
ERR5845285	RNA-Seq	ILLUMINA	6026960400	PRJEB44212	NA	NA	Drought	Leaf	SAMEA8609047	Vitis vinifera	Cabernet Volos	long-term water deficit	subjected to long-term water deficit in a field experiment for two consecutive years. Sampling was done periodically and in four replicates for each treatment	NN	NN
ERR5845286	RNA-Seq	ILLUMINA	6587427300	PRJEB44212	NA	NA	Drought	Leaf	SAMEA8609048	Vitis vinifera	Cabernet Volos	long-term water deficit	subjected to long-term water deficit in a field experiment for two consecutive years. Sampling was done periodically and in four replicates for each treatment	NN	NN
ERR5845287	RNA-Seq	ILLUMINA	6459114900	PRJEB44212	NA	NA	Control	Leaf	SAMEA8609049	Vitis vinifera	Cabernet Volos	long-term water deficit	subjected to long-term water deficit in a field experiment for two consecutive years. Sampling was done periodically and in four replicates for each treatment	NN	NN
ERR5845288	RNA-Seq	ILLUMINA	6687375600	PRJEB44212	NA	NA	Control	Leaf	SAMEA8609050	Vitis vinifera	Cabernet Volos	long-term water deficit	subjected to long-term water deficit in a field experiment for two consecutive years. Sampling was done periodically and in four replicates for each treatment	NN	NN
ERR5845289	RNA-Seq	ILLUMINA	6535522500	PRJEB44212	NA	NA	Control	Leaf	SAMEA8609051	Vitis vinifera	Cabernet Volos	long-term water deficit	subjected to long-term water deficit in a field experiment for two consecutive years. Sampling was done periodically and in four replicates for each treatment	NN	NN
ERR5845290	RNA-Seq	ILLUMINA	6189408000	PRJEB44212	NA	NA	Control	Leaf	SAMEA8609052	Vitis vinifera	Cabernet Volos	long-term water deficit	subjected to long-term water deficit in a field experiment for two consecutive years. Sampling was done periodically and in four replicates for each treatment	NN	NN
ERR5845291	RNA-Seq	ILLUMINA	6844695600	PRJEB44212	NA	NA	Control	Leaf	SAMEA8609053	Vitis vinifera	Cabernet Volos	long-term water deficit	subjected to long-term water deficit in a field experiment for two consecutive years. Sampling was done periodically and in four replicates for each treatment	NN	NN
ERR5845292	RNA-Seq	ILLUMINA	6110234400	PRJEB44212	NA	NA	Control	Leaf	SAMEA8609054	Vitis vinifera	Cabernet Volos	long-term water deficit	subjected to long-term water deficit in a field experiment for two consecutive years. Sampling was done periodically and in four replicates for each treatment	NN	NN
ERR5845293	RNA-Seq	ILLUMINA	6003933600	PRJEB44212	NA	NA	Control	Leaf	SAMEA8609055	Vitis vinifera	Cabernet Volos	long-term water deficit	subjected to long-term water deficit in a field experiment for two consecutive years. Sampling was done periodically and in four replicates for each treatment	NN	NN
ERR5845294	RNA-Seq	ILLUMINA	6379387200	PRJEB44212	NA	NA	Control	Leaf	SAMEA8609056	Vitis vinifera	Cabernet Volos	long-term water deficit	subjected to long-term water deficit in a field experiment for two consecutive years. Sampling was done periodically and in four replicates for each treatment	NN	NN
ERR5845295	RNA-Seq	ILLUMINA	6452755200	PRJEB44212	NA	NA	Drought	Leaf	SAMEA8609057	Vitis vinifera	Cabernet Volos	long-term water deficit	subjected to long-term water deficit in a field experiment for two consecutive years. Sampling was done periodically and in four replicates for each treatment	NN	NN
ERR5845296	RNA-Seq	ILLUMINA	6336611400	PRJEB44212	NA	NA	Drought	Leaf	SAMEA8609058	Vitis vinifera	Cabernet Volos	long-term water deficit	subjected to long-term water deficit in a field experiment for two consecutive years. Sampling was done periodically and in four replicates for each treatment	NN	NN
ERR5845297	RNA-Seq	ILLUMINA	7158834900	PRJEB44212	NA	NA	Drought	Leaf	SAMEA8609059	Vitis vinifera	Cabernet Volos	long-term water deficit	subjected to long-term water deficit in a field experiment for two consecutive years. Sampling was done periodically and in four replicates for each treatment	NN	NN
ERR5845298	RNA-Seq	ILLUMINA	6727731300	PRJEB44212	NA	NA	Drought	Leaf	SAMEA8609060	Vitis vinifera	Cabernet Volos	long-term water deficit	subjected to long-term water deficit in a field experiment for two consecutive years. Sampling was done periodically and in four replicates for each treatment	NN	NN
ERR5845299	RNA-Seq	ILLUMINA	6396185400	PRJEB44212	NA	NA	Drought	Leaf	SAMEA8609061	Vitis vinifera	Cabernet Volos	long-term water deficit	subjected to long-term water deficit in a field experiment for two consecutive years. Sampling was done periodically and in four replicates for each treatment	NN	NN
ERR5845300	RNA-Seq	ILLUMINA	6410286600	PRJEB44212	NA	NA	Drought	Leaf	SAMEA8609062	Vitis vinifera	Cabernet Volos	long-term water deficit	subjected to long-term water deficit in a field experiment for two consecutive years. Sampling was done periodically and in four replicates for each treatment	NN	NN
ERR5845301	RNA-Seq	ILLUMINA	7297157700	PRJEB44212	NA	NA	Drought	Leaf	SAMEA8609063	Vitis vinifera	Cabernet Volos	long-term water deficit	subjected to long-term water deficit in a field experiment for two consecutive years. Sampling was done periodically and in four replicates for each treatment	NN	NN
ERR5845302	RNA-Seq	ILLUMINA	6716518500	PRJEB44212	NA	NA	Drought	Leaf	SAMEA8609064	Vitis vinifera	Cabernet Volos	long-term water deficit	subjected to long-term water deficit in a field experiment for two consecutive years. Sampling was done periodically and in four replicates for each treatment	NN	NN
ERR5845311	RNA-Seq	ILLUMINA	7531700100	PRJEB44212	NA	NA	Drought	Leaf	SAMEA8609073	Vitis vinifera	Cabernet Volos	long-term water deficit	subjected to long-term water deficit in a field experiment for two consecutive years. Sampling was done periodically and in four replicates for each treatment	NN	NN
ERR5845312	RNA-Seq	ILLUMINA	7277136900	PRJEB44212	NA	NA	Drought	Leaf	SAMEA8609074	Vitis vinifera	Cabernet Volos	long-term water deficit	subjected to long-term water deficit in a field experiment for two consecutive years. Sampling was done periodically and in four replicates for each treatment	NN	NN
ERR5845313	RNA-Seq	ILLUMINA	7359620100	PRJEB44212	NA	NA	Drought	Leaf	SAMEA8609075	Vitis vinifera	Cabernet Volos	long-term water deficit	subjected to long-term water deficit in a field experiment for two consecutive years. Sampling was done periodically and in four replicates for each treatment	NN	NN
ERR5845314	RNA-Seq	ILLUMINA	7420297800	PRJEB44212	NA	NA	Drought	Leaf	SAMEA8609076	Vitis vinifera	Cabernet Volos	long-term water deficit	subjected to long-term water deficit in a field experiment for two consecutive years. Sampling was done periodically and in four replicates for each treatment	NN	NN
ERR5845315	RNA-Seq	ILLUMINA	6910923000	PRJEB44212	NA	NA	Drought	Leaf	SAMEA8609077	Vitis vinifera	Cabernet Volos	long-term water deficit	subjected to long-term water deficit in a field experiment for two consecutive years. Sampling was done periodically and in four replicates for each treatment	NN	NN
ERR5845316	RNA-Seq	ILLUMINA	7386432000	PRJEB44212	NA	NA	Drought	Leaf	SAMEA8609078	Vitis vinifera	Cabernet Volos	long-term water deficit	subjected to long-term water deficit in a field experiment for two consecutive years. Sampling was done periodically and in four replicates for each treatment	NN	NN
ERR5845317	RNA-Seq	ILLUMINA	6505979700	PRJEB44212	NA	NA	Drought	Leaf	SAMEA8609079	Vitis vinifera	Cabernet Volos	long-term water deficit	subjected to long-term water deficit in a field experiment for two consecutive years. Sampling was done periodically and in four replicates for each treatment	NN	NN
ERR5845318	RNA-Seq	ILLUMINA	7562547900	PRJEB44212	NA	NA	Drought	Leaf	SAMEA8609080	Vitis vinifera	Cabernet Volos	long-term water deficit	subjected to long-term water deficit in a field experiment for two consecutive years. Sampling was done periodically and in four replicates for each treatment	NN	NN
ERR5845319	RNA-Seq	ILLUMINA	6550521900	PRJEB44212	NA	NA	Drought	Leaf	SAMEA8609081	Vitis vinifera	Cabernet Volos	long-term water deficit	subjected to long-term water deficit in a field experiment for two consecutive years. Sampling was done periodically and in four replicates for each treatment	NN	NN
ERR5845320	RNA-Seq	ILLUMINA	5783759100	PRJEB44212	NA	NA	Drought	Leaf	SAMEA8609082	Vitis vinifera	Cabernet Volos	long-term water deficit	subjected to long-term water deficit in a field experiment for two consecutive years. Sampling was done periodically and in four replicates for each treatment	NN	NN
ERR5845321	RNA-Seq	ILLUMINA	6817090800	PRJEB44212	NA	NA	Drought	Leaf	SAMEA8609083	Vitis vinifera	Cabernet Volos	long-term water deficit	subjected to long-term water deficit in a field experiment for two consecutive years. Sampling was done periodically and in four replicates for each treatment	NN	NN
ERR5845322	RNA-Seq	ILLUMINA	6719298900	PRJEB44212	NA	NA	Drought	Leaf	SAMEA8609084	Vitis vinifera	Cabernet Volos	long-term water deficit	subjected to long-term water deficit in a field experiment for two consecutive years. Sampling was done periodically and in four replicates for each treatment	NN	NN
ERR5845323	RNA-Seq	ILLUMINA	6849011400	PRJEB44212	NA	NA	Drought	Leaf	SAMEA8609085	Vitis vinifera	Cabernet Volos	long-term water deficit	subjected to long-term water deficit in a field experiment for two consecutive years. Sampling was done periodically and in four replicates for each treatment	NN	NN
ERR5845324	RNA-Seq	ILLUMINA	6366227400	PRJEB44212	NA	NA	Drought	Leaf	SAMEA8609086	Vitis vinifera	Cabernet Volos	long-term water deficit	subjected to long-term water deficit in a field experiment for two consecutive years. Sampling was done periodically and in four replicates for each treatment	NN	NN
ERR5845325	RNA-Seq	ILLUMINA	6421773900	PRJEB44212	NA	NA	Drought	Leaf	SAMEA8609087	Vitis vinifera	Cabernet Volos	long-term water deficit	subjected to long-term water deficit in a field experiment for two consecutive years. Sampling was done periodically and in four replicates for each treatment	NN	NN
ERR5845326	RNA-Seq	ILLUMINA	6335132400	PRJEB44212	NA	NA	Drought	Leaf	SAMEA8609088	Vitis vinifera	Cabernet Volos	long-term water deficit	subjected to long-term water deficit in a field experiment for two consecutive years. Sampling was done periodically and in four replicates for each treatment	NN	NN
ERR5845327	RNA-Seq	ILLUMINA	6604121700	PRJEB44212	NA	NA	Control	Leaf	SAMEA8609089	Vitis vinifera	Cabernet Volos	long-term water deficit	subjected to long-term water deficit in a field experiment for two consecutive years. Sampling was done periodically and in four replicates for each treatment	NN	NN
ERR5845328	RNA-Seq	ILLUMINA	6076107300	PRJEB44212	NA	NA	Control	Leaf	SAMEA8609090	Vitis vinifera	Cabernet Volos	long-term water deficit	subjected to long-term water deficit in a field experiment for two consecutive years. Sampling was done periodically and in four replicates for each treatment	NN	NN
ERR5845329	RNA-Seq	ILLUMINA	6643680300	PRJEB44212	NA	NA	Control	Leaf	SAMEA8609091	Vitis vinifera	Cabernet Volos	long-term water deficit	subjected to long-term water deficit in a field experiment for two consecutive years. Sampling was done periodically and in four replicates for each treatment	NN	NN
ERR5845330	RNA-Seq	ILLUMINA	5782320600	PRJEB44212	NA	NA	Control	Leaf	SAMEA8609092	Vitis vinifera	Cabernet Volos	long-term water deficit	subjected to long-term water deficit in a field experiment for two consecutive years. Sampling was done periodically and in four replicates for each treatment	NN	NN
ERR5845331	RNA-Seq	ILLUMINA	6588491700	PRJEB44212	NA	NA	Control	Leaf	SAMEA8609093	Vitis vinifera	Cabernet Volos	long-term water deficit	subjected to long-term water deficit in a field experiment for two consecutive years. Sampling was done periodically and in four replicates for each treatment	NN	NN
ERR5845332	RNA-Seq	ILLUMINA	6526341900	PRJEB44212	NA	NA	Control	Leaf	SAMEA8609094	Vitis vinifera	Cabernet Volos	long-term water deficit	subjected to long-term water deficit in a field experiment for two consecutive years. Sampling was done periodically and in four replicates for each treatment	NN	NN
ERR5845333	RNA-Seq	ILLUMINA	6897275100	PRJEB44212	NA	NA	Control	Leaf	SAMEA8609095	Vitis vinifera	Cabernet Volos	long-term water deficit	subjected to long-term water deficit in a field experiment for two consecutive years. Sampling was done periodically and in four replicates for each treatment	NN	NN
ERR5845334	RNA-Seq	ILLUMINA	6496114200	PRJEB44212	NA	NA	Control	Leaf	SAMEA8609096	Vitis vinifera	Cabernet Volos	long-term water deficit	subjected to long-term water deficit in a field experiment for two consecutive years. Sampling was done periodically and in four replicates for each treatment	NN	NN
SRR3190105	RNA-Seq	ILLUMINA	1407146800	PRJNA313234	41 DAA	NA	Control	Berry	SAMN04517366	Vitis vinifera	Tocai friulano	Developmental berry stage 41 DAA	No experimental details	10.1186/s12870-016-0760-1	NN
SRR3190106	RNA-Seq	ILLUMINA	1515280500	PRJNA313234	41 DAA	NA	Control	Berry	SAMN04517367	Vitis vinifera	Tocai friulano	Developmental berry stage 41 DAA	No experimental details	10.1186/s12870-016-0760-1	NN
SRR3190526	RNA-Seq	ILLUMINA	1433575800	PRJNA313234	41 DAA	NA	Control	Berry	SAMN04517368	Vitis vinifera	Tocai friulano	Developmental berry stage 41 DAA	No experimental details	10.1186/s12870-016-0760-1	NN
SRR3190527	RNA-Seq	ILLUMINA	1407464450	PRJNA313234	41 DAA	NA	Drought	Berry	SAMN04517369	Vitis vinifera	Tocai friulano	Developmental berry stage 41 DAA	No experimental details	10.1186/s12870-016-0760-1	NN
SRR3190528	RNA-Seq	ILLUMINA	1691515150	PRJNA313234	41 DAA	NA	Drought	Berry	SAMN04517370	Vitis vinifera	Tocai friulano	Developmental berry stage 41 DAA	No experimental details	10.1186/s12870-016-0760-1	NN
SRR3190529	RNA-Seq	ILLUMINA	1629954400	PRJNA313234	41 DAA	NA	Drought	Berry	SAMN04517371	Vitis vinifera	Tocai friulano	Developmental berry stage 41 DAA	No experimental details	10.1186/s12870-016-0760-1	NN
SRR3190532	RNA-Seq	ILLUMINA	1439140150	PRJNA313234	68 DAA	NA	Control	Berry	SAMN04517372	Vitis vinifera	Tocai friulano	Developmental berry stage 68 DAA	No experimental details	10.1186/s12870-016-0760-1	NN
SRR3190539	RNA-Seq	ILLUMINA	1253979100	PRJNA313234	68 DAA	NA	Control	Berry	SAMN04517373	Vitis vinifera	Tocai friulano	Developmental berry stage 68 DAA	No experimental details	10.1186/s12870-016-0760-1	NN
SRR3190547	RNA-Seq	ILLUMINA	1406299650	PRJNA313234	68 DAA	NA	Control	Berry	SAMN04517374	Vitis vinifera	Tocai friulano	Developmental berry stage 68 DAA	No experimental details	10.1186/s12870-016-0760-1	NN
SRR3190557	RNA-Seq	ILLUMINA	1345069350	PRJNA313234	68 DAA	NA	Drought	Berry	SAMN04517375	Vitis vinifera	Tocai friulano	Developmental berry stage 68 DAA	No experimental details	10.1186/s12870-016-0760-1	NN
SRR3190680	RNA-Seq	ILLUMINA	1516905350	PRJNA313234	68 DAA	NA	Drought	Berry	SAMN04517376	Vitis vinifera	Tocai friulano	Developmental berry stage 68 DAA	No experimental details	10.1186/s12870-016-0760-1	NN
SRR3190682	RNA-Seq	ILLUMINA	1407104100	PRJNA313234	68 DAA	NA	Drought	Berry	SAMN04517377	Vitis vinifera	Tocai friulano	Developmental berry stage 68 DAA	No experimental details	10.1186/s12870-016-0760-1	NN
SRR3190684	RNA-Seq	ILLUMINA	1174104000	PRJNA313234	93 DAA	NA	Control	Berry	SAMN04517378	Vitis vinifera	Tocai friulano	Developmental berry stage 93 DAA	No experimental details	10.1186/s12870-016-0760-1	NN
SRR3190686	RNA-Seq	ILLUMINA	1431012800	PRJNA313234	93 DAA	NA	Control	Berry	SAMN04517379	Vitis vinifera	Tocai friulano	Developmental berry stage 93 DAA	No experimental details	10.1186/s12870-016-0760-1	NN
SRR3190688	RNA-Seq	ILLUMINA	1354654750	PRJNA313234	93 DAA	NA	Control	Berry	SAMN04517380	Vitis vinifera	Tocai friulano	Developmental berry stage 93 DAA	No experimental details	10.1186/s12870-016-0760-1	NN
SRR3190689	RNA-Seq	ILLUMINA	1622443050	PRJNA313234	93 DAA	NA	Drought	Berry	SAMN04517381	Vitis vinifera	Tocai friulano	Developmental berry stage 93 DAA	No experimental details	10.1186/s12870-016-0760-1	NN
SRR3190690	RNA-Seq	ILLUMINA	1611730750	PRJNA313234	93 DAA	NA	Drought	Berry	SAMN04517382	Vitis vinifera	Tocai friulano	Developmental berry stage 93 DAA	No experimental details	10.1186/s12870-016-0760-1	NN
SRR3190691	RNA-Seq	ILLUMINA	1358881100	PRJNA313234	93 DAA	NA	Drought	Berry	SAMN04517383	Vitis vinifera	Tocai friulano	Developmental berry stage 93 DAA	No experimental details	10.1186/s12870-016-0760-1	NN
SRR4425620	RNA-Seq	ILLUMINA	517047850	PRJNA348618	26 DAA	NA	Control	Berry	SAMN05912928	Vitis vinifera	Merlot	Developmental berry stage 26 DAA	Control vines were weekly irrigated in order to maintain their stem water potential above -0.6MPa and Water Deficit vines were irrigated only when their stem water potential reached -1.4MPa.	10.3389/fpls.2017.01124	low vulnerability of Xylem embolism
SRR4425619	RNA-Seq	ILLUMINA	1160924450	PRJNA348618	26 DAA	NA	Control	Berry	SAMN05912929	Vitis vinifera	Merlot	Developmental berry stage 26 DAA	Control vines were weekly irrigated in order to maintain their stem water potential above -0.6MPa and Water Deficit vines were irrigated only when their stem water potential reached -1.4MPa.	10.3389/fpls.2017.01124	low vulnerability of Xylem embolism
SRR4425622	RNA-Seq	ILLUMINA	949371500	PRJNA348618	26 DAA	NA	Control	Berry	SAMN05912930	Vitis vinifera	Merlot	Developmental berry stage 26 DAA	Control vines were weekly irrigated in order to maintain their stem water potential above -0.6MPa and Water Deficit vines were irrigated only when their stem water potential reached -1.4MPa.	10.3389/fpls.2017.01124	low vulnerability of Xylem embolism
SRR4425621	RNA-Seq	ILLUMINA	504570300	PRJNA348618	26 DAA	NA	Drought	Berry	SAMN05912931	Vitis vinifera	Merlot	Developmental berry stage 26 DAA	Control vines were weekly irrigated in order to maintain their stem water potential above -0.6MPa and Water Deficit vines were irrigated only when their stem water potential reached -1.4MPa.	10.3389/fpls.2017.01124	low vulnerability of Xylem embolism
SRR4425616	RNA-Seq	ILLUMINA	1091176950	PRJNA348618	26 DAA	NA	Drought	Berry	SAMN05912932	Vitis vinifera	Merlot	Developmental berry stage 26 DAA	Control vines were weekly irrigated in order to maintain their stem water potential above -0.6MPa and Water Deficit vines were irrigated only when their stem water potential reached -1.4MPa.	10.3389/fpls.2017.01124	low vulnerability of Xylem embolism
SRR4425615	RNA-Seq	ILLUMINA	1348775850	PRJNA348618	26 DAA	NA	Drought	Berry	SAMN05912933	Vitis vinifera	Merlot	Developmental berry stage 26 DAA	Control vines were weekly irrigated in order to maintain their stem water potential above -0.6MPa and Water Deficit vines were irrigated only when their stem water potential reached -1.4MPa.	10.3389/fpls.2017.01124	low vulnerability of Xylem embolism
SRR4425617	RNA-Seq	ILLUMINA	725903850	PRJNA348618	53 DAA	NA	Control	Berry	SAMN05912935	Vitis vinifera	Merlot	Developmental berry stage 53 DAA	Control vines were weekly irrigated in order to maintain their stem water potential above -0.6MPa and Water Deficit vines were irrigated only when their stem water potential reached -1.4MPa.	10.3389/fpls.2017.01124	low vulnerability of Xylem embolism
SRR4425618	RNA-Seq	ILLUMINA	1634164950	PRJNA348618	53 DAA	NA	Control	Berry	SAMN05912934	Vitis vinifera	Merlot	Developmental berry stage 53 DAA	Control vines were weekly irrigated in order to maintain their stem water potential above -0.6MPa and Water Deficit vines were irrigated only when their stem water potential reached -1.4MPa.	10.3389/fpls.2017.01124	low vulnerability of Xylem embolism
SRR4425624	RNA-Seq	ILLUMINA	1664355850	PRJNA348618	53 DAA	NA	Control	Berry	SAMN05912936	Vitis vinifera	Merlot	Developmental berry stage 53 DAA	Control vines were weekly irrigated in order to maintain their stem water potential above -0.6MPa and Water Deficit vines were irrigated only when their stem water potential reached -1.4MPa.	10.3389/fpls.2017.01124	low vulnerability of Xylem embolism
SRR4425623	RNA-Seq	ILLUMINA	1793056250	PRJNA348618	53 DAA	NA	Drought	Berry	SAMN05912937	Vitis vinifera	Merlot	Developmental berry stage 53 DAA	Control vines were weekly irrigated in order to maintain their stem water potential above -0.6MPa and Water Deficit vines were irrigated only when their stem water potential reached -1.4MPa.	10.3389/fpls.2017.01124	low vulnerability of Xylem embolism
SRR4425630	RNA-Seq	ILLUMINA	1618581550	PRJNA348618	53 DAA	NA	Drought	Berry	SAMN05912938	Vitis vinifera	Merlot	Developmental berry stage 53 DAA	Control vines were weekly irrigated in order to maintain their stem water potential above -0.6MPa and Water Deficit vines were irrigated only when their stem water potential reached -1.4MPa.	10.3389/fpls.2017.01124	low vulnerability of Xylem embolism
SRR4425629	RNA-Seq	ILLUMINA	1594770750	PRJNA348618	53 DAA	NA	Drought	Berry	SAMN05912939	Vitis vinifera	Merlot	Developmental berry stage 53 DAA	Control vines were weekly irrigated in order to maintain their stem water potential above -0.6MPa and Water Deficit vines were irrigated only when their stem water potential reached -1.4MPa.	10.3389/fpls.2017.01124	low vulnerability of Xylem embolism
SRR4425632	RNA-Seq	ILLUMINA	1499326050	PRJNA348618	67 DAA	NA	Control	Berry	SAMN05912940	Vitis vinifera	Merlot	Developmental berry stage 67 DAA	Control vines were weekly irrigated in order to maintain their stem water potential above -0.6MPa and Water Deficit vines were irrigated only when their stem water potential reached -1.4MPa.	10.3389/fpls.2017.01124	low vulnerability of Xylem embolism
SRR4425631	RNA-Seq	ILLUMINA	1498996550	PRJNA348618	67 DAA	NA	Control	Berry	SAMN05912941	Vitis vinifera	Merlot	Developmental berry stage 67 DAA	Control vines were weekly irrigated in order to maintain their stem water potential above -0.6MPa and Water Deficit vines were irrigated only when their stem water potential reached -1.4MPa.	10.3389/fpls.2017.01124	low vulnerability of Xylem embolism
SRR4425626	RNA-Seq	ILLUMINA	1322818000	PRJNA348618	67 DAA	NA	Control	Berry	SAMN05912942	Vitis vinifera	Merlot	Developmental berry stage 67 DAA	Control vines were weekly irrigated in order to maintain their stem water potential above -0.6MPa and Water Deficit vines were irrigated only when their stem water potential reached -1.4MPa.	10.3389/fpls.2017.01124	low vulnerability of Xylem embolism
SRR4425625	RNA-Seq	ILLUMINA	1401486700	PRJNA348618	67 DAA	NA	Drought	Berry	SAMN05912943	Vitis vinifera	Merlot	Developmental berry stage 67 DAA	Control vines were weekly irrigated in order to maintain their stem water potential above -0.6MPa and Water Deficit vines were irrigated only when their stem water potential reached -1.4MPa.	10.3389/fpls.2017.01124	low vulnerability of Xylem embolism
SRR4425627	RNA-Seq	ILLUMINA	1563142350	PRJNA348618	67 DAA	NA	Drought	Berry	SAMN05912945	Vitis vinifera	Merlot	Developmental berry stage 67 DAA	Control vines were weekly irrigated in order to maintain their stem water potential above -0.6MPa and Water Deficit vines were irrigated only when their stem water potential reached -1.4MPa.	10.3389/fpls.2017.01124	low vulnerability of Xylem embolism
SRR4425628	RNA-Seq	ILLUMINA	1546703600	PRJNA348618	67 DAA	NA	Drought	Berry	SAMN05912944	Vitis vinifera	Merlot	Developmental berry stage 67 DAA	Control vines were weekly irrigated in order to maintain their stem water potential above -0.6MPa and Water Deficit vines were irrigated only when their stem water potential reached -1.4MPa.	10.3389/fpls.2017.01124	low vulnerability of Xylem embolism
SRR4425634	RNA-Seq	ILLUMINA	605456350	PRJNA348618	81 DAA	NA	Control	Berry	SAMN05912946	Vitis vinifera	Merlot	Developmental berry stage 81 DAA	Control vines were weekly irrigated in order to maintain their stem water potential above -0.6MPa and Water Deficit vines were irrigated only when their stem water potential reached -1.4MPa.	10.3389/fpls.2017.01124	low vulnerability of Xylem embolism
SRR4425633	RNA-Seq	ILLUMINA	2069444450	PRJNA348618	81 DAA	NA	Control	Berry	SAMN05912947	Vitis vinifera	Merlot	Developmental berry stage 81 DAA	Control vines were weekly irrigated in order to maintain their stem water potential above -0.6MPa and Water Deficit vines were irrigated only when their stem water potential reached -1.4MPa.	10.3389/fpls.2017.01124	low vulnerability of Xylem embolism
SRR4425641	RNA-Seq	ILLUMINA	1037597500	PRJNA348618	81 DAA	NA	Control	Berry	SAMN05912948	Vitis vinifera	Merlot	Developmental berry stage 81 DAA	Control vines were weekly irrigated in order to maintain their stem water potential above -0.6MPa and Water Deficit vines were irrigated only when their stem water potential reached -1.4MPa.	10.3389/fpls.2017.01124	low vulnerability of Xylem embolism
SRR4425643	RNA-Seq	ILLUMINA	2066069900	PRJNA348618	81 DAA	NA	Drought	Berry	SAMN05912950	Vitis vinifera	Merlot	Developmental berry stage 81 DAA	Control vines were weekly irrigated in order to maintain their stem water potential above -0.6MPa and Water Deficit vines were irrigated only when their stem water potential reached -1.4MPa.	10.3389/fpls.2017.01124	low vulnerability of Xylem embolism
SRR4425642	RNA-Seq	ILLUMINA	1894745500	PRJNA348618	81 DAA	NA	Drought	Berry	SAMN05912949	Vitis vinifera	Merlot	Developmental berry stage 81 DAA	Control vines were weekly irrigated in order to maintain their stem water potential above -0.6MPa and Water Deficit vines were irrigated only when their stem water potential reached -1.4MPa.	10.3389/fpls.2017.01124	low vulnerability of Xylem embolism
SRR4425644	RNA-Seq	ILLUMINA	1417174350	PRJNA348618	81 DAA	NA	Drought	Berry	SAMN05912951	Vitis vinifera	Merlot	Developmental berry stage 81 DAA	Control vines were weekly irrigated in order to maintain their stem water potential above -0.6MPa and Water Deficit vines were irrigated only when their stem water potential reached -1.4MPa.	10.3389/fpls.2017.01124	low vulnerability of Xylem embolism
SRR4425637	RNA-Seq	ILLUMINA	1239974150	PRJNA348618	106 DAA	NA	Control	Berry	SAMN05912952	Vitis vinifera	Merlot	Developmental berry stage 106 DAA	Control vines were weekly irrigated in order to maintain their stem water potential above -0.6MPa and Water Deficit vines were irrigated only when their stem water potential reached -1.4MPa.	10.3389/fpls.2017.01124	low vulnerability of Xylem embolism
SRR4425638	RNA-Seq	ILLUMINA	2217031950	PRJNA348618	106 DAA	NA	Control	Berry	SAMN05912953	Vitis vinifera	Merlot	Developmental berry stage 106 DAA	Control vines were weekly irrigated in order to maintain their stem water potential above -0.6MPa and Water Deficit vines were irrigated only when their stem water potential reached -1.4MPa.	10.3389/fpls.2017.01124	low vulnerability of Xylem embolism
SRR4425639	RNA-Seq	ILLUMINA	798466050	PRJNA348618	106 DAA	NA	Control	Berry	SAMN05912954	Vitis vinifera	Merlot	Developmental berry stage 106 DAA	Control vines were weekly irrigated in order to maintain their stem water potential above -0.6MPa and Water Deficit vines were irrigated only when their stem water potential reached -1.4MPa.	10.3389/fpls.2017.01124	low vulnerability of Xylem embolism
SRR4425635	RNA-Seq	ILLUMINA	1452984250	PRJNA348618	106 DAA	NA	Drought	Berry	SAMN05912956	Vitis vinifera	Merlot	Developmental berry stage 106 DAA	Control vines were weekly irrigated in order to maintain their stem water potential above -0.6MPa and Water Deficit vines were irrigated only when their stem water potential reached -1.4MPa.	10.3389/fpls.2017.01124	low vulnerability of Xylem embolism
SRR4425640	RNA-Seq	ILLUMINA	1627289650	PRJNA348618	106 DAA	NA	Drought	Berry	SAMN05912955	Vitis vinifera	Merlot	Developmental berry stage 106 DAA	Control vines were weekly irrigated in order to maintain their stem water potential above -0.6MPa and Water Deficit vines were irrigated only when their stem water potential reached -1.4MPa.	10.3389/fpls.2017.01124	low vulnerability of Xylem embolism
SRR4425636	RNA-Seq	ILLUMINA	2031279700	PRJNA348618	106 DAA	NA	Drought	Berry	SAMN05912957	Vitis vinifera	Merlot	Developmental berry stage 106 DAA	Control vines were weekly irrigated in order to maintain their stem water potential above -0.6MPa and Water Deficit vines were irrigated only when their stem water potential reached -1.4MPa.	10.3389/fpls.2017.01124	low vulnerability of Xylem embolism
SRR23252536	RNA-Seq	ILLUMINA	2.8	PRJNA928668	Veraison	14	Recovery	Berry	SAMN32938578	Vitis vinifera	Riesling	6 berries together	Ten berries per plant were randomly collected for chemical analysis on day 7 of the stress period. Additionally, five berries per plant were randomly collected for transcriptomic analysis before the stress period started (day 0, ‘Before Stress’), on day 7 of the stress period (‘During Stress’), and on day 7 of the recovery period (‘After Stress’).	10.1038/s41598-023-36160-x	NN
SRR23252537	RNA-Seq	ILLUMINA		PRJNA928668	Veraison	14	Recovery	Berry	SAMN32938577	Vitis vinifera	Riesling	6 berries together	Ten berries per plant were randomly collected for chemical analysis on day 7 of the stress period. Additionally, five berries per plant were randomly collected for transcriptomic analysis before the stress period started (day 0, ‘Before Stress’), on day 7 of the stress period (‘During Stress’), and on day 7 of the recovery period (‘After Stress’).	10.1038/s41598-023-36160-x	NN
SRR23252538	RNA-Seq	ILLUMINA		PRJNA928668	Veraison	14	Recovery	Berry	SAMN32938576	Vitis vinifera	Riesling	6 berries together	Ten berries per plant were randomly collected for chemical analysis on day 7 of the stress period. Additionally, five berries per plant were randomly collected for transcriptomic analysis before the stress period started (day 0, ‘Before Stress’), on day 7 of the stress period (‘During Stress’), and on day 7 of the recovery period (‘After Stress’).	10.1038/s41598-023-36160-x	NN
SRR23252549	RNA-Seq	ILLUMINA		PRJNA928668	Veraison	14	Recovery	Berry	SAMN32938566	Vitis vinifera	Cabernet Sauvignon	6 berries together	Ten berries per plant were randomly collected for chemical analysis on day 7 of the stress period. Additionally, five berries per plant were randomly collected for transcriptomic analysis before the stress period started (day 0, ‘Before Stress’), on day 7 of the stress period (‘During Stress’), and on day 7 of the recovery period (‘After Stress’).	10.1038/s41598-023-36160-x	low vulnerability of Xylem embolism
SRR23252550	RNA-Seq	ILLUMINA		PRJNA928668	Veraison	14	Recovery	Berry	SAMN32938566	Vitis vinifera	Cabernet Sauvignon	6 berries together	Ten berries per plant were randomly collected for chemical analysis on day 7 of the stress period. Additionally, five berries per plant were randomly collected for transcriptomic analysis before the stress period started (day 0, ‘Before Stress’), on day 7 of the stress period (‘During Stress’), and on day 7 of the recovery period (‘After Stress’).	10.1038/s41598-023-36160-x	low vulnerability of Xylem embolism
SRR23252551	RNA-Seq	ILLUMINA		PRJNA928668	Veraison	14	Recovery	Berry	SAMN32938566	Vitis vinifera	Cabernet Sauvignon	6 berries together	Ten berries per plant were randomly collected for chemical analysis on day 7 of the stress period. Additionally, five berries per plant were randomly collected for transcriptomic analysis before the stress period started (day 0, ‘Before Stress’), on day 7 of the stress period (‘During Stress’), and on day 7 of the recovery period (‘After Stress’).	10.1038/s41598-023-36160-x	low vulnerability of Xylem embolism
SRR23252568	RNA-Seq	ILLUMINA		PRJNA928668	Veraison	7	Control	Berry	SAMN32938555	Vitis vinifera	Riesling	6 berries together	Ten berries per plant were randomly collected for chemical analysis on day 7 of the stress period. Additionally, five berries per plant were randomly collected for transcriptomic analysis before the stress period started (day 0, ‘Before Stress’), on day 7 of the stress period (‘During Stress’), and on day 7 of the recovery period (‘After Stress’).	10.1038/s41598-023-36160-x	NN
SRR23252559	RNA-Seq	ILLUMINA		PRJNA928668	Veraison	7	Control	Berry	SAMN32938557	Vitis vinifera	Riesling	6 berries together	Ten berries per plant were randomly collected for chemical analysis on day 7 of the stress period. Additionally, five berries per plant were randomly collected for transcriptomic analysis before the stress period started (day 0, ‘Before Stress’), on day 7 of the stress period (‘During Stress’), and on day 7 of the recovery period (‘After Stress’).	10.1038/s41598-023-36160-x	NN
SRR23252560	RNA-Seq	ILLUMINA		PRJNA928668	Veraison	7	Control	Berry	SAMN32938556	Vitis vinifera	Riesling	6 berries together	Ten berries per plant were randomly collected for chemical analysis on day 7 of the stress period. Additionally, five berries per plant were randomly collected for transcriptomic analysis before the stress period started (day 0, ‘Before Stress’), on day 7 of the stress period (‘During Stress’), and on day 7 of the recovery period (‘After Stress’).	10.1038/s41598-023-36160-x	NN
SRR23252561	RNA-Seq	ILLUMINA		PRJNA928668	Veraison	7	Drought	Berry	SAMN32938542	Vitis vinifera	Cabernet Sauvignon	6 berries together	Ten berries per plant were randomly collected for chemical analysis on day 7 of the stress period. Additionally, five berries per plant were randomly collected for transcriptomic analysis before the stress period started (day 0, ‘Before Stress’), on day 7 of the stress period (‘During Stress’), and on day 7 of the recovery period (‘After Stress’).	10.1038/s41598-023-36160-x	low vulnerability of Xylem embolism
SRR23252562	RNA-Seq	ILLUMINA		PRJNA928668	Veraison	7	Drought	Berry	SAMN32938541	Vitis vinifera	Cabernet Sauvignon	6 berries together	Ten berries per plant were randomly collected for chemical analysis on day 7 of the stress period. Additionally, five berries per plant were randomly collected for transcriptomic analysis before the stress period started (day 0, ‘Before Stress’), on day 7 of the stress period (‘During Stress’), and on day 7 of the recovery period (‘After Stress’).	10.1038/s41598-023-36160-x	low vulnerability of Xylem embolism
SRR23252563	RNA-Seq	ILLUMINA		PRJNA928668	Veraison	7	Drought	Berry	SAMN32938540	Vitis vinifera	Cabernet Sauvignon	6 berries together	Ten berries per plant were randomly collected for chemical analysis on day 7 of the stress period. Additionally, five berries per plant were randomly collected for transcriptomic analysis before the stress period started (day 0, ‘Before Stress’), on day 7 of the stress period (‘During Stress’), and on day 7 of the recovery period (‘After Stress’).	10.1038/s41598-023-36160-x	low vulnerability of Xylem embolism
SRR23252572	RNA-Seq	ILLUMINA		PRJNA928668	Veraison	7	Drought	Berry	SAMN32938552	Vitis vinifera	Riesling	6 berries together	Ten berries per plant were randomly collected for chemical analysis on day 7 of the stress period. Additionally, five berries per plant were randomly collected for transcriptomic analysis before the stress period started (day 0, ‘Before Stress’), on day 7 of the stress period (‘During Stress’), and on day 7 of the recovery period (‘After Stress’).	10.1038/s41598-023-36160-x	NN
SRR23252570	RNA-Seq	ILLUMINA		PRJNA928668	Veraison	7	Drought	Berry	SAMN32938553	Vitis vinifera	Riesling	6 berries together	Ten berries per plant were randomly collected for chemical analysis on day 7 of the stress period. Additionally, five berries per plant were randomly collected for transcriptomic analysis before the stress period started (day 0, ‘Before Stress’), on day 7 of the stress period (‘During Stress’), and on day 7 of the recovery period (‘After Stress’).	10.1038/s41598-023-36160-x	NN
SRR23252569	RNA-Seq	ILLUMINA		PRJNA928668	Veraison	7	Drought	Berry	SAMN32938554	Vitis vinifera	Riesling	6 berries together	Ten berries per plant were randomly collected for chemical analysis on day 7 of the stress period. Additionally, five berries per plant were randomly collected for transcriptomic analysis before the stress period started (day 0, ‘Before Stress’), on day 7 of the stress period (‘During Stress’), and on day 7 of the recovery period (‘After Stress’).	10.1038/s41598-023-36160-x	NN
SRR23252581	RNA-Seq	ILLUMINA		PRJNA928668	Veraison	7	Control	Berry	SAMN32938543	Vitis vinifera	Cabernet Sauvignon	6 berries together	Ten berries per plant were randomly collected for chemical analysis on day 7 of the stress period. Additionally, five berries per plant were randomly collected for transcriptomic analysis before the stress period started (day 0, ‘Before Stress’), on day 7 of the stress period (‘During Stress’), and on day 7 of the recovery period (‘After Stress’).	10.1038/s41598-023-36160-x	low vulnerability of Xylem embolism
SRR23252580	RNA-Seq	ILLUMINA		PRJNA928668	Veraison	7	Control	Berry	SAMN32938544	Vitis vinifera	Cabernet Sauvignon	6 berries together	Ten berries per plant were randomly collected for chemical analysis on day 7 of the stress period. Additionally, five berries per plant were randomly collected for transcriptomic analysis before the stress period started (day 0, ‘Before Stress’), on day 7 of the stress period (‘During Stress’), and on day 7 of the recovery period (‘After Stress’).	10.1038/s41598-023-36160-x	low vulnerability of Xylem embolism
SRR23252579	RNA-Seq	ILLUMINA		PRJNA928668	Veraison	7	Control	Berry	SAMN32938545	Vitis vinifera	Cabernet Sauvignon	6 berries together	Ten berries per plant were randomly collected for chemical analysis on day 7 of the stress period. Additionally, five berries per plant were randomly collected for transcriptomic analysis before the stress period started (day 0, ‘Before Stress’), on day 7 of the stress period (‘During Stress’), and on day 7 of the recovery period (‘After Stress’).	10.1038/s41598-023-36160-x	low vulnerability of Xylem embolism
SRR23252582	RNA-Seq	ILLUMINA		PRJNA928668	Veraison	0	Control	Berry	SAMN32938534	Vitis vinifera	Cabernet Sauvignon	6 berries together	Ten berries per plant were randomly collected for chemical analysis on day 7 of the stress period. Additionally, five berries per plant were randomly collected for transcriptomic analysis before the stress period started (day 0, ‘Before Stress’), on day 7 of the stress period (‘During Stress’), and on day 7 of the recovery period (‘After Stress’).	10.1038/s41598-023-36160-x	low vulnerability of Xylem embolism
SRR23252583	RNA-Seq	ILLUMINA		PRJNA928668	Veraison	0	Control	Berry	SAMN32938533	Vitis vinifera	Cabernet Sauvignon	6 berries together	Ten berries per plant were randomly collected for chemical analysis on day 7 of the stress period. Additionally, five berries per plant were randomly collected for transcriptomic analysis before the stress period started (day 0, ‘Before Stress’), on day 7 of the stress period (‘During Stress’), and on day 7 of the recovery period (‘After Stress’).	10.1038/s41598-023-36160-x	low vulnerability of Xylem embolism
SRR23252553	RNA-Seq	ILLUMINA		PRJNA928668	Veraison	0	Control	Berry	SAMN32938536	Vitis vinifera	Cabernet Sauvignon	6 berries together	Ten berries per plant were randomly collected for chemical analysis on day 7 of the stress period. Additionally, five berries per plant were randomly collected for transcriptomic analysis before the stress period started (day 0, ‘Before Stress’), on day 7 of the stress period (‘During Stress’), and on day 7 of the recovery period (‘After Stress’).	10.1038/s41598-023-36160-x	low vulnerability of Xylem embolism
SRR23252571	RNA-Seq	ILLUMINA		PRJNA928668	Veraison	0	Control	Berry	SAMN32938535	Vitis vinifera	Cabernet Sauvignon	6 berries together	Ten berries per plant were randomly collected for chemical analysis on day 7 of the stress period. Additionally, five berries per plant were randomly collected for transcriptomic analysis before the stress period started (day 0, ‘Before Stress’), on day 7 of the stress period (‘During Stress’), and on day 7 of the recovery period (‘After Stress’).	10.1038/s41598-023-36160-x	low vulnerability of Xylem embolism
SRR23252531	RNA-Seq	ILLUMINA		PRJNA928668	Veraison	0	Control	Berry	SAMN32938538	Vitis vinifera	Riesling	6 berries together	Ten berries per plant were randomly collected for chemical analysis on day 7 of the stress period. Additionally, five berries per plant were randomly collected for transcriptomic analysis before the stress period started (day 0, ‘Before Stress’), on day 7 of the stress period (‘During Stress’), and on day 7 of the recovery period (‘After Stress’).	10.1038/s41598-023-36160-x	NN
SRR23252542	RNA-Seq	ILLUMINA		PRJNA928668	Veraison	0	Control	Berry	SAMN32938537	Vitis vinifera	Riesling	6 berries together	Ten berries per plant were randomly collected for chemical analysis on day 7 of the stress period. Additionally, five berries per plant were randomly collected for transcriptomic analysis before the stress period started (day 0, ‘Before Stress’), on day 7 of the stress period (‘During Stress’), and on day 7 of the recovery period (‘After Stress’).	10.1038/s41598-023-36160-x	NN
SRR23252564	RNA-Seq	ILLUMINA		PRJNA928668	Veraison	0	Control	Berry	SAMN32938539	Vitis vinifera	Riesling	6 berries together	Ten berries per plant were randomly collected for chemical analysis on day 7 of the stress period. Additionally, five berries per plant were randomly collected for transcriptomic analysis before the stress period started (day 0, ‘Before Stress’), on day 7 of the stress period (‘During Stress’), and on day 7 of the recovery period (‘After Stress’).	10.1038/s41598-023-36160-x	NN
